# Supplementary material for: The Relationship Between Exercise Intention and Exercise Behavior of Junior School Students: An Analysis of Chain Mediating Effect
Source: Front Psychol. 2022 Aug 8;13:935264. doi: 10.3389/fpsyg.2022.935264 (PMC9394673; doi:10.3389/fpsyg.2022.935264)
Supplement: Supplementary file 1 [file Table_1.XLSX]

## Sheet: Sheet1
序号	1、性别	2、年级	3、学校位置	4、在未来的4周中，我计划每周至少进行3次，每次20分钟以上的体育锻炼。	5、我能接受在未来的4周中，每周至少进行3次，每次20分钟以上的体育锻炼。	6、在未来的4周中，我打算每周至少进行3次，每次20分钟以上的体育锻炼。	7、我计划好了下周参与体育锻炼的时间。	8、我计划好了下周参与体育锻炼的地点。	9、我计划好了下周参与体育锻炼的方式。	10、我已经在计划的时间完成了体育锻炼。	11、我已经在计划的地点完成了体育锻炼。	12、我已经按计划的方式完成了体育锻炼。	13、如果我放弃锻炼，我会觉得很失败。	14、我喜爱身体锻炼。	15、参加身体锻炼跟我的性格相符合。	16、我认为我的身体很健康，不需要锻炼。	17、参加身体锻炼对我来说很重要。	18、我倾向于参加体育锻炼。	19、我认为自己是个运动能手。	20、参加身体锻炼是我生活中重要的一部分。	21、我周围的人认为我是一个喜爱身体锻炼的人。	22、从性格上讲，我是那种必须参加体育锻炼的人。	23、我认为我的体型很好，不需要参加体育锻炼。	24、参加体育锻炼是我的一种生活方式。	25、你进行体育锻炼的强度怎样？	26、你在进行上述强度体育活动时，一次多少分钟？	27、你一个月进行几次上述体育活动？	28、我认为自己是个保守的人。	29、我认为自己是个值得信任的人。	30、我认为自己是个懒惰得人。	31、我认为自己是个能处理好压力的人。	32、我认为自己是个对艺术不感兴趣的人。	33、我认为自己是个外向、善于交际的人。	34、我认为自己是个喜欢挑剔别人的人。	35、我认为自己是个容易紧张的人。	36、我认为自己是个做事认真的人。	37、我认为自己是个很有想象力的人。	38、即使我必须重新考虑自己对体育锻炼的看法	39、即使参与体育锻炼是很辛苦的事情。	40、即使我必须强迫自己马上开始锻炼	41、即使我必须督促自己进行锻炼。	42、在符合你实际情况的数字上选择—（1）在训练和娱乐发生冲突的时候，我会以训练为重	42、（2）快要开学的时候，我才会赶着把作业做完	42、（3）背单词时候，虽然觉得很枯燥，但是我仍会坚持把它背会	42、（4）在和别人争论时，我总是以理服人	42、（5）早晨起床，闹钟一响，我就能立刻起来	42、（6）我每次都会在自己规定的时间去训练	42、（7）在学习过程中，我常常不知道这样做有什么意义	42、（8）假期里，我常常一会儿想做这事一会儿想做那事，而犹豫不决
1	男	七年级	城市	6	6	6	6	6	6	6	6	6	5	5	4	3	4	4	4	5	3	4	2	4	中等强度的较激烈持久的运动（如骑自行车、跑步、打乒乓球等）	21至30分钟	每周3至5次	1	4	1	4	1	4	1	1	4	4	1	4	5	5	5	1	5	5	5	5	4	4
2	女	七年级	农村或乡镇	7	5	5	5	5	5	7	6	6	3	3	3	3	3	3	3	3	3	3	2	3	轻微运动（如散步、做广播体操等）	31至40分钟	一个月2至3次	2	5	2	5	2	5	2	2	3	3	4	4	3	3	2	1	4	5	5	3	3	4
3	女	七年级	农村或乡镇	7	7	7	7	7	7	7	7	7	5	5	5	5	5	5	5	5	5	5	5	5	中等强度的较激烈持久的运动（如骑自行车、跑步、打乒乓球等）	11至20分钟	一个月2至3次	5	5	1	5	1	1	1	1	1	5	3	3	3	3	2	1	5	5	5	5	5	3
4	女	七年级	农村或乡镇	7	7	7	7	7	7	7	7	7	1	5	5	1	5	5	5	5	1	5	1	5	呼吸急促、出汗很多的大强度的，但不持久的运动（如打羽毛球、篮球、网球、足球等）	21至30分钟	大约每天一次	1	1	1	1	1	5	1	3	3	3	5	4	4	4	5	2	5	2	4	5	2	4
5	女	七年级	城市	7	7	7	7	7	7	7	7	7	5	5	5	1	5	5	5	5	5	5	1	5	轻微运动（如散步、做广播体操等）	21至30分钟	每周1至2次	1	5	1	1	1	5	1	5	5	5	5	5	5	5	5	1	5	5	5	5	5	5
6	男	七年级	城市	7	7	7	7	7	7	7	7	7	4	5	4	1	5	5	3	4	4	4	2	5	呼吸急促、出汗很多的大强度的，但不持久的运动（如打羽毛球、篮球、网球、足球等）	60分钟及以上	每周1至2次	4	5	1	4	1	5	1	4	4	4	4	4	4	4	2	2	2	4	4	4	2	4
7	女	七年级	农村或乡镇	2	4	1	5	5	5	5	5	5	4	4	4	1	4	4	4	4	4	4	1	4	中等强度的较激烈持久的运动（如骑自行车、跑步、打乒乓球等）	21至30分钟	每周1至2次	1	4	1	4	1	4	3	1	4	4	4	4	4	4	4	4	5	5	4	4	2	4
8	男	七年级	城市	7	7	7	7	7	7	7	7	7	1	5	5	3	5	5	4	5	5	5	1	4	小强度的不太紧张的运动（如消遣娱乐的打排球、慢跑、打太极拳等）	11至20分钟	每周3至5次	3	5	1	4	1	5	1	3	5	5	3	3	5	5	5	2	5	5	5	5	1	1
9	男	七年级	农村或乡镇	7	7	7	7	7	7	7	7	7	5	5	5	1	5	5	3	5	3	5	1	5	小强度的不太紧张的运动（如消遣娱乐的打排球、慢跑、打太极拳等）	21至30分钟	每周1至2次	3	5	2	3	3	3	2	4	4	4	4	4	4	4	5	4	5	4	4	4	2	2
10	男	七年级	农村或乡镇	7	7	7	7	7	7	7	7	7	5	5	5	5	5	5	5	5	5	5	5	5	小强度的不太紧张的运动（如消遣娱乐的打排球、慢跑、打太极拳等）	21至30分钟	一个月2至3次	5	5	1	5	2	5	1	1	5	5	5	1	5	5	1	1	5	5	5	5	1	4
11	女	七年级	城市	7	7	7	7	7	7	7	7	7	5	5	5	5	5	5	5	5	5	5	5	5	轻微运动（如散步、做广播体操等）	11至20分钟	大约每天一次	5	5	5	5	5	5	5	5	5	5	5	5	5	5	5	1	5	5	5	5	1	2
12	男	七年级	农村或乡镇	4	5	5	7	6	6	6	6	6	4	4	4	3	5	5	5	5	5	5	3	5	小强度的不太紧张的运动（如消遣娱乐的打排球、慢跑、打太极拳等）	21至30分钟	每周1至2次	1	5	1	5	5	5	1	3	5	4	3	3	3	3	5	1	5	4	4	4	2	3
13	男	七年级	城市	7	7	6	6	5	6	6	6	6	4	4	4	1	5	4	3	3	3	3	1	4	轻微运动（如散步、做广播体操等）	11至20分钟	一个月2至3次	3	4	1	3	5	3	1	3	3	4	5	3	4	3	3	4	1	4	5	3	3	4
14	男	七年级	城市	6	6	6	6	6	6	6	6	6	3	3	3	2	3	3	3	2	3	2	3	3	呼吸急促、出汗很多的大强度的，但不持久的运动（如打羽毛球、篮球、网球、足球等）	31至40分钟	一个月1次以下	4	4	3	3	2	3	3	4	3	4	3	3	3	3	3	2	3	4	1	3	2	4
15	男	七年级	农村或乡镇	6	7	6	7	6	6	6	5	5	5	5	4	1	5	4	4	5	4	4	1	4	呼吸急促、出汗很多的大强度的，但不持久的运动（如打羽毛球、篮球、网球、足球等）	21至30分钟	每周3至5次	5	4	2	3	3	4	4	3	4	4	4	3	4	4	5	1	4	4	4	3	1	2
16	女	七年级	农村或乡镇	6	6	6	7	6	6	6	6	6	4	5	4	1	5	5	5	5	4	4	1	5	小强度的不太紧张的运动（如消遣娱乐的打排球、慢跑、打太极拳等）	11至20分钟	一个月2至3次	3	5	1	4	2	3	1	4	4	4	4	2	4	4	2	1	2	4	2	4	2	2
17	男	七年级	城市	6	6	7	5	6	5	6	5	6	2	4	3	1	4	4	3	3	3	4	2	3	中等强度的较激烈持久的运动（如骑自行车、跑步、打乒乓球等）	21至30分钟	每周1至2次	2	4	3	4	2	3	2	4	2	3	4	4	3	4	2	2	4	3	4	2	4	4
18	女	七年级	城市	7	7	7	7	7	7	7	7	7	5	5	5	1	5	5	5	5	5	5	1	5	小强度的不太紧张的运动（如消遣娱乐的打排球、慢跑、打太极拳等）	11至20分钟	每周1至2次	5	5	1	5	1	5	1	3	5	5	5	5	5	5	5	4	4	4	4	4	4	2
19	男	七年级	城市	5	5	7	5	6	6	5	1	5	4	3	3	2	4	2	3	3	3	3	1	1	呼吸急促、出汗很多的大强度的，但不持久的运动（如打羽毛球、篮球、网球、足球等）	11至20分钟	每周1至2次	1	4	2	3	2	4	2	2	3	3	4	4	3	4	4	1	5	5	5	4	4	1
20	男	七年级	农村或乡镇	5	6	5	5	5	5	5	5	5	4	4	3	2	4	3	3	3	4	3	2	4	轻微运动（如散步、做广播体操等）	11至20分钟	每周1至2次	3	4	4	3	3	3	3	3	4	4	4	3	3	4	4	1	4	4	4	4	2	4
21	男	七年级	农村或乡镇	7	7	7	7	7	7	7	7	7	4	4	4	3	5	5	4	4	4	4	2	4	呼吸急促、出汗很多的大强度的，但不持久的运动（如打羽毛球、篮球、网球、足球等）	11至20分钟	每周1至2次	3	3	3	3	2	3	3	3	3	3	3	3	3	3	3	4	4	4	3	4	3	3
22	女	七年级	农村或乡镇	7	7	7	7	6	6	6	6	6	4	4	4	2	4	4	4	4	4	4	2	4	小强度的不太紧张的运动（如消遣娱乐的打排球、慢跑、打太极拳等）	11至20分钟	每周1至2次	3	4	2	4	2	4	2	3	4	4	4	4	4	4	5	5	5	5	5	5	2	2
23	男	七年级	农村或乡镇	6	6	6	6	6	6	6	6	6	4	4	4	1	4	4	4	4	4	4	1	4	小强度的不太紧张的运动（如消遣娱乐的打排球、慢跑、打太极拳等）	11至20分钟	大约每天一次	4	4	2	4	4	4	2	3	4	3	4	3	3	4	5	1	5	4	4	4	1	2
24	女	七年级	城市	7	6	6	7	5	6	6	5	5	2	4	4	2	4	4	4	5	4	4	2	5	呼吸急促、出汗很多的大强度的，但不持久的运动（如打羽毛球、篮球、网球、足球等）	11至20分钟	每周1至2次	4	4	2	4	2	5	2	4	5	4	4	4	4	4	5	1	5	5	4	4	2	2
25	男	七年级	农村或乡镇	7	7	7	6	5	5	6	5	5	4	4	4	2	3	4	4	3	4	5	2	3	中等强度的较激烈持久的运动（如骑自行车、跑步、打乒乓球等）	31至40分钟	每周1至2次	3	4	3	3	2	3	3	3	4	4	4	3	4	4	1	2	5	2	2	2	3	5
26	女	七年级	农村或乡镇	7	7	7	7	7	7	7	7	7	5	5	5	3	5	4	4	4	4	5	3	4	小强度的不太紧张的运动（如消遣娱乐的打排球、慢跑、打太极拳等）	21至30分钟	一个月2至3次	2	5	3	5	2	5	2	3	5	5	3	3	3	4	2	2	4	5	4	3	2	2
27	男	七年级	农村或乡镇	7	6	6	6	6	7	7	7	7	5	5	5	1	5	5	5	5	5	5	1	5	呼吸急促、出汗很多的大强度的，但不持久的运动（如打羽毛球、篮球、网球、足球等）	31至40分钟	每周3至5次	5	5	1	5	1	5	1	1	5	5	3	3	4	4	3	1	5	5	5	5	1	2
28	女	七年级	城市	5	6	6	6	6	6	6	6	6	2	4	3	2	4	3	3	3	2	2	2	4	轻微运动（如散步、做广播体操等）	10分钟以下	一个月1次以下	3	4	3	4	3	3	2	3	3	4	2	3	3	3	4	1	5	3	4	4	2	2
29	男	七年级	城市	6	6	6	6	6	6	6	6	6	4	4	2	2	4	2	4	4	1	2	2	2	中等强度的较激烈持久的运动（如骑自行车、跑步、打乒乓球等）	31至40分钟	一个月2至3次	2	4	2	4	2	4	2	3	4	4	4	4	4	4	5	1	1	5	5	5	1	1
30	男	七年级	农村或乡镇	7	7	7	7	7	7	7	7	7	5	5	5	1	5	5	3	5	5	5	1	4	中等强度的较激烈持久的运动（如骑自行车、跑步、打乒乓球等）	21至30分钟	一个月2至3次	4	5	1	5	2	5	1	1	4	5	5	5	5	5	2	1	5	5	5	5	2	1
31	男	七年级	城市	6	6	6	6	6	6	6	6	6	4	4	4	2	4	4	4	4	4	4	4	4	中等强度的较激烈持久的运动（如骑自行车、跑步、打乒乓球等）	21至30分钟	每周1至2次	2	4	2	4	2	4	2	2	4	4	4	4	4	4	2	2	4	4	4	4	2	2
32	女	七年级	城市	7	6	6	6	6	6	6	6	6	4	3	3	2	4	3	2	1	1	1	3	3	轻微运动（如散步、做广播体操等）	10分钟以下	每周1至2次	3	3	1	3	4	3	2	4	3	3	3	3	3	3	3	2	4	3	5	3	3	4
33	女	七年级	城市	7	7	7	7	7	7	7	7	7	5	5	5	1	5	5	5	5	5	5	1	5	中等强度的较激烈持久的运动（如骑自行车、跑步、打乒乓球等）	21至30分钟	每周1至2次	1	5	1	1	1	5	1	5	5	5	1	5	5	5	2	2	5	4	5	4	2	3
34	女	七年级	农村或乡镇	6	6	6	6	6	5	6	6	6	3	3	4	2	4	4	2	4	2	3	2	4	轻微运动（如散步、做广播体操等）	11至20分钟	每周1至2次	4	4	2	4	2	4	2	4	4	4	4	2	4	4	3	2	4	4	4	2	4	4
35	女	七年级	城市	3	2	1	2	2	2	1	1	3	4	4	4	1	4	4	1	4	4	1	1	4	呼吸急促、出汗很多的大强度的，但不持久的运动（如打羽毛球、篮球、网球、足球等）	11至20分钟	一个月2至3次	4	1	4	1	1	4	1	1	1	4	3	3	3	3	3	2	4	2	5	3	3	4
36	男	七年级	农村或乡镇	7	7	7	7	7	7	7	7	7	5	5	5	5	5	5	5	5	5	5	5	5	中等强度的较激烈持久的运动（如骑自行车、跑步、打乒乓球等）	31至40分钟	一个月2至3次	3	5	2	4	3	4	2	3	4	4	4	4	4	4	3	5	5	5	5	4	2	2
37	男	七年级	农村或乡镇	5	6	5	5	5	4	5	5	5	3	3	4	2	3	4	3	3	3	2	2	4	中等强度的较激烈持久的运动（如骑自行车、跑步、打乒乓球等）	21至30分钟	每周3至5次	3	4	3	4	2	4	3	3	4	5	4	3	3	4	3	2	4	4	4	2	3	4
38	男	七年级	农村或乡镇	7	7	7	7	7	7	7	7	7	5	5	5	1	5	5	4	5	5	5	1	5	中等强度的较激烈持久的运动（如骑自行车、跑步、打乒乓球等）	31至40分钟	一个月2至3次	5	5	1	5	1	1	1	3	5	5	5	1	5	5	5	1	5	5	5	5	1	3
39	女	九年级	农村或乡镇	7	7	7	7	7	7	6	7	7	3	5	5	1	5	5	4	5	4	4	1	5	小强度的不太紧张的运动（如消遣娱乐的打排球、慢跑、打太极拳等）	11至20分钟	大约每天一次	3	5	1	5	3	5	1	3	5	5	5	5	5	5	5	1	5	5	5	5	1	2
40	男	八年级	农村或乡镇	7	7	7	7	7	7	7	7	7	5	5	5	5	5	5	5	5	5	5	5	5	轻微运动（如散步、做广播体操等）	11至20分钟	每周1至2次	5	5	5	5	5	5	5	5	5	5	5	5	5	5	4	4	5	4	4	5	5	4
41	男	九年级	农村或乡镇	6	6	6	6	6	6	6	1	1	1	4	4	3	3	3	3	3	2	3	2	3	中等强度的较激烈持久的运动（如骑自行车、跑步、打乒乓球等）	21至30分钟	一个月2至3次	4	4	3	4	4	3	3	3	3	3	4	4	3	3	4	4	3	3	3	3	3	3
42	男	九年级	农村或乡镇	7	7	7	7	7	7	7	7	7	4	4	4	2	4	3	3	4	4	3	2	4	呼吸急促、出汗很多的大强度的，但不持久的运动（如打羽毛球、篮球、网球、足球等）	21至30分钟	每周1至2次	4	4	3	3	2	3	2	4	3	4	3	4	3	3	4	2	4	3	4	4	2	4
43	男	九年级	城市	6	7	7	5	7	5	5	7	5	3	3	4	1	5	3	1	3	1	1	1	3	呼吸急促、出汗很多的大强度的，但不持久的运动（如打羽毛球、篮球、网球、足球等）	31至40分钟	每周1至2次	3	5	2	2	1	2	1	4	3	4	3	3	2	3	3	4	2	1	4	3	1	3
44	女	九年级	城市	5	6	6	6	6	6	6	6	6	5	5	5	2	5	3	3	3	3	3	1	3	轻微运动（如散步、做广播体操等）	11至20分钟	大约每天一次	5	5	2	3	3	1	1	3	3	3	3	3	3	3	3	1	5	3	4	4	3	2
45	男	八年级	农村或乡镇	7	7	7	7	7	7	7	7	7	5	5	5	5	5	5	5	5	5	5	5	5	呼吸急促、出汗很多的大强度的，但不持久的运动（如打羽毛球、篮球、网球、足球等）	21至30分钟	每周1至2次	5	5	5	5	5	5	5	5	5	5	5	5	5	5	4	4	4	4	4	4	4	4
46	女	七年级	农村或乡镇	6	5	5	5	5	5	5	5	5	4	4	4	4	4	4	4	3	3	3	3	3	轻微运动（如散步、做广播体操等）	11至20分钟	一个月1次以下	4	4	4	4	4	4	4	4	4	4	4	4	4	3	3	1	2	2	2	2	2	2
47	男	九年级	农村或乡镇	6	6	6	6	6	6	6	6	6	4	4	4	4	4	4	4	4	4	4	4	4	呼吸急促、出汗很多的大强度的，但不持久的运动（如打羽毛球、篮球、网球、足球等）	11至20分钟	每周1至2次	4	4	2	4	2	4	2	2	4	4	4	4	4	4	3	1	5	1	4	4	3	2
48	男	七年级	农村或乡镇	7	7	7	7	7	4	5	6	6	5	5	4	5	5	5	4	3	5	5	4	4	轻微运动（如散步、做广播体操等）	10分钟以下	大约每天一次	5	5	5	5	5	5	5	5	5	5	5	5	5	5	4	2	4	4	4	4	4	4
49	男	八年级	农村或乡镇	3	2	2	2	2	3	3	3	2	2	2	2	2	3	3	3	2	2	2	2	2	轻微运动（如散步、做广播体操等）	11至20分钟	每周1至2次	2	2	2	2	2	2	2	2	2	2	2	2	2	2	4	4	4	4	4	4	4	4
50	女	七年级	农村或乡镇	6	6	6	6	5	5	5	5	6	3	3	3	3	3	3	3	3	3	3	3	3	小强度的不太紧张的运动（如消遣娱乐的打排球、慢跑、打太极拳等）	11至20分钟	每周1至2次	4	4	2	3	3	3	3	3	3	3	3	2	3	3	4	2	3	4	4	3	2	3
51	女	七年级	农村或乡镇	7	7	7	7	7	7	7	7	7	5	5	5	1	5	5	4	5	5	5	1	5	呼吸急促、出汗很多的大强度的持久的运动（如赛跑、成套健美操、游泳、篮球比赛等）	31至40分钟	每周3至5次	5	5	3	5	3	3	3	3	4	4	5	5	5	5	4	3	4	4	4	4	3	2
52	男	七年级	农村或乡镇	7	7	7	7	7	7	7	7	7	5	5	4	1	5	5	4	5	4	5	1	5	中等强度的较激烈持久的运动（如骑自行车、跑步、打乒乓球等）	60分钟及以上	每周1至2次	4	5	3	4	2	3	1	3	5	5	5	5	5	5	1	5	1	4	5	5	4	2
53	女	九年级	城市	7	7	7	7	7	7	7	7	7	5	5	5	5	5	5	5	5	5	5	1	5	轻微运动（如散步、做广播体操等）	31至40分钟	一个月2至3次	5	5	1	5	1	5	1	1	5	5	5	5	5	5	4	1	5	5	5	5	1	1
54	男	八年级	农村或乡镇	5	5	5	5	5	5	5	5	5	3	3	3	3	3	3	3	3	3	3	3	3	呼吸急促、出汗很多的大强度的，但不持久的运动（如打羽毛球、篮球、网球、足球等）	11至20分钟	一个月2至3次	4	4	1	4	2	3	3	2	4	4	3	3	3	3	3	1	5	3	4	4	3	3
55	男	九年级	城市	7	7	7	7	7	7	7	7	7	5	5	5	1	5	5	3	5	3	4	1	5	呼吸急促、出汗很多的大强度的，但不持久的运动（如打羽毛球、篮球、网球、足球等）	21至30分钟	一个月1次以下	4	4	2	4	2	4	1	3	3	3	4	4	4	4	5	4	4	5	4	4	4	3
56	男	八年级	农村或乡镇	7	7	7	7	7	7	7	7	7	5	5	5	5	5	5	5	5	5	5	5	5	中等强度的较激烈持久的运动（如骑自行车、跑步、打乒乓球等）	60分钟及以上	一个月1次以下	5	5	5	5	5	5	5	5	5	5	5	5	5	5	5	5	5	5	5	5	5	5
57	男	九年级	农村或乡镇	7	7	7	7	7	7	7	7	7	5	5	5	1	5	5	5	5	5	3	1	5	轻微运动（如散步、做广播体操等）	31至40分钟	每周3至5次	3	4	1	4	1	5	1	3	5	5	5	5	5	5	5	1	5	5	4	5	1	1
58	女	七年级	农村或乡镇	7	7	7	7	7	7	7	5	7	3	5	4	2	5	5	3	5	4	4	1	5	小强度的不太紧张的运动（如消遣娱乐的打排球、慢跑、打太极拳等）	10分钟以下	大约每天一次	4	5	3	4	3	5	1	1	4	4	4	4	4	4	1	1	1	5	4	4	2	3
59	男	七年级	农村或乡镇	7	7	7	7	7	7	1	1	1	5	5	5	1	5	5	1	5	5	5	1	5	中等强度的较激烈持久的运动（如骑自行车、跑步、打乒乓球等）	11至20分钟	每周3至5次	5	5	1	5	1	5	1	1	5	5	5	5	5	5	5	1	4	5	5	5	1	1
60	男	七年级	农村或乡镇	7	7	7	7	7	7	7	7	7	5	5	4	1	5	5	4	5	5	5	1	4	中等强度的较激烈持久的运动（如骑自行车、跑步、打乒乓球等）	21至30分钟	每周3至5次	1	4	1	4	1	4	1	1	5	5	4	1	1	4	5	1	1	1	1	1	5	1
61	女	七年级	农村或乡镇	7	7	7	7	7	7	7	7	7	5	5	5	1	5	5	5	5	5	5	1	5	中等强度的较激烈持久的运动（如骑自行车、跑步、打乒乓球等）	21至30分钟	每周1至2次	1	5	1	5	1	4	1	1	5	5	5	5	5	5	5	1	5	5	5	5	1	1
62	男	八年级	城市	5	6	6	6	6	6	6	6	6	4	4	4	1	4	4	3	4	3	3	2	4	中等强度的较激烈持久的运动（如骑自行车、跑步、打乒乓球等）	21至30分钟	每周1至2次	2	4	2	4	2	3	2	2	3	3	4	4	3	4	4	1	4	4	5	5	2	2
63	女	八年级	农村或乡镇	7	7	7	7	7	7	7	7	7	5	5	4	1	5	4	3	4	3	3	1	4	轻微运动（如散步、做广播体操等）	11至20分钟	每周1至2次	4	4	2	4	1	3	2	4	3	3	3	2	3	4	3	2	4	4	4	3	3	4
64	女	九年级	农村或乡镇	4	4	4	4	4	4	4	4	4	3	3	3	3	2	2	3	3	3	3	4	3	小强度的不太紧张的运动（如消遣娱乐的打排球、慢跑、打太极拳等）	11至20分钟	一个月1次以下	3	3	3	3	3	3	3	3	3	4	4	4	4	4	4	2	3	3	3	3	3	3
65	女	七年级	农村或乡镇	7	7	7	7	6	6	6	6	6	4	5	5	1	5	4	4	4	4	4	2	4	小强度的不太紧张的运动（如消遣娱乐的打排球、慢跑、打太极拳等）	21至30分钟	每周1至2次	5	5	2	4	2	2	1	4	4	4	4	4	4	4	5	4	5	1	2	2	1	3
66	男	九年级	农村或乡镇	7	7	7	6	6	6	6	6	6	3	5	3	1	5	4	4	4	4	3	2	5	呼吸急促、出汗很多的大强度的，但不持久的运动（如打羽毛球、篮球、网球、足球等）	11至20分钟	大约每天一次	4	3	3	3	2	3	2	3	3	4	2	3	4	4	3	2	3	3	3	3	3	3
67	女	九年级	农村或乡镇	7	7	7	6	5	5	7	5	7	5	4	4	1	5	5	4	4	3	3	2	3	小强度的不太紧张的运动（如消遣娱乐的打排球、慢跑、打太极拳等）	11至20分钟	每周3至5次	3	4	3	3	2	2	2	3	3	3	3	3	3	3	3	2	3	2	4	3	3	4
68	女	七年级	农村或乡镇	7	7	7	7	7	7	7	7	7	5	3	3	1	4	3	3	3	3	3	2	3	小强度的不太紧张的运动（如消遣娱乐的打排球、慢跑、打太极拳等）	21至30分钟	每周1至2次	3	5	2	3	2	3	1	5	5	4	4	3	4	4	4	2	5	5	2	4	1	3
69	男	九年级	城市	7	7	7	7	7	7	7	7	7	5	5	5	5	5	5	5	5	5	5	5	5	中等强度的较激烈持久的运动（如骑自行车、跑步、打乒乓球等）	31至40分钟	每周1至2次	4	5	1	5	1	5	1	3	3	3	3	3	3	5	2	1	2	2	2	1	1	1
70	男	七年级	农村或乡镇	7	7	7	7	6	5	6	6	5	5	3	3	2	4	5	3	4	3	3	2	4	轻微运动（如散步、做广播体操等）	21至30分钟	每周3至5次	4	5	2	4	2	2	2	4	4	3	4	3	3	4	5	4	4	5	5	4	2	3
71	男	七年级	农村或乡镇	5	5	5	5	5	5	5	5	5	3	3	4	3	3	3	3	3	3	3	3	3	小强度的不太紧张的运动（如消遣娱乐的打排球、慢跑、打太极拳等）	21至30分钟	一个月2至3次	3	4	2	4	2	5	1	3	4	4	3	3	3	3	3	2	4	4	5	4	2	1
72	女	七年级	农村或乡镇	7	7	7	7	7	7	7	7	7	5	5	5	5	5	5	5	5	5	5	5	5	轻微运动（如散步、做广播体操等）	21至30分钟	每周1至2次	5	5	5	5	5	5	5	5	5	5	5	5	5	5	4	1	5	5	4	4	1	2
73	女	七年级	农村或乡镇	7	7	7	7	7	7	7	7	7	5	5	5	2	5	5	4	5	4	4	2	4	中等强度的较激烈持久的运动（如骑自行车、跑步、打乒乓球等）	11至20分钟	每周1至2次	3	5	2	3	2	3	2	3	3	4	4	2	4	4	5	2	5	4	4	4	2	2
74	男	七年级	农村或乡镇	7	7	7	7	7	7	7	7	7	5	5	5	5	5	5	5	5	5	5	5	5	中等强度的较激烈持久的运动（如骑自行车、跑步、打乒乓球等）	60分钟及以上	大约每天一次	5	5	5	5	5	5	5	5	5	5	5	5	5	5	4	1	5	5	5	5	2	2
75	男	七年级	农村或乡镇	7	7	7	7	7	7	7	7	7	5	5	5	1	5	5	5	5	5	4	1	4	轻微运动（如散步、做广播体操等）	11至20分钟	每周1至2次	5	5	1	5	1	5	1	5	5	5	5	5	5	5	4	5	4	5	4	3	4	3
76	男	九年级	农村或乡镇	6	4	4	3	4	4	4	4	4	3	3	3	3	3	3	3	3	3	3	3	3	轻微运动（如散步、做广播体操等）	11至20分钟	每周1至2次	5	5	3	2	4	2	2	2	3	3	3	3	3	3	3	3	3	3	4	3	3	3
77	男	九年级	农村或乡镇	7	7	7	7	7	7	7	7	7	5	5	5	5	5	5	5	5	5	5	5	5	中等强度的较激烈持久的运动（如骑自行车、跑步、打乒乓球等）	21至30分钟	一个月2至3次	5	5	2	5	5	5	5	5	5	5	5	5	5	5	2	2	5	4	5	5	5	5
78	女	九年级	农村或乡镇	5	6	6	6	6	5	6	6	4	3	4	4	3	4	3	4	3	3	3	3	3	轻微运动（如散步、做广播体操等）	11至20分钟	每周1至2次	4	4	2	3	2	4	2	3	3	3	3	3	3	3	3	3	3	3	3	3	3	3
79	女	七年级	农村或乡镇	7	7	7	7	7	7	7	7	7	5	5	5	2	5	5	3	4	5	5	4	5	中等强度的较激烈持久的运动（如骑自行车、跑步、打乒乓球等）	11至20分钟	每周1至2次	5	5	1	3	4	5	2	5	4	4	4	4	4	4	5	1	5	5	4	5	2	2
80	男	九年级	农村或乡镇	7	7	7	6	7	7	7	7	7	5	4	4	1	5	5	4	4	4	4	1	5	呼吸急促、出汗很多的大强度的，但不持久的运动（如打羽毛球、篮球、网球、足球等）	11至20分钟	大约每天一次	4	4	2	4	1	4	1	3	4	3	5	5	5	5	5	1	2	4	4	5	2	2
81	女	九年级	农村或乡镇	4	4	4	4	4	4	4	4	4	3	3	3	3	3	3	3	3	3	3	3	3	中等强度的较激烈持久的运动（如骑自行车、跑步、打乒乓球等）	11至20分钟	大约每天一次	3	4	3	3	2	3	3	3	3	3	3	3	3	3	3	4	3	2	3	3	4	4
82	男	七年级	城市	6	4	1	1	1	1	1	1	1	1	1	1	1	1	1	1	1	1	1	1	1	呼吸急促、出汗很多的大强度的，但不持久的运动（如打羽毛球、篮球、网球、足球等）	60分钟及以上	一个月1次以下	3	3	3	3	3	3	1	5	2	3	5	4	5	1	1	2	4	2	5	3	3	5
83	男	九年级	农村或乡镇	7	7	7	7	7	7	7	7	7	5	5	5	5	5	5	5	5	5	5	5	5	呼吸急促、出汗很多的大强度的，但不持久的运动（如打羽毛球、篮球、网球、足球等）	31至40分钟	每周1至2次	4	5	2	1	5	3	3	3	5	3	3	5	5	5	2	2	2	1	3	1	1	3
84	女	七年级	农村或乡镇	7	7	7	7	7	7	7	7	7	5	5	5	5	5	5	5	5	5	5	4	5	呼吸急促、出汗很多的大强度的，但不持久的运动（如打羽毛球、篮球、网球、足球等）	31至40分钟	大约每天一次	5	5	2	5	2	5	1	2	5	5	5	5	5	5	5	1	5	5	5	5	1	1
85	女	七年级	农村或乡镇	7	7	7	7	7	7	7	7	7	5	5	5	5	5	5	5	5	5	5	5	5	轻微运动（如散步、做广播体操等）	10分钟以下	每周1至2次	5	5	1	5	1	5	1	5	5	1	5	1	5	1	5	1	1	5	5	5	1	1
86	男	八年级	农村或乡镇	7	7	7	6	7	7	7	5	7	5	5	3	1	5	4	3	5	3	3	1	4	呼吸急促、出汗很多的大强度的，但不持久的运动（如打羽毛球、篮球、网球、足球等）	21至30分钟	每周3至5次	5	5	1	5	3	3	4	4	4	4	4	4	4	4	1	1	5	5	5	4	4	4
87	女	九年级	农村或乡镇	4	7	7	1	1	1	1	1	4	1	1	3	5	1	1	5	1	3	3	3	3	轻微运动（如散步、做广播体操等）	11至20分钟	大约每天一次	3	5	1	5	2	5	1	1	5	3	3	3	3	3	3	3	3	3	4	4	4	4
88	男	九年级	农村或乡镇	6	5	5	5	5	5	5	5	5	4	4	4	4	4	4	4	4	4	4	4	4	轻微运动（如散步、做广播体操等）	21至30分钟	一个月1次以下	4	4	4	4	5	4	4	4	4	4	4	4	4	4	2	2	2	2	2	2	2	2
89	女	九年级	农村或乡镇	4	4	5	4	4	4	4	4	4	4	3	3	1	1	3	1	4	1	1	1	3	轻微运动（如散步、做广播体操等）	10分钟以下	每周1至2次	3	5	3	3	5	5	1	3	3	3	3	3	3	3	1	5	3	3	1	1	1	2
90	女	九年级	农村或乡镇	4	5	5	5	6	5	5	7	6	5	4	5	4	5	4	5	4	5	5	5	4	轻微运动（如散步、做广播体操等）	21至30分钟	每周1至2次	5	4	2	2	3	4	4	4	4	4	4	4	4	4	2	3	4	3	3	3	4	3
91	女	九年级	农村或乡镇	5	3	5	5	5	3	5	5	5	3	4	4	4	4	4	4	4	3	3	3	4	小强度的不太紧张的运动（如消遣娱乐的打排球、慢跑、打太极拳等）	10分钟以下	大约每天一次	4	3	4	3	3	4	3	4	3	4	3	4	3	4	3	2	4	2	3	2	2	3
92	男	七年级	农村或乡镇	7	7	7	7	7	7	7	7	7	1	3	3	3	3	3	2	4	4	3	2	5	呼吸急促、出汗很多的大强度的，但不持久的运动（如打羽毛球、篮球、网球、足球等）	21至30分钟	大约每天一次	5	4	1	4	1	1	1	5	3	5	5	4	5	5	5	1	4	4	3	4	4	4
93	女	七年级	农村或乡镇	5	7	5	5	5	5	5	5	5	4	4	4	4	4	4	3	3	4	4	4	4	轻微运动（如散步、做广播体操等）	11至20分钟	每周1至2次	4	4	2	4	2	2	2	4	5	5	5	5	5	5	1	1	4	4	5	5	1	1
94	女	九年级	农村或乡镇	7	7	7	7	7	7	7	7	7	5	5	5	5	5	5	5	5	5	5	5	5	轻微运动（如散步、做广播体操等）	10分钟以下	每周1至2次	5	5	2	4	1	5	2	2	3	3	3	3	3	3	3	3	3	3	3	3	3	3
95	男	九年级	农村或乡镇	7	7	7	7	7	7	7	7	7	5	5	5	3	5	5	2	4	3	3	3	3	轻微运动（如散步、做广播体操等）	11至20分钟	每周3至5次	5	5	1	5	2	5	1	1	3	5	3	3	3	3	3	3	3	3	3	3	3	3
96	男	九年级	农村或乡镇	7	7	7	7	7	7	7	7	7	5	5	5	3	5	5	4	4	4	4	2	4	中等强度的较激烈持久的运动（如骑自行车、跑步、打乒乓球等）	21至30分钟	大约每天一次	2	5	4	4	1	5	1	4	3	5	5	5	5	5	4	2	3	5	4	4	4	3
97	女	九年级	农村或乡镇	6	3	4	5	4	4	3	4	4	2	3	2	2	3	2	2	3	2	2	2	2	呼吸急促、出汗很多的大强度的持久的运动（如赛跑、成套健美操、游泳、篮球比赛等）	10分钟以下	大约每天一次	5	5	2	3	2	2	2	3	4	3	2	5	4	3	3	2	5	4	4	4	3	4
98	男	七年级	农村或乡镇	7	7	7	7	7	7	7	7	7	5	5	5	5	5	5	5	5	5	5	5	5	小强度的不太紧张的运动（如消遣娱乐的打排球、慢跑、打太极拳等）	31至40分钟	大约每天一次	5	5	1	5	2	5	1	4	4	5	5	5	5	5	1	2	1	4	5	5	1	1
99	女	七年级	城市	7	7	7	7	7	7	7	7	7	5	5	1	1	5	5	1	5	5	5	1	5	中等强度的较激烈持久的运动（如骑自行车、跑步、打乒乓球等）	21至30分钟	每周3至5次	5	5	1	1	5	1	1	1	5	1	5	5	1	1	5	5	4	5	4	4	1	2
100	男	八年级	农村或乡镇	4	4	4	4	4	4	4	4	4	3	3	3	3	3	3	3	3	3	3	3	3	小强度的不太紧张的运动（如消遣娱乐的打排球、慢跑、打太极拳等）	11至20分钟	大约每天一次	3	3	3	3	3	3	3	3	3	3	3	3	3	3	1	1	1	1	1	1	1	1
101	女	九年级	农村或乡镇	7	3	5	4	4	4	4	4	3	3	1	1	2	4	1	1	1	1	1	1	1	中等强度的较激烈持久的运动（如骑自行车、跑步、打乒乓球等）	11至20分钟	大约每天一次	3	4	5	3	3	3	1	3	2	5	4	4	4	4	2	3	2	3	2	2	4	4
102	男	九年级	农村或乡镇	7	7	7	7	7	7	7	7	7	5	5	5	1	5	5	5	5	3	3	2	5	小强度的不太紧张的运动（如消遣娱乐的打排球、慢跑、打太极拳等）	11至20分钟	大约每天一次	5	5	1	4	4	5	2	4	4	3	4	5	4	5	2	1	2	3	1	2	3	4
103	女	九年级	农村或乡镇	7	6	6	7	6	6	6	6	6	4	5	4	1	5	5	5	5	5	4	2	5	中等强度的较激烈持久的运动（如骑自行车、跑步、打乒乓球等）	11至20分钟	每周1至2次	4	4	2	3	2	4	2	4	3	3	4	5	5	5	5	2	4	4	4	3	2	3
104	女	九年级	农村或乡镇	6	7	6	5	7	6	5	6	7	4	5	4	4	5	5	4	4	5	5	4	4	呼吸急促、出汗很多的大强度的，但不持久的运动（如打羽毛球、篮球、网球、足球等）	10分钟以下	大约每天一次	5	5	5	5	5	4	4	5	3	5	5	4	5	4	3	2	1	3	4	3	4	4
105	男	九年级	农村或乡镇	6	6	5	4	4	4	5	6	6	5	5	4	2	4	3	2	4	4	3	2	4	小强度的不太紧张的运动（如消遣娱乐的打排球、慢跑、打太极拳等）	11至20分钟	每周1至2次	3	4	4	3	2	3	2	4	2	5	4	4	4	4	2	2	3	4	2	4	2	4
106	女	九年级	农村或乡镇	7	7	7	7	7	7	5	5	5	3	3	3	3	4	4	2	3	2	2	1	3	轻微运动（如散步、做广播体操等）	21至30分钟	大约每天一次	5	5	3	3	1	5	1	3	3	3	3	3	3	3	3	3	4	4	5	3	1	3
107	女	七年级	农村或乡镇	7	7	7	7	7	7	7	7	7	5	5	5	5	5	5	5	5	5	5	5	5	轻微运动（如散步、做广播体操等）	10分钟以下	每周1至2次	5	5	5	5	5	5	5	5	5	5	5	5	5	5	5	5	5	5	5	5	5	5
108	女	七年级	农村或乡镇	7	7	6	7	7	7	7	7	7	5	5	5	1	5	5	4	5	5	5	1	5	呼吸急促、出汗很多的大强度的持久的运动（如赛跑、成套健美操、游泳、篮球比赛等）	21至30分钟	大约每天一次	5	5	1	5	2	2	1	3	5	5	5	4	5	5	5	1	5	3	5	5	1	3
109	男	九年级	农村或乡镇	3	7	7	7	6	7	7	6	6	4	5	5	5	4	4	5	5	5	5	4	4	呼吸急促、出汗很多的大强度的持久的运动（如赛跑、成套健美操、游泳、篮球比赛等）	21至30分钟	每周1至2次	5	5	4	4	5	5	5	5	4	5	5	5	5	4	2	5	3	4	1	1	1	2
110	女	九年级	农村或乡镇	7	7	7	4	4	4	5	4	5	3	3	3	4	4	3	4	3	4	3	4	3	中等强度的较激烈持久的运动（如骑自行车、跑步、打乒乓球等）	11至20分钟	每周3至5次	4	3	2	4	2	4	2	2	4	4	3	4	3	3	4	2	5	4	3	4	4	3
111	男	九年级	农村或乡镇	4	4	4	4	4	4	4	4	4	3	3	3	3	3	3	3	3	3	3	3	3	轻微运动（如散步、做广播体操等）	11至20分钟	一个月2至3次	5	5	1	5	3	3	1	4	3	4	4	3	3	4	3	3	5	5	4	3	3	5
112	女	九年级	农村或乡镇	4	5	5	6	6	7	6	5	7	4	3	3	5	3	3	1	2	1	1	4	3	呼吸急促、出汗很多的大强度的，但不持久的运动（如打羽毛球、篮球、网球、足球等）	11至20分钟	大约每天一次	5	4	3	2	2	5	5	5	3	4	4	4	4	4	4	1	1	5	2	3	4	4
113	女	九年级	城市	6	6	6	6	6	6	6	6	6	3	3	3	2	4	3	3	3	3	3	2	3	呼吸急促、出汗很多的大强度的持久的运动（如赛跑、成套健美操、游泳、篮球比赛等）	11至20分钟	每周3至5次	3	4	3	3	3	3	3	3	3	3	3	3	3	3	3	2	4	4	3	3	3	3
114	女	九年级	城市	5	5	5	5	5	5	5	5	5	3	4	4	4	4	4	3	4	3	4	2	4	轻微运动（如散步、做广播体操等）	31至40分钟	每周3至5次	4	4	2	4	3	3	3	3	3	3	4	4	4	4	4	4	4	4	4	4	4	3
115	男	九年级	农村或乡镇	6	6	6	6	6	6	6	6	6	4	4	4	1	5	4	3	3	3	4	2	4	中等强度的较激烈持久的运动（如骑自行车、跑步、打乒乓球等）	31至40分钟	每周3至5次	5	5	1	4	3	4	1	5	5	5	3	2	2	4	1	1	5	1	5	3	2	1
116	男	九年级	农村或乡镇	7	7	7	6	6	6	6	6	6	4	4	3	4	4	3	4	4	4	4	2	5	小强度的不太紧张的运动（如消遣娱乐的打排球、慢跑、打太极拳等）	11至20分钟	一个月1次以下	4	4	5	4	5	5	5	5	4	3	4	4	3	4	3	2	2	1	1	3	2	3
117	男	九年级	农村或乡镇	1	1	1	1	1	1	1	1	1	1	1	1	5	1	1	5	3	4	1	5	3	轻微运动（如散步、做广播体操等）	11至20分钟	每周3至5次	5	5	5	5	1	1	1	5	5	5	3	3	3	3	1	5	1	3	3	2	1	2
118	女	七年级	农村或乡镇	5	5	5	5	5	5	5	6	6	4	5	4	3	4	4	2	4	3	3	2	3	中等强度的较激烈持久的运动（如骑自行车、跑步、打乒乓球等）	11至20分钟	大约每天一次	5	4	1	4	1	4	1	5	3	5	4	3	3	4	2	1	5	4	2	4	1	3
119	女	八年级	城市	7	7	7	6	6	6	6	6	6	3	3	2	1	3	3	3	3	1	1	1	1	呼吸急促、出汗很多的大强度的，但不持久的运动（如打羽毛球、篮球、网球、足球等）	21至30分钟	大约每天一次	2	3	2	1	1	1	1	5	1	2	3	3	1	1	2	3	2	5	5	3	3	4
120	男	九年级	农村或乡镇	6	6	6	7	6	7	7	7	7	4	4	4	1	5	4	3	5	4	4	1	4	中等强度的较激烈持久的运动（如骑自行车、跑步、打乒乓球等）	11至20分钟	大约每天一次	5	4	1	4	1	3	1	3	3	3	4	4	3	2	4	1	5	4	5	5	2	4
121	男	九年级	农村或乡镇	6	6	6	6	5	6	6	6	6	3	3	3	2	4	3	3	3	2	3	2	3	小强度的不太紧张的运动（如消遣娱乐的打排球、慢跑、打太极拳等）	11至20分钟	每周1至2次	4	3	4	3	2	3	3	4	4	4	4	4	4	4	3	2	5	4	5	3	3	3
122	男	七年级	农村或乡镇	7	4	4	7	4	4	5	5	5	3	3	3	3	3	3	3	3	3	3	3	3	中等强度的较激烈持久的运动（如骑自行车、跑步、打乒乓球等）	21至30分钟	每周1至2次	3	3	3	3	3	3	3	3	3	3	3	3	3	3	3	3	3	3	3	3	3	3
123	男	九年级	农村或乡镇	4	4	4	4	4	4	4	4	4	3	3	3	3	3	3	3	3	3	3	3	3	小强度的不太紧张的运动（如消遣娱乐的打排球、慢跑、打太极拳等）	60分钟及以上	每周3至5次	5	1	5	4	5	1	4	5	1	4	3	3	3	3	3	3	3	3	3	3	3	3
124	男	七年级	农村或乡镇	7	7	7	7	7	7	7	7	7	5	5	5	5	5	5	5	5	5	5	5	5	轻微运动（如散步、做广播体操等）	10分钟以下	每周1至2次	4	4	1	3	2	3	2	3	3	3	3	2	2	3	4	1	4	2	2	4	3	2
125	女	七年级	农村或乡镇	7	3	4	3	3	3	4	4	3	2	2	2	3	2	4	2	4	2	4	2	4	呼吸急促、出汗很多的大强度的持久的运动（如赛跑、成套健美操、游泳、篮球比赛等）	60分钟及以上	一个月2至3次	4	1	3	3	3	4	2	4	2	4	2	2	2	3	4	4	4	4	4	4	4	4
126	男	七年级	农村或乡镇	7	7	7	7	7	7	7	7	7	5	5	5	5	5	5	5	5	5	5	5	5	小强度的不太紧张的运动（如消遣娱乐的打排球、慢跑、打太极拳等）	10分钟以下	大约每天一次	5	5	1	5	1	1	1	1	5	5	1	1	1	1	2	1	4	1	5	5	1	1
127	女	七年级	农村或乡镇	7	7	7	7	7	7	7	7	7	3	5	4	1	5	1	3	4	3	3	1	4	轻微运动（如散步、做广播体操等）	11至20分钟	每周1至2次	3	4	1	3	1	5	2	4	2	5	3	5	5	5	2	3	5	4	5	5	1	4
128	女	七年级	农村或乡镇	5	5	5	5	5	5	5	5	5	4	4	4	1	4	4	4	4	4	4	1	4	轻微运动（如散步、做广播体操等）	11至20分钟	大约每天一次	4	4	2	4	1	1	1	3	3	3	4	2	3	4	3	5	5	4	3	4	1	4
129	男	八年级	农村或乡镇	7	7	7	7	7	7	6	6	6	4	4	5	4	5	5	5	5	4	4	4	4	轻微运动（如散步、做广播体操等）	11至20分钟	每周1至2次	5	5	1	2	3	5	2	3	5	5	4	4	4	4	1	5	5	5	5	5	1	1
130	男	九年级	农村或乡镇	7	7	7	4	6	7	6	7	7	4	4	5	2	4	4	1	3	3	3	1	4	中等强度的较激烈持久的运动（如骑自行车、跑步、打乒乓球等）	11至20分钟	大约每天一次	4	5	3	1	1	1	1	1	1	1	4	4	2	3	3	4	3	4	2	5	5	5
131	女	九年级	农村或乡镇	6	6	6	5	6	5	5	5	5	4	4	3	4	4	3	3	3	3	3	3	3	中等强度的较激烈持久的运动（如骑自行车、跑步、打乒乓球等）	11至20分钟	大约每天一次	4	4	4	3	4	3	3	4	3	4	4	4	4	4	3	2	4	4	5	3	4	4
132	男	九年级	农村或乡镇	7	7	7	7	7	7	7	7	7	5	5	5	5	5	5	5	5	5	5	5	5	中等强度的较激烈持久的运动（如骑自行车、跑步、打乒乓球等）	21至30分钟	大约每天一次	5	5	1	1	1	5	1	5	5	5	5	3	5	5	1	1	5	1	5	5	5	5
133	女	九年级	农村或乡镇	5	3	5	5	6	6	7	7	7	3	3	2	1	3	2	1	4	1	4	2	4	中等强度的较激烈持久的运动（如骑自行车、跑步、打乒乓球等）	11至20分钟	大约每天一次	5	3	3	4	4	3	1	2	2	5	4	5	5	5	2	5	4	5	2	4	4	5
134	女	九年级	农村或乡镇	7	7	7	7	7	7	7	7	7	5	5	5	1	5	5	5	5	5	3	1	5	轻微运动（如散步、做广播体操等）	11至20分钟	每周3至5次	5	5	1	5	1	5	1	5	5	5	5	5	5	5	4	5	4	5	4	5	2	1
135	女	七年级	农村或乡镇	7	7	7	6	6	6	6	6	6	5	5	5	5	5	5	5	5	5	5	5	5	轻微运动（如散步、做广播体操等）	11至20分钟	每周1至2次	4	5	4	3	3	4	2	5	5	5	5	5	5	5	4	1	5	3	3	5	4	2
136	女	九年级	农村或乡镇	2	6	2	2	2	2	2	2	2	4	3	2	2	3	3	3	3	2	2	2	3	中等强度的较激烈持久的运动（如骑自行车、跑步、打乒乓球等）	11至20分钟	大约每天一次	3	4	3	3	2	3	2	2	3	4	4	4	4	4	2	4	2	3	2	2	5	4
137	女	九年级	农村或乡镇	6	6	6	6	6	6	6	6	6	4	3	3	1	5	3	2	4	3	3	2	4	中等强度的较激烈持久的运动（如骑自行车、跑步、打乒乓球等）	21至30分钟	每周1至2次	3	3	3	3	3	2	1	3	3	4	3	3	3	3	3	5	4	2	3	3	3	4
138	男	八年级	农村或乡镇	7	7	7	7	7	7	5	6	5	4	3	4	4	3	4	3	4	4	5	4	3	中等强度的较激烈持久的运动（如骑自行车、跑步、打乒乓球等）	31至40分钟	每周1至2次	4	5	5	4	4	5	4	4	5	4	4	5	4	4	4	4	3	4	4	3	4	4
139	男	九年级	农村或乡镇	7	7	7	7	7	7	7	7	7	5	5	5	5	5	5	5	5	5	5	5	5	轻微运动（如散步、做广播体操等）	11至20分钟	大约每天一次	5	5	5	5	5	5	5	5	5	5	5	5	5	5	1	1	1	1	1	1	1	1
140	女	九年级	农村或乡镇	7	7	7	7	7	7	7	7	7	5	4	4	1	5	5	3	5	4	3	1	4	呼吸急促、出汗很多的大强度的，但不持久的运动（如打羽毛球、篮球、网球、足球等）	11至20分钟	每周1至2次	5	5	3	5	1	2	1	4	4	3	5	5	5	5	5	1	5	5	4	4	1	1
141	女	七年级	农村或乡镇	7	6	7	7	7	7	7	7	7	5	5	5	5	5	5	5	5	5	5	5	5	轻微运动（如散步、做广播体操等）	11至20分钟	每周1至2次	5	5	5	5	5	5	5	5	4	5	5	5	5	5	1	1	1	1	1	1	1	1
142	女	七年级	农村或乡镇	7	7	7	7	7	7	7	7	7	5	5	5	1	5	5	5	5	5	5	1	5	小强度的不太紧张的运动（如消遣娱乐的打排球、慢跑、打太极拳等）	31至40分钟	大约每天一次	5	5	1	5	1	5	1	1	5	5	5	5	5	5	5	1	1	5	5	5	1	1
143	男	九年级	农村或乡镇	6	5	5	4	5	5	5	5	5	4	3	4	2	4	4	3	4	4	3	2	4	呼吸急促、出汗很多的大强度的持久的运动（如赛跑、成套健美操、游泳、篮球比赛等）	11至20分钟	大约每天一次	5	5	1	4	5	4	1	1	4	4	4	4	4	4	4	5	5	5	5	5	1	1
144	男	九年级	农村或乡镇	6	6	6	6	6	7	6	6	6	5	5	4	1	5	5	3	4	3	3	1	4	呼吸急促、出汗很多的大强度的持久的运动（如赛跑、成套健美操、游泳、篮球比赛等）	11至20分钟	大约每天一次	5	5	1	4	1	5	1	2	4	4	3	3	4	4	4	2	4	5	3	4	1	1
145	男	八年级	农村或乡镇	7	7	7	7	7	7	7	7	7	5	5	5	5	5	5	5	5	5	5	5	5	呼吸急促、出汗很多的大强度的持久的运动（如赛跑、成套健美操、游泳、篮球比赛等）	31至40分钟	每周1至2次	5	5	1	5	1	5	1	3	5	5	5	5	5	5	5	5	5	5	5	5	5	5
146	男	九年级	农村或乡镇	5	5	5	5	5	5	5	5	5	4	5	4	4	5	5	5	4	4	4	4	4	呼吸急促、出汗很多的大强度的，但不持久的运动（如打羽毛球、篮球、网球、足球等）	31至40分钟	每周3至5次	4	4	2	4	3	3	2	3	4	4	4	4	4	4	4	4	5	4	4	4	2	2
147	女	九年级	农村或乡镇	5	5	5	3	3	3	3	3	3	3	3	3	3	3	5	3	4	3	2	2	3	小强度的不太紧张的运动（如消遣娱乐的打排球、慢跑、打太极拳等）	11至20分钟	一个月2至3次	3	3	3	3	3	3	2	4	3	3	4	3	3	3	2	4	3	3	2	3	3	1
148	男	九年级	农村或乡镇	7	6	6	6	5	6	6	5	7	5	4	4	1	5	3	3	5	4	4	1	5	中等强度的较激烈持久的运动（如骑自行车、跑步、打乒乓球等）	11至20分钟	每周1至2次	5	5	2	4	2	3	2	4	5	4	4	5	4	4	4	2	5	5	4	4	3	4
149	男	九年级	农村或乡镇	5	6	6	6	6	6	6	6	6	4	4	4	1	4	4	3	4	4	3	1	4	中等强度的较激烈持久的运动（如骑自行车、跑步、打乒乓球等）	31至40分钟	每周1至2次	4	4	4	4	1	4	1	1	4	4	4	4	4	4	4	2	4	5	4	4	1	1
150	男	九年级	农村或乡镇	7	7	7	7	7	7	7	7	7	5	5	5	5	5	5	5	5	5	5	1	5	中等强度的较激烈持久的运动（如骑自行车、跑步、打乒乓球等）	21至30分钟	每周1至2次	5	4	2	2	3	3	3	4	3	4	5	1	4	4	5	2	5	5	5	4	1	2
151	女	九年级	农村或乡镇	6	6	6	6	6	6	6	6	6	4	4	4	4	4	4	4	4	4	4	4	4	轻微运动（如散步、做广播体操等）	60分钟及以上	大约每天一次	4	4	4	4	4	4	4	4	4	4	4	4	4	4	4	4	4	4	4	4	4	4
152	女	七年级	农村或乡镇	6	6	6	6	6	6	6	6	6	5	5	3	1	5	5	3	4	5	4	1	5	中等强度的较激烈持久的运动（如骑自行车、跑步、打乒乓球等）	11至20分钟	大约每天一次	5	5	1	4	1	5	3	5	5	5	5	1	3	5	3	2	5	5	4	5	3	5
153	女	七年级	农村或乡镇	7	7	7	7	7	7	7	7	7	5	5	5	5	5	5	5	5	5	5	5	5	轻微运动（如散步、做广播体操等）	21至30分钟	大约每天一次	5	5	3	3	3	3	1	5	3	3	4	3	5	5	5	2	5	3	3	3	3	3
154	男	七年级	农村或乡镇	7	7	7	7	7	7	7	7	7	5	5	5	5	5	5	5	5	5	5	5	5	中等强度的较激烈持久的运动（如骑自行车、跑步、打乒乓球等）	11至20分钟	每周1至2次	5	5	5	5	5	5	5	5	5	5	5	5	5	5	5	5	5	5	5	5	5	5
155	女	九年级	农村或乡镇	4	5	4	4	4	4	4	4	4	3	3	3	3	3	3	3	3	3	3	3	3	小强度的不太紧张的运动（如消遣娱乐的打排球、慢跑、打太极拳等）	21至30分钟	每周1至2次	3	4	2	3	3	3	3	3	3	3	3	3	3	3	2	3	2	4	3	3	3	3
156	女	九年级	农村或乡镇	7	7	7	7	7	7	7	7	7	4	4	4	1	5	5	3	5	4	4	1	5	小强度的不太紧张的运动（如消遣娱乐的打排球、慢跑、打太极拳等）	11至20分钟	大约每天一次	5	5	1	5	2	5	1	3	5	5	5	5	4	5	5	1	1	5	5	5	1	1
157	男	七年级	农村或乡镇	7	7	7	7	7	7	7	7	7	3	3	4	2	5	3	3	4	3	3	1	4	中等强度的较激烈持久的运动（如骑自行车、跑步、打乒乓球等）	31至40分钟	每周3至5次	3	4	1	3	3	2	3	4	3	3	4	4	4	4	3	3	3	5	3	3	3	5
158	男	九年级	农村或乡镇	7	6	6	5	6	6	6	6	6	5	4	3	2	4	5	3	3	4	4	4	4	中等强度的较激烈持久的运动（如骑自行车、跑步、打乒乓球等）	21至30分钟	大约每天一次	3	4	1	3	2	2	2	3	5	4	4	3	3	3	4	2	3	3	3	4	3	3
159	女	七年级	农村或乡镇	7	7	7	7	7	7	7	7	7	5	5	5	5	5	5	5	5	5	5	5	5	中等强度的较激烈持久的运动（如骑自行车、跑步、打乒乓球等）	21至30分钟	每周3至5次	5	5	2	5	2	3	3	3	5	5	5	5	5	5	4	2	5	5	5	5	2	2
160	女	九年级	农村或乡镇	7	7	6	4	4	4	6	6	5	3	4	4	1	4	4	4	3	3	2	2	2	小强度的不太紧张的运动（如消遣娱乐的打排球、慢跑、打太极拳等）	31至40分钟	一个月2至3次	2	3	5	3	1	3	3	4	3	4	3	4	3	3	4	4	4	3	3	3	3	4
161	男	九年级	农村或乡镇	5	6	5	5	6	5	5	5	5	3	3	3	1	4	3	3	4	3	3	2	4	中等强度的较激烈持久的运动（如骑自行车、跑步、打乒乓球等）	11至20分钟	每周1至2次	3	4	2	3	3	4	3	3	3	3	3	3	3	4	4	1	4	4	2	3	2	3
162	女	九年级	农村或乡镇	7	7	7	7	7	7	7	7	7	5	5	5	1	5	5	3	5	5	5	1	5	中等强度的较激烈持久的运动（如骑自行车、跑步、打乒乓球等）	11至20分钟	每周3至5次	5	5	1	5	1	3	1	3	4	5	5	5	5	5	5	5	5	5	5	5	1	2
163	男	七年级	农村或乡镇	7	7	7	7	7	7	7	7	7	5	5	1	1	5	5	5	5	4	4	4	4	呼吸急促、出汗很多的大强度的，但不持久的运动（如打羽毛球、篮球、网球、足球等）	21至30分钟	每周1至2次	5	5	3	5	3	5	5	3	3	3	3	3	3	3	3	3	3	3	3	3	3	3
164	女	九年级	城市	7	7	7	7	7	7	7	7	7	5	4	4	1	5	5	3	5	3	3	1	5	小强度的不太紧张的运动（如消遣娱乐的打排球、慢跑、打太极拳等）	21至30分钟	每周1至2次	3	3	1	5	3	1	1	1	3	3	5	3	5	5	3	2	1	1	5	5	2	3
165	女	七年级	农村或乡镇	7	7	7	7	7	7	7	7	7	5	5	5	5	5	5	5	5	5	5	1	5	呼吸急促、出汗很多的大强度的持久的运动（如赛跑、成套健美操、游泳、篮球比赛等）	60分钟及以上	大约每天一次	5	5	1	5	1	5	1	1	5	5	5	1	5	5	5	1	5	5	5	5	1	1
166	男	七年级	农村或乡镇	7	7	7	7	7	7	7	7	7	5	5	5	5	5	5	5	5	5	5	5	5	小强度的不太紧张的运动（如消遣娱乐的打排球、慢跑、打太极拳等）	21至30分钟	每周3至5次	5	5	5	5	5	5	5	5	5	5	5	5	5	5	1	1	1	1	1	1	1	1
167	女	九年级	农村或乡镇	6	5	5	5	5	5	6	7	5	3	4	3	2	4	4	4	3	3	4	2	3	中等强度的较激烈持久的运动（如骑自行车、跑步、打乒乓球等）	11至20分钟	每周1至2次	4	5	4	3	2	3	1	3	4	4	4	4	4	4	4	2	4	4	2	4	2	4
168	女	九年级	农村或乡镇	7	7	7	7	7	7	7	7	7	5	5	5	1	5	4	3	4	3	3	1	5	中等强度的较激烈持久的运动（如骑自行车、跑步、打乒乓球等）	31至40分钟	每周1至2次	4	4	2	5	2	5	1	3	4	4	3	3	3	3	4	2	5	4	3	4	2	2
169	男	九年级	农村或乡镇	7	7	7	7	7	7	7	7	7	5	5	5	5	5	5	5	5	5	5	5	5	呼吸急促、出汗很多的大强度的，但不持久的运动（如打羽毛球、篮球、网球、足球等）	60分钟及以上	每周1至2次	4	5	5	5	5	5	5	5	5	5	5	5	5	5	5	5	5	5	5	5	5	5
170	男	七年级	农村或乡镇	6	6	5	5	5	5	6	5	5	4	4	4	4	4	4	4	4	4	4	2	4	中等强度的较激烈持久的运动（如骑自行车、跑步、打乒乓球等）	21至30分钟	每周1至2次	4	4	2	4	2	4	2	2	3	3	4	4	4	4	3	4	2	2	1	2	2	2
171	女	九年级	农村或乡镇	7	7	7	7	7	7	7	7	7	5	5	5	1	5	5	5	5	5	5	1	5	呼吸急促、出汗很多的大强度的，但不持久的运动（如打羽毛球、篮球、网球、足球等）	21至30分钟	每周1至2次	5	5	1	5	1	3	1	5	4	5	5	5	5	5	5	5	5	5	5	5	5	5
172	女	九年级	农村或乡镇	5	3	3	3	4	4	4	5	5	5	3	3	3	3	3	3	3	1	2	2	3	轻微运动（如散步、做广播体操等）	11至20分钟	每周1至2次	5	4	4	1	2	1	1	5	4	5	3	3	3	3	2	2	5	3	3	3	4	5
173	女	九年级	农村或乡镇	6	6	6	6	6	6	5	6	6	4	3	3	1	5	3	2	3	1	3	3	3	轻微运动（如散步、做广播体操等）	11至20分钟	每周1至2次	5	5	4	3	1	3	4	5	3	3	3	4	4	4	3	4	3	4	5	2	4	3
174	女	九年级	城市	6	6	6	6	6	6	6	6	6	3	3	2	3	3	3	1	3	3	1	3	2	呼吸急促、出汗很多的大强度的，但不持久的运动（如打羽毛球、篮球、网球、足球等）	60分钟及以上	每周3至5次	5	5	4	1	1	2	1	5	3	3	3	3	3	3	3	2	5	4	4	2	3	3
175	男	九年级	农村或乡镇	5	6	6	6	6	6	6	6	6	4	4	4	4	4	4	4	4	4	4	4	4	轻微运动（如散步、做广播体操等）	21至30分钟	每周3至5次	3	3	3	3	3	3	3	3	3	3	3	3	3	3	3	3	3	3	3	3	3	3
176	女	七年级	农村或乡镇	7	7	7	7	7	7	7	7	7	5	5	5	5	5	5	5	5	5	5	5	5	轻微运动（如散步、做广播体操等）	31至40分钟	每周1至2次	5	5	4	5	3	5	3	5	5	5	5	5	5	5	4	1	4	4	5	5	2	2
177	女	八年级	农村或乡镇	6	6	6	6	6	6	6	6	6	4	4	4	1	4	4	3	4	3	3	2	4	中等强度的较激烈持久的运动（如骑自行车、跑步、打乒乓球等）	31至40分钟	每周1至2次	3	4	4	2	1	3	2	4	3	5	3	4	3	3	3	4	4	4	1	4	2	4
178	男	九年级	农村或乡镇	7	6	6	6	6	6	7	7	7	5	5	5	1	5	5	5	5	4	5	2	5	中等强度的较激烈持久的运动（如骑自行车、跑步、打乒乓球等）	21至30分钟	每周3至5次	5	4	4	4	2	3	3	4	3	4	5	5	5	5	3	2	4	3	4	3	3	4
179	女	七年级	农村或乡镇	7	7	7	7	7	7	7	7	7	5	5	4	3	5	4	5	5	5	5	3	5	呼吸急促、出汗很多的大强度的，但不持久的运动（如打羽毛球、篮球、网球、足球等）	31至40分钟	每周1至2次	3	5	1	5	2	4	2	3	4	4	3	2	3	3	3	1	2	2	4	4	2	2
180	男	九年级	农村或乡镇	5	7	7	5	4	7	4	5	5	4	3	1	1	3	3	1	1	1	1	1	3	中等强度的较激烈持久的运动（如骑自行车、跑步、打乒乓球等）	11至20分钟	每周3至5次	5	5	2	3	5	1	1	5	4	4	5	3	3	3	1	1	4	4	4	4	1	1
181	男	八年级	农村或乡镇	7	7	7	6	7	7	7	7	7	5	5	5	1	5	5	4	5	5	5	1	5	呼吸急促、出汗很多的大强度的，但不持久的运动（如打羽毛球、篮球、网球、足球等）	21至30分钟	大约每天一次	5	5	1	5	1	5	1	4	4	5	5	5	5	5	5	1	4	4	2	4	5	4
182	女	七年级	农村或乡镇	7	7	7	7	7	7	7	7	7	5	5	5	5	4	5	5	5	5	5	5	5	中等强度的较激烈持久的运动（如骑自行车、跑步、打乒乓球等）	21至30分钟	每周3至5次	5	5	1	5	1	5	1	1	5	5	5	4	4	5	4	2	1	4	4	4	1	1
183	女	七年级	农村或乡镇	7	7	7	7	7	7	7	7	7	5	5	5	1	5	5	4	5	4	5	1	3	小强度的不太紧张的运动（如消遣娱乐的打排球、慢跑、打太极拳等）	21至30分钟	每周3至5次	5	5	1	4	1	1	1	1	4	3	5	5	5	5	4	2	5	3	4	5	1	1
184	男	八年级	农村或乡镇	5	5	5	5	5	5	5	5	5	5	3	3	2	3	3	2	2	2	3	2	2	小强度的不太紧张的运动（如消遣娱乐的打排球、慢跑、打太极拳等）	11至20分钟	一个月2至3次	3	4	4	3	3	3	3	4	3	3	3	3	3	3	3	3	3	3	2	2	3	3
185	男	九年级	农村或乡镇	7	7	7	7	7	7	7	7	7	3	4	4	2	5	4	3	5	3	5	2	4	中等强度的较激烈持久的运动（如骑自行车、跑步、打乒乓球等）	31至40分钟	大约每天一次	4	4	3	4	2	4	2	3	3	3	4	3	4	4	4	2	4	4	3	3	2	3
186	女	九年级	农村或乡镇	7	7	7	7	7	7	6	6	6	5	4	4	1	5	5	2	5	3	3	1	5	小强度的不太紧张的运动（如消遣娱乐的打排球、慢跑、打太极拳等）	11至20分钟	大约每天一次	5	4	3	4	1	3	2	4	3	4	5	5	5	5	3	2	3	4	5	4	1	2
187	女	九年级	农村或乡镇	1	4	4	4	4	4	4	4	4	3	3	3	3	3	3	3	3	3	3	3	3	轻微运动（如散步、做广播体操等）	31至40分钟	每周1至2次	4	4	4	3	3	3	3	3	3	3	3	3	3	3	3	3	3	3	3	3	3	3
188	女	九年级	农村或乡镇	4	7	4	5	5	5	5	5	5	3	3	3	2	5	4	3	5	3	3	2	3	中等强度的较激烈持久的运动（如骑自行车、跑步、打乒乓球等）	11至20分钟	大约每天一次	2	5	4	4	1	4	2	3	3	5	4	4	4	3	3	4	4	5	3	2	3	1
189	男	九年级	农村或乡镇	4	4	4	4	4	4	4	4	4	3	3	3	3	3	3	3	3	3	3	3	3	呼吸急促、出汗很多的大强度的，但不持久的运动（如打羽毛球、篮球、网球、足球等）	60分钟及以上	每周1至2次	5	5	5	5	5	5	5	5	5	5	5	5	5	5	2	2	2	2	2	2	2	2
190	男	九年级	农村或乡镇	6	6	6	7	7	7	7	7	7	5	5	5	5	5	5	5	5	5	5	5	5	中等强度的较激烈持久的运动（如骑自行车、跑步、打乒乓球等）	21至30分钟	大约每天一次	4	4	2	3	3	4	3	4	3	3	4	4	4	4	1	2	4	2	2	2	2	4
191	女	八年级	农村或乡镇	3	1	1	1	2	2	2	2	2	2	2	4	2	2	2	2	2	2	4	1	2	轻微运动（如散步、做广播体操等）	10分钟以下	一个月1次以下	4	4	3	3	3	2	4	4	2	4	4	4	2	2	2	2	4	2	2	1	3	2
192	男	九年级	农村或乡镇	6	6	6	6	6	6	6	6	6	3	4	4	2	4	4	3	4	4	4	4	4	呼吸急促、出汗很多的大强度的，但不持久的运动（如打羽毛球、篮球、网球、足球等）	60分钟及以上	大约每天一次	4	4	2	4	3	4	2	3	4	4	4	4	4	4	2	2	4	3	3	3	3	3
193	女	八年级	农村或乡镇	5	5	5	5	5	5	5	5	5	4	4	4	1	4	4	4	4	5	4	1	4	中等强度的较激烈持久的运动（如骑自行车、跑步、打乒乓球等）	31至40分钟	每周3至5次	2	4	1	5	1	3	2	3	4	5	2	2	4	4	4	5	5	5	5	5	4	4
194	女	九年级	农村或乡镇	7	7	7	7	7	7	7	7	7	3	3	4	1	5	3	3	3	3	2	1	5	中等强度的较激烈持久的运动（如骑自行车、跑步、打乒乓球等）	21至30分钟	大约每天一次	4	5	1	1	3	1	1	1	5	4	4	4	1	5	4	1	2	1	5	5	1	1
195	女	九年级	农村或乡镇	7	7	7	6	7	5	7	7	7	5	5	5	1	5	5	3	5	5	5	1	4	轻微运动（如散步、做广播体操等）	21至30分钟	每周1至2次	5	5	1	4	1	3	1	3	3	3	4	3	3	5	5	1	5	5	5	5	1	1
196	女	七年级	农村或乡镇	7	7	7	7	7	7	7	7	7	4	4	3	3	4	4	2	3	1	3	1	3	中等强度的较激烈持久的运动（如骑自行车、跑步、打乒乓球等）	11至20分钟	一个月2至3次	3	4	1	4	3	3	2	5	3	4	5	3	4	4	4	3	4	5	4	3	1	4
197	男	九年级	城市	7	5	5	5	5	5	5	5	5	4	3	3	1	4	3	2	2	3	2	1	2	轻微运动（如散步、做广播体操等）	11至20分钟	每周3至5次	3	3	2	5	3	3	3	3	3	3	3	3	3	3	4	1	4	4	5	5	4	3
198	女	九年级	农村或乡镇	7	7	7	7	7	7	7	7	7	5	5	5	1	5	5	5	5	5	5	1	5	中等强度的较激烈持久的运动（如骑自行车、跑步、打乒乓球等）	21至30分钟	大约每天一次	5	5	1	5	1	5	1	1	5	5	5	5	5	5	5	1	5	5	5	5	1	1
199	男	七年级	农村或乡镇	7	7	7	7	7	7	7	7	7	5	5	5	5	5	5	5	5	4	5	5	5	呼吸急促、出汗很多的大强度的，但不持久的运动（如打羽毛球、篮球、网球、足球等）	21至30分钟	每周3至5次	4	4	2	3	3	4	3	3	3	3	3	3	3	3	3	5	1	3	3	3	3	3
200	男	九年级	农村或乡镇	7	7	7	7	7	7	7	7	7	5	5	5	5	5	5	5	5	5	5	1	5	呼吸急促、出汗很多的大强度的持久的运动（如赛跑、成套健美操、游泳、篮球比赛等）	11至20分钟	大约每天一次	5	5	1	5	1	5	1	1	5	5	1	1	5	1	5	2	4	4	5	4	2	1
201	女	九年级	农村或乡镇	7	7	7	7	7	6	3	5	2	3	5	4	1	4	4	3	5	3	3	1	4	小强度的不太紧张的运动（如消遣娱乐的打排球、慢跑、打太极拳等）	31至40分钟	每周3至5次	4	4	1	4	1	5	1	2	4	4	4	4	4	4	5	1	4	3	4	4	1	1
202	女	九年级	农村或乡镇	7	7	7	7	7	7	7	7	7	5	5	5	1	5	3	3	4	3	3	2	4	轻微运动（如散步、做广播体操等）	11至20分钟	大约每天一次	5	5	1	4	2	5	1	3	4	5	5	5	5	5	3	2	4	3	2	4	3	3
203	女	七年级	农村或乡镇	5	6	5	5	5	5	5	5	5	3	3	3	2	4	4	3	4	4	3	2	4	小强度的不太紧张的运动（如消遣娱乐的打排球、慢跑、打太极拳等）	10分钟以下	每周1至2次	4	4	3	3	3	3	3	3	3	3	3	4	3	3	2	2	4	4	3	4	3	3
204	女	七年级	农村或乡镇	6	7	6	5	6	5	7	6	5	5	4	4	1	5	5	3	4	3	3	1	4	小强度的不太紧张的运动（如消遣娱乐的打排球、慢跑、打太极拳等）	21至30分钟	大约每天一次	5	5	1	4	1	3	1	4	5	4	4	4	5	5	4	1	4	3	4	3	1	4
205	男	九年级	农村或乡镇	7	7	7	7	7	7	7	7	7	5	4	4	1	5	5	3	4	3	3	2	3	中等强度的较激烈持久的运动（如骑自行车、跑步、打乒乓球等）	31至40分钟	大约每天一次	3	5	1	4	2	5	1	2	4	4	4	3	3	3	4	2	3	4	4	4	1	3
206	女	九年级	农村或乡镇	5	6	6	5	5	5	5	5	5	4	3	3	1	4	3	3	3	2	3	3	3	轻微运动（如散步、做广播体操等）	10分钟以下	一个月2至3次	3	4	4	3	2	3	2	4	4	3	4	4	4	4	4	4	5	4	2	4	5	4
207	女	七年级	农村或乡镇	5	6	6	5	4	5	5	5	5	4	4	4	3	3	3	3	3	4	3	3	3	中等强度的较激烈持久的运动（如骑自行车、跑步、打乒乓球等）	11至20分钟	每周3至5次	3	3	4	3	2	5	1	3	3	5	3	3	3	3	3	4	4	3	3	3	4	4
208	女	九年级	农村或乡镇	6	7	5	6	6	6	6	6	6	4	4	4	3	5	3	2	3	3	3	3	3	中等强度的较激烈持久的运动（如骑自行车、跑步、打乒乓球等）	21至30分钟	大约每天一次	3	3	4	3	4	3	3	5	3	3	3	3	3	3	3	4	3	2	3	3	3	3
209	女	八年级	农村或乡镇	6	7	7	7	7	7	7	7	7	5	5	5	1	5	4	3	4	3	3	1	4	中等强度的较激烈持久的运动（如骑自行车、跑步、打乒乓球等）	11至20分钟	每周1至2次	5	5	1	4	1	3	2	3	4	3	5	1	4	4	3	1	4	4	4	5	3	4
210	男	九年级	农村或乡镇	7	7	7	3	3	3	3	3	3	4	4	4	2	4	4	2	2	2	2	2	2	中等强度的较激烈持久的运动（如骑自行车、跑步、打乒乓球等）	11至20分钟	大约每天一次	2	5	1	2	3	3	3	4	4	4	4	4	4	4	3	2	1	4	5	3	3	2
211	女	八年级	农村或乡镇	7	6	7	7	7	7	7	7	7	5	4	4	1	5	4	4	5	4	5	1	4	呼吸急促、出汗很多的大强度的，但不持久的运动（如打羽毛球、篮球、网球、足球等）	21至30分钟	每周1至2次	5	5	2	4	3	3	2	4	4	5	5	5	5	5	4	2	5	4	4	5	1	4
212	男	八年级	农村或乡镇	7	7	7	7	7	7	7	7	7	5	5	5	3	5	4	3	5	3	5	2	4	呼吸急促、出汗很多的大强度的，但不持久的运动（如打羽毛球、篮球、网球、足球等）	21至30分钟	大约每天一次	5	5	1	5	2	3	1	2	5	5	2	2	5	5	5	1	4	5	5	5	1	2
213	女	九年级	农村或乡镇	4	5	5	4	4	4	4	4	4	3	3	3	2	2	3	3	2	1	3	2	3	小强度的不太紧张的运动（如消遣娱乐的打排球、慢跑、打太极拳等）	11至20分钟	每周1至2次	4	4	3	2	2	4	2	3	3	3	3	3	3	3	3	3	1	3	2	3	3	3
214	男	九年级	农村或乡镇	6	6	6	6	6	6	6	6	6	4	4	4	2	4	4	4	4	4	4	1	4	中等强度的较激烈持久的运动（如骑自行车、跑步、打乒乓球等）	21至30分钟	每周3至5次	4	4	3	3	3	2	3	4	3	4	4	3	4	4	3	3	4	3	3	4	3	4
215	男	七年级	农村或乡镇	7	7	7	7	7	7	7	7	7	5	5	5	3	5	5	5	5	4	5	3	5	呼吸急促、出汗很多的大强度的，但不持久的运动（如打羽毛球、篮球、网球、足球等）	21至30分钟	大约每天一次	5	5	3	5	4	5	5	4	4	5	5	5	5	5	4	3	5	3	3	5	4	5
216	女	九年级	农村或乡镇	5	6	6	6	6	6	6	6	6	4	4	4	2	4	4	3	3	3	3	2	3	呼吸急促、出汗很多的大强度的，但不持久的运动（如打羽毛球、篮球、网球、足球等）	10分钟以下	大约每天一次	5	5	1	5	2	5	1	3	5	5	5	5	5	5	3	3	5	5	5	5	1	2
217	男	九年级	城市	6	6	6	6	6	6	6	6	6	4	4	4	4	4	4	4	4	4	4	4	4	小强度的不太紧张的运动（如消遣娱乐的打排球、慢跑、打太极拳等）	21至30分钟	一个月1次以下	5	5	5	5	5	5	5	5	5	5	5	5	5	5	2	2	2	2	2	2	2	2
218	男	七年级	城市	7	7	7	7	7	7	7	7	7	5	5	5	1	5	5	4	5	4	3	1	5	轻微运动（如散步、做广播体操等）	21至30分钟	每周3至5次	4	5	1	4	3	4	2	3	4	4	4	5	4	4	3	1	2	4	4	3	2	3
219	女	九年级	农村或乡镇	4	5	5	4	4	4	4	5	5	4	3	3	2	3	3	1	3	1	3	1	3	小强度的不太紧张的运动（如消遣娱乐的打排球、慢跑、打太极拳等）	11至20分钟	每周1至2次	4	3	4	2	3	3	2	3	3	3	3	3	3	3	3	3	3	2	5	3	2	3
220	女	七年级	农村或乡镇	7	6	7	7	6	6	7	7	7	3	5	4	2	5	5	4	5	4	3	1	4	中等强度的较激烈持久的运动（如骑自行车、跑步、打乒乓球等）	60分钟及以上	一个月2至3次	3	5	1	4	2	5	1	3	5	5	5	4	4	5	3	5	5	3	5	5	3	3
221	女	九年级	农村或乡镇	7	6	6	6	6	6	6	6	5	4	4	3	1	4	3	1	3	1	3	1	4	中等强度的较激烈持久的运动（如骑自行车、跑步、打乒乓球等）	11至20分钟	大约每天一次	4	4	3	4	3	5	1	5	3	5	4	4	3	4	2	2	1	3	4	3	2	2
222	男	八年级	农村或乡镇	6	6	6	5	5	5	5	5	5	4	4	4	2	4	2	3	4	2	2	2	3	中等强度的较激烈持久的运动（如骑自行车、跑步、打乒乓球等）	21至30分钟	每周1至2次	4	3	1	3	5	3	3	3	3	3	5	3	3	3	4	4	2	1	1	1	5	5
223	男	八年级	农村或乡镇	6	7	6	6	6	7	6	6	6	3	4	3	1	5	3	3	4	3	3	1	4	呼吸急促、出汗很多的大强度的，但不持久的运动（如打羽毛球、篮球、网球、足球等）	11至20分钟	每周3至5次	4	4	3	3	4	4	3	3	4	3	2	2	2	2	4	2	4	3	2	2	2	3
224	女	九年级	农村或乡镇	5	5	7	7	7	7	7	6	6	5	5	4	3	5	5	4	5	4	4	3	4	中等强度的较激烈持久的运动（如骑自行车、跑步、打乒乓球等）	11至20分钟	每周3至5次	5	5	2	3	2	3	3	3	4	3	3	3	3	3	3	2	4	4	4	4	4	4
225	女	八年级	农村或乡镇	6	6	6	6	6	6	6	6	6	4	4	3	3	4	4	3	4	3	3	3	4	轻微运动（如散步、做广播体操等）	11至20分钟	每周1至2次	4	4	2	3	3	3	2	5	4	4	4	4	4	4	3	2	3	3	4	4	3	4
226	男	九年级	农村或乡镇	7	7	7	7	7	7	7	7	7	5	5	5	5	5	5	4	4	4	4	4	4	中等强度的较激烈持久的运动（如骑自行车、跑步、打乒乓球等）	31至40分钟	大约每天一次	3	5	1	4	2	5	1	1	4	4	3	3	3	3	3	3	3	3	3	3	3	3
227	女	八年级	农村或乡镇	5	5	5	5	5	5	5	5	5	3	3	3	3	3	3	3	3	3	3	3	3	小强度的不太紧张的运动（如消遣娱乐的打排球、慢跑、打太极拳等）	10分钟以下	每周1至2次	3	3	3	3	3	3	3	3	3	3	3	3	3	3	3	3	3	3	3	3	3	3
228	女	九年级	农村或乡镇	6	6	6	5	6	6	6	6	6	5	4	4	1	4	4	2	4	3	3	1	4	小强度的不太紧张的运动（如消遣娱乐的打排球、慢跑、打太极拳等）	31至40分钟	每周1至2次	5	5	1	4	2	3	1	2	3	2	4	4	4	4	2	1	4	3	2	3	2	5
229	男	八年级	农村或乡镇	5	6	5	5	5	5	5	5	5	4	4	4	4	4	4	4	4	4	4	4	4	小强度的不太紧张的运动（如消遣娱乐的打排球、慢跑、打太极拳等）	11至20分钟	大约每天一次	4	4	4	4	4	4	4	4	4	4	4	4	4	4	5	1	3	5	3	4	3	3
230	男	九年级	农村或乡镇	6	6	6	5	5	4	3	3	6	4	4	2	2	4	4	3	3	4	3	2	4	中等强度的较激烈持久的运动（如骑自行车、跑步、打乒乓球等）	11至20分钟	一个月2至3次	5	4	3	4	2	4	2	3	3	3	4	3	3	3	4	1	1	1	4	2	4	2
231	女	九年级	农村或乡镇	7	6	6	6	6	6	6	6	5	4	4	5	1	5	4	3	4	3	3	1	4	小强度的不太紧张的运动（如消遣娱乐的打排球、慢跑、打太极拳等）	11至20分钟	每周1至2次	5	5	2	3	2	3	2	4	3	4	4	5	4	1	3	1	4	3	4	3	2	4
232	男	九年级	农村或乡镇	1	1	2	1	7	1	1	7	1	1	1	1	5	1	1	1	5	1	1	5	1	呼吸急促、出汗很多的大强度的持久的运动（如赛跑、成套健美操、游泳、篮球比赛等）	60分钟及以上	大约每天一次	5	5	5	1	1	1	1	1	5	5	4	3	3	2	1	4	2	2	2	3	3	2
233	女	九年级	农村或乡镇	7	5	7	5	4	5	5	5	3	5	3	3	3	4	4	3	4	3	3	2	3	小强度的不太紧张的运动（如消遣娱乐的打排球、慢跑、打太极拳等）	11至20分钟	大约每天一次	5	4	3	3	3	3	3	4	3	4	3	3	4	3	4	4	5	4	4	3	2	4
234	男	八年级	农村或乡镇	1	4	4	4	4	4	4	4	4	3	3	3	3	3	3	5	3	3	3	3	3	呼吸急促、出汗很多的大强度的持久的运动（如赛跑、成套健美操、游泳、篮球比赛等）	11至20分钟	每周1至2次	2	2	3	3	3	3	3	3	3	3	3	3	3	3	4	3	3	4	4	4	4	4
235	女	八年级	农村或乡镇	5	5	5	5	5	5	5	5	5	4	3	4	1	4	4	3	3	2	2	2	2	轻微运动（如散步、做广播体操等）	10分钟以下	每周1至2次	5	5	5	2	4	2	4	5	2	2	2	5	4	4	4	1	4	4	4	4	1	1
236	男	七年级	城市	6	6	6	6	6	6	6	6	6	4	4	4	4	4	3	3	3	3	3	3	3	轻微运动（如散步、做广播体操等）	21至30分钟	每周1至2次	4	3	3	2	3	2	2	2	2	2	2	2	2	2	3	4	5	4	4	5	4	3
237	女	七年级	农村或乡镇	7	7	7	7	7	7	7	7	7	5	5	5	5	5	5	5	5	5	5	5	5	轻微运动（如散步、做广播体操等）	11至20分钟	每周3至5次	5	5	5	5	5	5	5	5	5	5	5	5	5	5	5	5	5	5	5	5	5	5
238	女	九年级	农村或乡镇	7	7	7	7	7	7	7	7	7	5	5	5	3	5	4	3	5	4	5	1	5	中等强度的较激烈持久的运动（如骑自行车、跑步、打乒乓球等）	31至40分钟	大约每天一次	4	5	3	3	2	4	1	3	4	3	4	5	4	4	4	4	5	5	4	4	2	2
239	男	九年级	农村或乡镇	6	5	6	6	6	4	4	4	4	3	3	3	3	5	3	4	4	3	5	2	2	中等强度的较激烈持久的运动（如骑自行车、跑步、打乒乓球等）	10分钟以下	大约每天一次	4	5	1	3	4	4	4	4	4	4	4	4	4	4	2	3	2	3	3	2	3	2
240	男	九年级	农村或乡镇	7	7	7	7	7	7	7	7	7	5	5	5	4	4	5	4	4	3	4	3	4	呼吸急促、出汗很多的大强度的，但不持久的运动（如打羽毛球、篮球、网球、足球等）	21至30分钟	大约每天一次	3	4	3	4	3	2	2	4	4	4	4	4	4	4	4	2	3	3	4	3	3	2
241	女	九年级	农村或乡镇	6	5	5	4	4	5	5	5	5	5	4	4	2	4	4	3	4	3	3	2	4	中等强度的较激烈持久的运动（如骑自行车、跑步、打乒乓球等）	11至20分钟	大约每天一次	3	4	2	4	2	3	2	4	3	4	3	3	3	3	4	2	3	3	2	3	2	4
242	男	八年级	农村或乡镇	5	5	5	5	5	5	5	5	5	3	3	3	2	4	4	3	3	3	3	2	3	中等强度的较激烈持久的运动（如骑自行车、跑步、打乒乓球等）	11至20分钟	大约每天一次	4	4	2	3	2	4	1	4	4	3	3	3	3	4	2	3	2	3	3	4	4	2
243	男	七年级	农村或乡镇	7	7	7	7	7	7	7	7	7	5	5	5	1	5	5	3	5	5	5	1	3	小强度的不太紧张的运动（如消遣娱乐的打排球、慢跑、打太极拳等）	21至30分钟	大约每天一次	5	5	1	3	3	5	1	3	5	5	3	3	5	5	4	1	5	4	5	5	5	3
244	女	八年级	农村或乡镇	5	5	5	5	5	5	5	5	5	2	3	3	2	4	3	2	3	2	2	2	3	小强度的不太紧张的运动（如消遣娱乐的打排球、慢跑、打太极拳等）	10分钟以下	一个月2至3次	3	3	2	3	3	3	2	3	3	3	3	3	3	3	2	1	4	4	4	4	4	4
245	女	八年级	农村或乡镇	5	7	6	7	7	7	7	7	7	5	4	4	2	5	5	3	4	3	2	2	3	中等强度的较激烈持久的运动（如骑自行车、跑步、打乒乓球等）	11至20分钟	大约每天一次	5	5	4	5	2	3	1	2	5	4	5	5	4	5	4	1	2	5	2	3	1	2
246	男	七年级	农村或乡镇	7	7	7	7	7	7	7	7	7	5	5	5	1	5	5	4	4	4	4	1	5	小强度的不太紧张的运动（如消遣娱乐的打排球、慢跑、打太极拳等）	11至20分钟	每周1至2次	1	5	1	5	1	3	1	1	5	5	4	4	4	4	5	4	5	5	5	5	1	1
247	女	七年级	农村或乡镇	4	4	4	5	5	4	4	4	4	4	2	3	2	4	3	2	3	2	2	2	3	小强度的不太紧张的运动（如消遣娱乐的打排球、慢跑、打太极拳等）	10分钟以下	大约每天一次	5	5	4	1	1	2	4	4	2	4	4	3	3	3	3	4	5	4	3	4	3	4
248	男	九年级	农村或乡镇	7	7	7	7	6	6	7	6	7	4	4	4	1	5	4	3	4	3	3	1	5	呼吸急促、出汗很多的大强度的，但不持久的运动（如打羽毛球、篮球、网球、足球等）	11至20分钟	每周1至2次	4	3	3	3	2	3	1	5	3	3	4	4	4	4	2	3	2	4	2	3	3	4
249	女	八年级	农村或乡镇	7	7	6	6	7	7	6	7	6	5	4	4	1	5	4	3	4	2	2	1	3	中等强度的较激烈持久的运动（如骑自行车、跑步、打乒乓球等）	11至20分钟	大约每天一次	5	5	2	3	2	1	1	5	4	4	5	5	5	5	4	2	5	5	4	4	1	5
250	男	七年级	农村或乡镇	7	7	7	7	7	7	7	7	7	5	5	5	5	5	5	5	5	5	5	5	5	轻微运动（如散步、做广播体操等）	10分钟以下	一个月1次以下	5	5	5	5	5	5	3	5	5	5	5	5	5	5	1	1	1	1	1	1	1	1
251	男	九年级	农村或乡镇	4	4	4	4	4	4	4	4	4	4	3	3	2	4	3	3	3	3	3	2	3	轻微运动（如散步、做广播体操等）	11至20分钟	每周1至2次	4	3	3	3	3	3	2	3	3	3	3	3	3	3	3	3	3	3	3	3	4	3
252	女	九年级	农村或乡镇	7	7	7	7	7	7	7	7	7	5	5	5	5	5	5	5	5	5	5	5	5	中等强度的较激烈持久的运动（如骑自行车、跑步、打乒乓球等）	11至20分钟	大约每天一次	2	3	4	4	3	4	1	3	4	4	5	5	5	5	5	2	5	4	4	4	2	2
253	女	九年级	农村或乡镇	6	3	3	6	4	5	6	6	6	3	4	3	1	4	3	3	4	3	3	2	4	轻微运动（如散步、做广播体操等）	11至20分钟	大约每天一次	4	4	3	3	3	2	1	4	3	3	4	3	3	3	2	2	4	4	4	4	4	2
254	女	九年级	农村或乡镇	7	7	7	6	6	6	6	6	6	5	5	4	1	5	4	3	3	3	3	2	3	中等强度的较激烈持久的运动（如骑自行车、跑步、打乒乓球等）	21至30分钟	每周3至5次	4	4	2	2	1	3	1	2	3	3	4	2	3	3	2	1	2	3	4	3	1	1
255	男	七年级	农村或乡镇	7	7	7	1	4	4	7	7	7	5	5	5	5	5	5	5	5	5	5	5	5	轻微运动（如散步、做广播体操等）	10分钟以下	大约每天一次	5	5	5	5	5	5	5	5	5	5	5	5	5	5	1	1	1	1	1	1	1	1
256	男	八年级	农村或乡镇	4	4	4	4	4	4	4	4	4	3	3	3	3	3	3	1	3	3	3	3	3	小强度的不太紧张的运动（如消遣娱乐的打排球、慢跑、打太极拳等）	11至20分钟	大约每天一次	3	3	3	3	3	3	3	3	3	3	3	3	3	3	1	1	1	1	1	1	1	1
257	男	七年级	农村或乡镇	7	7	7	7	7	7	7	7	7	5	5	5	1	5	5	5	4	5	4	2	5	轻微运动（如散步、做广播体操等）	21至30分钟	每周1至2次	4	5	1	4	2	5	1	2	5	5	5	5	5	4	4	2	5	5	4	4	2	4
258	女	九年级	农村或乡镇	6	6	5	5	6	6	6	6	6	4	4	4	2	4	4	4	4	4	4	2	4	呼吸急促、出汗很多的大强度的持久的运动（如赛跑、成套健美操、游泳、篮球比赛等）	21至30分钟	每周1至2次	4	4	2	4	2	4	2	2	4	4	4	2	4	4	4	1	5	4	5	5	1	2
259	男	九年级	农村或乡镇	7	7	7	7	7	7	7	7	7	5	5	5	1	5	5	4	5	4	4	1	3	中等强度的较激烈持久的运动（如骑自行车、跑步、打乒乓球等）	11至20分钟	每周3至5次	4	5	2	3	4	3	3	4	3	3	4	3	4	4	4	3	2	4	3	4	2	4
260	女	八年级	农村或乡镇	5	5	4	4	5	5	4	1	4	2	1	1	4	4	3	3	3	2	2	2	3	中等强度的较激烈持久的运动（如骑自行车、跑步、打乒乓球等）	21至30分钟	每周1至2次	3	3	2	3	4	3	2	3	3	3	3	3	2	2	1	4	4	2	5	2	1	2
261	女	九年级	农村或乡镇	7	6	7	7	7	7	7	7	7	5	5	5	2	5	4	4	4	3	3	2	4	中等强度的较激烈持久的运动（如骑自行车、跑步、打乒乓球等）	11至20分钟	大约每天一次	5	5	4	3	1	5	2	3	4	5	4	3	4	4	4	3	3	4	2	4	2	3
262	女	七年级	农村或乡镇	6	6	6	6	6	6	7	7	7	4	5	4	1	5	4	4	4	4	4	1	4	轻微运动（如散步、做广播体操等）	11至20分钟	大约每天一次	4	4	1	4	1	1	1	1	4	3	5	3	3	5	5	4	5	5	5	5	1	3
263	女	九年级	农村或乡镇	7	7	6	5	7	7	5	6	7	3	4	4	1	5	5	3	5	3	4	1	5	小强度的不太紧张的运动（如消遣娱乐的打排球、慢跑、打太极拳等）	11至20分钟	每周1至2次	4	4	4	3	3	3	1	4	3	3	4	4	4	5	2	2	3	4	1	3	1	4
264	男	八年级	农村或乡镇	7	7	7	7	7	7	7	7	7	5	5	3	3	5	3	5	5	4	3	3	5	中等强度的较激烈持久的运动（如骑自行车、跑步、打乒乓球等）	11至20分钟	大约每天一次	4	5	1	3	1	3	1	5	5	5	5	5	5	5	5	3	3	5	5	5	1	4
265	男	九年级	农村或乡镇	6	6	6	6	6	6	6	6	6	4	4	4	3	4	4	2	3	2	3	2	4	中等强度的较激烈持久的运动（如骑自行车、跑步、打乒乓球等）	11至20分钟	大约每天一次	3	4	3	3	3	4	2	3	3	3	3	3	3	4	4	1	4	3	4	4	2	3
266	男	八年级	农村或乡镇	5	5	5	5	5	5	5	5	5	1	5	4	1	5	3	2	3	2	2	2	2	中等强度的较激烈持久的运动（如骑自行车、跑步、打乒乓球等）	21至30分钟	每周1至2次	4	4	1	4	4	4	2	3	3	3	3	3	3	4	1	1	1	1	1	1	1	1
267	女	七年级	农村或乡镇	7	7	7	6	6	6	6	6	6	5	5	5	3	5	5	3	5	3	3	1	4	轻微运动（如散步、做广播体操等）	11至20分钟	每周3至5次	3	4	3	3	2	3	1	4	3	3	3	3	3	3	3	1	2	3	5	3	2	2
268	女	九年级	农村或乡镇	5	5	3	5	4	5	5	5	5	3	3	3	4	3	3	1	3	1	4	1	3	轻微运动（如散步、做广播体操等）	11至20分钟	每周1至2次	3	5	2	3	2	4	3	4	4	4	4	4	3	4	3	2	4	4	2	3	1	2
269	女	九年级	农村或乡镇	7	7	7	7	7	7	7	7	7	3	3	3	1	5	3	3	4	3	3	1	3	中等强度的较激烈持久的运动（如骑自行车、跑步、打乒乓球等）	21至30分钟	每周3至5次	3	4	3	3	3	5	2	3	3	3	3	3	3	3	4	5	4	3	4	3	4	2
270	男	九年级	农村或乡镇	7	6	6	5	5	6	6	5	6	4	3	3	2	4	3	2	3	1	2	1	3	轻微运动（如散步、做广播体操等）	11至20分钟	大约每天一次	4	4	3	3	3	3	2	3	3	3	2	4	4	4	4	1	4	3	4	3	3	3
271	女	九年级	农村或乡镇	6	5	6	6	5	6	5	6	5	4	3	3	2	5	3	3	3	3	3	2	3	中等强度的较激烈持久的运动（如骑自行车、跑步、打乒乓球等）	10分钟以下	大约每天一次	5	4	3	3	3	4	3	4	3	5	4	4	4	4	3	2	4	3	4	3	4	4
272	女	九年级	农村或乡镇	7	7	7	7	7	7	7	7	7	5	5	5	1	5	4	4	5	4	3	1	5	中等强度的较激烈持久的运动（如骑自行车、跑步、打乒乓球等）	11至20分钟	大约每天一次	4	5	2	1	3	3	1	4	3	4	3	2	5	4	3	1	5	5	4	5	4	1
273	女	八年级	农村或乡镇	6	6	6	6	6	6	6	6	6	3	4	4	5	4	4	4	4	4	4	3	4	呼吸急促、出汗很多的大强度的持久的运动（如赛跑、成套健美操、游泳、篮球比赛等）	31至40分钟	每周3至5次	3	4	3	3	3	4	2	4	4	3	4	3	3	4	2	3	4	4	2	3	2	4
274	女	九年级	农村或乡镇	4	4	4	4	4	4	4	4	4	3	3	3	3	3	3	3	3	3	3	3	3	轻微运动（如散步、做广播体操等）	11至20分钟	一个月1次以下	5	5	5	5	5	5	5	5	5	5	5	5	5	5	2	4	3	2	1	3	2	3
275	男	九年级	农村或乡镇	5	6	6	6	6	5	5	4	5	5	5	5	5	4	4	4	5	5	5	4	4	中等强度的较激烈持久的运动（如骑自行车、跑步、打乒乓球等）	31至40分钟	一个月2至3次	5	5	1	4	1	1	1	1	5	5	4	4	4	3	4	4	4	1	1	1	1	1
276	女	八年级	农村或乡镇	6	5	6	6	5	6	5	6	6	3	3	3	2	3	2	2	3	2	2	3	3	小强度的不太紧张的运动（如消遣娱乐的打排球、慢跑、打太极拳等）	11至20分钟	每周3至5次	4	4	3	3	3	3	2	3	2	4	3	3	3	3	3	1	5	4	4	2	3	4
277	男	九年级	农村或乡镇	7	7	7	7	7	7	7	7	7	5	5	5	1	5	5	5	5	5	5	3	5	呼吸急促、出汗很多的大强度的，但不持久的运动（如打羽毛球、篮球、网球、足球等）	60分钟及以上	每周1至2次	5	5	3	5	3	5	5	5	5	5	5	5	5	5	3	3	3	3	3	3	3	3
278	女	七年级	农村或乡镇	7	7	7	7	7	7	7	7	7	5	5	5	5	5	5	5	5	5	5	5	5	呼吸急促、出汗很多的大强度的，但不持久的运动（如打羽毛球、篮球、网球、足球等）	60分钟及以上	大约每天一次	5	5	5	5	5	5	5	5	5	5	5	5	5	5	1	1	5	3	5	5	1	1
279	女	九年级	农村或乡镇	6	6	5	6	6	6	5	5	5	4	4	4	1	4	4	3	4	3	3	2	4	小强度的不太紧张的运动（如消遣娱乐的打排球、慢跑、打太极拳等）	21至30分钟	每周3至5次	4	4	3	2	3	4	2	3	4	2	4	4	4	4	3	4	4	3	2	3	3	4
280	女	七年级	农村或乡镇	7	7	7	7	7	7	7	7	7	4	5	5	4	5	5	4	5	5	5	2	5	中等强度的较激烈持久的运动（如骑自行车、跑步、打乒乓球等）	21至30分钟	每周1至2次	5	5	1	5	1	2	1	4	5	5	5	5	5	5	5	1	4	3	5	5	3	1
281	女	九年级	农村或乡镇	7	6	5	7	6	6	6	6	6	5	5	5	1	5	5	4	5	4	5	1	5	呼吸急促、出汗很多的大强度的持久的运动（如赛跑、成套健美操、游泳、篮球比赛等）	10分钟以下	每周1至2次	5	5	1	3	5	5	1	1	5	1	3	3	5	5	5	1	5	4	5	5	5	5
282	男	七年级	农村或乡镇	6	5	5	5	5	5	5	5	5	4	4	4	4	4	4	4	4	4	4	4	4	小强度的不太紧张的运动（如消遣娱乐的打排球、慢跑、打太极拳等）	10分钟以下	每周3至5次	5	5	1	5	5	4	5	4	4	4	4	4	3	4	4	2	3	3	5	5	5	5
283	男	九年级	农村或乡镇	7	7	7	7	7	7	7	7	7	5	5	4	1	5	4	4	5	5	3	2	5	中等强度的较激烈持久的运动（如骑自行车、跑步、打乒乓球等）	21至30分钟	大约每天一次	3	3	1	3	3	4	1	3	4	3	3	5	4	4	4	2	3	4	5	5	3	3
284	男	九年级	农村或乡镇	4	4	4	4	4	4	4	4	4	3	4	4	3	4	4	3	3	4	3	3	4	小强度的不太紧张的运动（如消遣娱乐的打排球、慢跑、打太极拳等）	31至40分钟	一个月2至3次	3	4	4	4	3	3	2	2	3	4	4	4	3	4	3	2	3	2	3	3	3	3
285	男	九年级	农村或乡镇	7	7	7	7	7	7	7	7	7	5	5	5	1	5	5	4	5	4	5	1	5	中等强度的较激烈持久的运动（如骑自行车、跑步、打乒乓球等）	11至20分钟	大约每天一次	5	5	1	5	3	4	2	4	4	4	4	5	4	4	1	5	1	1	2	1	4	2
286	男	七年级	农村或乡镇	4	4	4	4	4	4	4	4	4	3	5	5	5	5	5	5	5	5	5	5	5	呼吸急促、出汗很多的大强度的，但不持久的运动（如打羽毛球、篮球、网球、足球等）	31至40分钟	每周1至2次	3	3	3	3	3	3	3	3	3	3	3	3	3	3	3	3	3	3	3	3	3	3
287	女	八年级	农村或乡镇	6	6	6	5	5	5	5	5	5	3	3	3	2	4	3	3	4	3	3	2	4	小强度的不太紧张的运动（如消遣娱乐的打排球、慢跑、打太极拳等）	11至20分钟	大约每天一次	4	4	3	3	3	3	3	4	3	3	2	3	3	3	2	4	4	4	4	2	3	4
288	男	七年级	农村或乡镇	7	7	7	7	7	7	7	7	7	1	5	5	1	5	5	5	5	4	4	2	4	轻微运动（如散步、做广播体操等）	21至30分钟	每周1至2次	4	4	1	4	1	4	1	2	5	4	5	5	4	4	4	2	4	4	4	4	1	2
289	男	七年级	农村或乡镇	7	6	6	6	7	7	6	6	6	5	5	5	5	5	5	5	5	5	5	5	5	呼吸急促、出汗很多的大强度的，但不持久的运动（如打羽毛球、篮球、网球、足球等）	11至20分钟	每周1至2次	5	5	5	5	5	5	5	5	5	5	5	5	5	5	1	1	1	1	1	1	1	1
290	女	八年级	农村或乡镇	5	5	5	5	5	5	5	5	5	4	4	4	2	5	4	3	4	3	3	2	4	中等强度的较激烈持久的运动（如骑自行车、跑步、打乒乓球等）	21至30分钟	每周3至5次	5	4	3	3	2	4	2	5	3	3	4	4	4	4	2	3	4	4	3	3	2	3
291	女	九年级	农村或乡镇	7	7	7	7	7	7	7	7	7	5	5	5	2	5	5	5	5	5	4	2	5	中等强度的较激烈持久的运动（如骑自行车、跑步、打乒乓球等）	11至20分钟	每周3至5次	5	5	1	3	1	4	3	3	4	5	4	5	4	3	4	2	5	5	4	5	1	2
292	女	九年级	农村或乡镇	6	6	6	5	5	5	6	6	6	3	3	2	2	5	4	3	5	3	3	2	4	中等强度的较激烈持久的运动（如骑自行车、跑步、打乒乓球等）	11至20分钟	大约每天一次	4	4	3	4	3	3	2	3	3	3	4	4	2	4	3	2	4	4	4	4	2	4
293	女	九年级	农村或乡镇	5	5	4	5	5	3	5	4	4	3	3	3	3	4	3	3	3	3	3	3	3	呼吸急促、出汗很多的大强度的，但不持久的运动（如打羽毛球、篮球、网球、足球等）	10分钟以下	每周1至2次	4	4	5	3	3	3	3	3	3	3	3	3	3	3	3	3	3	3	3	3	3	3
294	女	七年级	农村或乡镇	4	4	4	4	4	4	4	4	4	3	3	3	3	3	3	3	3	3	3	3	3	小强度的不太紧张的运动（如消遣娱乐的打排球、慢跑、打太极拳等）	10分钟以下	一个月1次以下	3	3	3	3	3	3	3	3	3	3	3	3	3	3	3	3	3	3	3	3	3	3
295	女	九年级	农村或乡镇	5	3	4	5	5	5	5	5	5	3	3	3	2	4	4	2	4	2	2	2	3	轻微运动（如散步、做广播体操等）	10分钟以下	每周1至2次	4	3	4	3	3	3	4	4	3	3	3	4	4	4	3	4	4	4	4	3	3	4
296	男	八年级	农村或乡镇	5	6	6	6	6	6	6	6	6	4	3	4	3	3	4	4	3	2	3	3	3	呼吸急促、出汗很多的大强度的，但不持久的运动（如打羽毛球、篮球、网球、足球等）	11至20分钟	每周3至5次	3	4	3	3	3	3	2	3	4	4	4	4	4	4	3	2	4	3	4	3	4	3
297	女	七年级	农村或乡镇	6	6	6	6	6	6	6	6	6	4	4	4	2	4	4	3	4	4	4	2	4	轻微运动（如散步、做广播体操等）	21至30分钟	每周1至2次	5	4	2	4	3	4	2	3	4	4	4	4	4	4	2	2	4	4	4	4	2	2
298	男	七年级	农村或乡镇	7	7	7	7	5	6	7	6	7	2	5	4	1	5	3	4	4	3	5	1	5	中等强度的较激烈持久的运动（如骑自行车、跑步、打乒乓球等）	60分钟及以上	每周3至5次	3	5	1	4	2	3	2	2	4	4	3	3	3	4	3	2	5	5	4	4	3	2
299	男	八年级	农村或乡镇	5	5	5	5	5	5	5	5	5	5	4	4	1	5	5	3	4	4	5	1	4	中等强度的较激烈持久的运动（如骑自行车、跑步、打乒乓球等）	11至20分钟	每周1至2次	4	5	1	5	1	3	1	5	4	3	5	3	4	5	3	1	4	5	5	5	3	1
300	女	九年级	农村或乡镇	1	1	1	1	1	1	1	1	1	1	1	1	1	1	1	1	1	1	1	1	1	轻微运动（如散步、做广播体操等）	10分钟以下	大约每天一次	3	5	5	3	1	1	1	1	1	1	1	1	1	1	2	2	2	2	5	2	2	2
301	女	七年级	农村或乡镇	6	6	6	6	6	6	6	6	6	1	4	4	1	5	3	3	4	3	4	2	4	呼吸急促、出汗很多的大强度的，但不持久的运动（如打羽毛球、篮球、网球、足球等）	11至20分钟	每周3至5次	4	4	1	3	1	5	2	4	5	5	5	5	5	5	3	1	5	5	4	3	2	1
302	男	九年级	农村或乡镇	6	6	6	6	6	6	6	6	6	4	4	4	4	4	4	4	4	4	4	4	4	中等强度的较激烈持久的运动（如骑自行车、跑步、打乒乓球等）	21至30分钟	每周1至2次	4	4	4	4	4	4	4	4	4	4	4	4	4	4	2	2	2	2	2	2	2	2
303	女	八年级	农村或乡镇	7	7	7	6	6	7	5	5	7	5	5	5	5	5	5	5	5	3	5	3	5	中等强度的较激烈持久的运动（如骑自行车、跑步、打乒乓球等）	11至20分钟	大约每天一次	5	5	3	2	1	5	1	3	3	5	5	5	3	5	3	5	3	5	5	2	1	3
304	男	八年级	农村或乡镇	3	4	5	2	4	4	2	2	2	3	2	4	2	2	3	2	3	2	3	2	5	轻微运动（如散步、做广播体操等）	11至20分钟	一个月1次以下	1	1	3	4	4	3	3	2	2	3	4	3	3	3	4	4	4	3	2	3	3	2
305	男	七年级	农村或乡镇	4	4	4	5	4	4	4	4	4	3	4	4	4	4	4	3	3	3	3	3	4	中等强度的较激烈持久的运动（如骑自行车、跑步、打乒乓球等）	11至20分钟	每周1至2次	3	4	2	3	3	4	2	3	4	4	3	3	3	3	4	1	4	4	5	4	3	2
306	女	八年级	农村或乡镇	7	7	7	7	7	7	7	7	7	5	5	5	1	5	5	3	4	5	3	2	5	小强度的不太紧张的运动（如消遣娱乐的打排球、慢跑、打太极拳等）	11至20分钟	每周3至5次	5	5	2	5	5	5	2	1	5	5	5	5	4	4	4	2	5	5	5	5	1	1
307	男	八年级	农村或乡镇	7	7	7	7	7	7	7	7	7	5	5	5	4	5	4	4	4	5	4	2	5	中等强度的较激烈持久的运动（如骑自行车、跑步、打乒乓球等）	11至20分钟	每周3至5次	4	5	1	5	1	5	1	1	5	5	4	1	5	5	2	3	2	3	2	3	2	2
308	男	九年级	农村或乡镇	5	5	5	5	5	5	5	5	5	4	4	4	4	4	4	3	4	4	3	4	4	呼吸急促、出汗很多的大强度的持久的运动（如赛跑、成套健美操、游泳、篮球比赛等）	11至20分钟	每周3至5次	3	4	3	4	4	2	4	4	4	4	4	4	4	4	2	2	2	3	4	4	4	4
309	男	九年级	农村或乡镇	7	7	6	5	6	6	6	5	5	5	4	4	1	4	4	3	4	4	4	1	4	中等强度的较激烈持久的运动（如骑自行车、跑步、打乒乓球等）	21至30分钟	大约每天一次	4	4	1	4	3	3	2	4	3	4	4	4	3	4	3	4	2	4	5	4	2	2
310	男	七年级	农村或乡镇	7	7	7	7	7	7	7	7	7	1	5	5	5	5	5	5	5	5	5	1	5	小强度的不太紧张的运动（如消遣娱乐的打排球、慢跑、打太极拳等）	21至30分钟	每周1至2次	5	5	1	5	1	5	1	1	5	5	5	5	5	5	1	1	1	5	5	5	1	1
311	女	九年级	农村或乡镇	7	7	7	5	6	6	7	6	7	5	4	3	1	5	5	3	4	3	4	1	4	中等强度的较激烈持久的运动（如骑自行车、跑步、打乒乓球等）	11至20分钟	大约每天一次	5	3	1	4	1	1	1	2	4	5	4	5	4	5	4	1	5	1	5	4	1	1
312	男	七年级	农村或乡镇	7	7	7	7	7	7	7	7	7	5	4	4	1	4	4	4	4	4	4	2	5	小强度的不太紧张的运动（如消遣娱乐的打排球、慢跑、打太极拳等）	21至30分钟	每周3至5次	4	3	2	3	2	3	2	5	3	3	4	3	3	3	4	3	4	4	4	4	3	4
313	男	九年级	农村或乡镇	7	5	5	5	5	5	5	5	5	4	4	4	4	5	4	4	4	3	4	3	4	呼吸急促、出汗很多的大强度的，但不持久的运动（如打羽毛球、篮球、网球、足球等）	11至20分钟	一个月1次以下	4	4	2	4	3	3	1	5	3	5	3	3	3	3	3	2	4	4	3	4	4	4
314	女	七年级	农村或乡镇	7	3	7	3	7	7	7	7	7	5	5	5	1	5	4	3	4	3	4	1	5	轻微运动（如散步、做广播体操等）	11至20分钟	每周1至2次	5	3	3	1	1	4	1	2	2	2	4	2	2	4	3	2	4	4	4	3	2	2
315	男	九年级	城市	7	7	7	7	7	7	7	7	7	5	5	4	1	5	4	4	4	4	4	1	5	呼吸急促、出汗很多的大强度的，但不持久的运动（如打羽毛球、篮球、网球、足球等）	31至40分钟	每周3至5次	4	4	2	4	2	4	1	3	4	4	3	2	2	2	1	2	5	4	4	5	1	1
316	女	九年级	农村或乡镇	6	6	6	6	6	6	6	6	6	5	4	4	1	5	5	3	3	3	3	2	3	小强度的不太紧张的运动（如消遣娱乐的打排球、慢跑、打太极拳等）	11至20分钟	大约每天一次	4	5	2	4	1	3	1	4	5	5	5	5	5	5	3	1	4	5	5	4	1	1
317	女	九年级	农村或乡镇	6	6	6	5	5	5	5	5	5	3	4	3	1	5	4	3	4	3	3	2	3	中等强度的较激烈持久的运动（如骑自行车、跑步、打乒乓球等）	21至30分钟	大约每天一次	4	4	3	3	3	4	2	3	3	4	4	4	4	4	3	2	4	3	4	4	3	3
318	男	九年级	农村或乡镇	7	7	7	7	7	7	7	7	7	5	5	5	5	5	5	5	5	5	5	5	5	小强度的不太紧张的运动（如消遣娱乐的打排球、慢跑、打太极拳等）	21至30分钟	一个月2至3次	5	5	5	5	5	5	5	5	5	5	5	5	5	5	4	2	4	4	4	4	4	1
319	女	九年级	农村或乡镇	5	5	5	7	7	7	7	7	7	5	5	5	1	5	5	5	5	5	5	1	5	中等强度的较激烈持久的运动（如骑自行车、跑步、打乒乓球等）	21至30分钟	大约每天一次	5	5	1	5	1	5	1	3	3	4	5	5	5	5	4	1	2	5	5	5	1	5
320	男	九年级	农村或乡镇	4	5	5	5	5	5	5	5	5	4	4	4	4	4	4	4	4	4	4	4	4	中等强度的较激烈持久的运动（如骑自行车、跑步、打乒乓球等）	11至20分钟	每周1至2次	4	4	4	4	4	4	4	4	4	4	4	4	4	4	4	4	4	4	4	4	4	4
321	女	九年级	农村或乡镇	5	5	5	5	5	5	5	5	5	4	4	4	1	1	4	3	4	4	4	2	4	呼吸急促、出汗很多的大强度的，但不持久的运动（如打羽毛球、篮球、网球、足球等）	21至30分钟	大约每天一次	5	4	2	4	2	4	2	4	4	3	3	4	4	4	4	2	4	4	4	4	2	3
322	女	九年级	农村或乡镇	7	7	7	7	7	7	6	6	7	3	3	3	2	5	4	2	3	3	3	2	3	中等强度的较激烈持久的运动（如骑自行车、跑步、打乒乓球等）	21至30分钟	大约每天一次	4	3	3	3	2	2	3	3	3	4	4	4	4	4	4	3	2	3	4	4	2	2
323	男	九年级	农村或乡镇	7	7	7	7	7	7	7	7	7	5	5	5	5	5	5	5	5	5	5	5	5	轻微运动（如散步、做广播体操等）	10分钟以下	大约每天一次	5	5	5	5	5	5	5	5	5	5	5	5	5	5	4	4	4	4	4	4	4	4
324	女	九年级	农村或乡镇	5	6	5	5	5	5	6	6	6	3	3	3	3	4	4	3	3	3	3	2	4	小强度的不太紧张的运动（如消遣娱乐的打排球、慢跑、打太极拳等）	11至20分钟	每周1至2次	3	3	2	3	3	3	3	3	3	3	3	3	3	3	3	3	4	4	4	3	2	4
325	男	九年级	农村或乡镇	7	7	7	7	7	7	7	7	7	5	5	4	1	5	4	3	3	3	3	1	3	中等强度的较激烈持久的运动（如骑自行车、跑步、打乒乓球等）	11至20分钟	大约每天一次	3	4	3	3	3	3	3	3	3	3	3	3	3	3	3	2	4	4	5	4	3	3
326	女	九年级	农村或乡镇	7	7	7	7	7	7	7	7	7	5	5	5	1	5	5	5	5	5	5	1	5	中等强度的较激烈持久的运动（如骑自行车、跑步、打乒乓球等）	31至40分钟	大约每天一次	1	5	1	5	1	5	1	1	5	5	5	5	5	5	5	1	5	5	5	5	1	1
327	男	九年级	农村或乡镇	6	6	6	6	6	6	6	6	6	4	4	4	3	4	4	4	4	4	4	3	4	中等强度的较激烈持久的运动（如骑自行车、跑步、打乒乓球等）	31至40分钟	每周1至2次	5	5	3	3	5	3	2	4	3	4	4	4	4	4	4	4	3	3	2	2	4	4
328	女	九年级	农村或乡镇	4	3	3	3	4	3	3	3	3	3	3	3	3	3	3	2	3	2	2	3	3	轻微运动（如散步、做广播体操等）	11至20分钟	大约每天一次	4	4	3	2	3	3	3	5	3	4	3	3	3	3	3	3	3	4	2	2	3	3
329	女	九年级	农村或乡镇	5	7	7	7	6	6	6	6	6	5	5	5	1	4	4	3	4	4	4	1	4	轻微运动（如散步、做广播体操等）	11至20分钟	大约每天一次	4	4	1	3	1	4	1	3	3	3	3	3	5	5	4	1	4	4	5	5	3	2
330	女	九年级	农村或乡镇	6	6	6	6	6	6	6	6	6	4	4	3	2	4	4	3	4	3	3	2	4	中等强度的较激烈持久的运动（如骑自行车、跑步、打乒乓球等）	10分钟以下	大约每天一次	3	4	3	3	3	3	3	4	3	3	3	3	4	4	4	1	5	3	5	5	1	3
331	女	七年级	农村或乡镇	7	7	7	7	7	7	7	7	7	1	5	5	1	5	4	4	4	4	3	1	4	中等强度的较激烈持久的运动（如骑自行车、跑步、打乒乓球等）	21至30分钟	大约每天一次	4	5	1	4	2	4	1	1	5	4	5	1	3	4	4	1	4	4	4	3	1	1
332	女	八年级	农村或乡镇	7	7	7	5	6	6	6	6	6	4	4	4	1	5	5	4	3	3	5	1	4	呼吸急促、出汗很多的大强度的持久的运动（如赛跑、成套健美操、游泳、篮球比赛等）	21至30分钟	大约每天一次	3	5	1	3	3	1	1	4	4	4	4	4	4	4	2	3	5	4	4	3	3	2
333	男	九年级	农村或乡镇	4	4	4	3	3	3	1	1	1	5	5	4	1	5	5	1	4	1	2	1	3	轻微运动（如散步、做广播体操等）	10分钟以下	一个月1次以下	3	2	4	2	2	1	3	5	2	3	4	4	4	4	3	4	1	3	4	3	3	4
334	女	九年级	农村或乡镇	5	5	5	5	5	5	5	5	5	4	3	3	2	4	3	3	3	3	3	3	3	中等强度的较激烈持久的运动（如骑自行车、跑步、打乒乓球等）	31至40分钟	每周1至2次	4	4	3	3	3	3	3	3	3	3	4	4	3	4	2	4	5	4	2	3	3	4
335	男	八年级	农村或乡镇	7	7	7	7	7	7	7	7	7	5	5	5	5	5	5	5	5	5	5	5	5	呼吸急促、出汗很多的大强度的持久的运动（如赛跑、成套健美操、游泳、篮球比赛等）	11至20分钟	大约每天一次	5	5	1	5	1	5	1	5	1	5	1	5	1	5	5	5	5	5	5	5	5	5
336	女	九年级	农村或乡镇	5	5	4	5	5	5	5	5	5	1	2	2	1	5	2	1	3	1	1	1	5	轻微运动（如散步、做广播体操等）	11至20分钟	每周1至2次	5	4	4	4	1	3	3	4	3	5	3	5	3	3	4	4	4	5	3	2	1	4
337	女	九年级	农村或乡镇	5	6	5	4	4	4	4	4	4	5	3	3	1	5	3	3	3	2	2	1	4	呼吸急促、出汗很多的大强度的，但不持久的运动（如打羽毛球、篮球、网球、足球等）	11至20分钟	每周1至2次	3	4	3	2	3	5	3	2	4	5	3	3	3	3	2	2	4	4	2	3	3	2
338	女	八年级	农村或乡镇	7	7	7	7	7	7	7	7	7	5	5	4	3	5	5	4	4	5	5	2	5	呼吸急促、出汗很多的大强度的持久的运动（如赛跑、成套健美操、游泳、篮球比赛等）	21至30分钟	大约每天一次	5	5	3	3	3	5	1	5	5	5	5	5	5	5	1	1	5	5	5	4	5	5
339	女	九年级	农村或乡镇	7	7	7	7	7	7	7	7	7	5	5	5	5	5	5	5	5	5	5	5	5	中等强度的较激烈持久的运动（如骑自行车、跑步、打乒乓球等）	21至30分钟	大约每天一次	5	5	1	5	1	3	3	3	3	5	4	3	2	4	3	2	2	5	5	5	3	4
340	女	九年级	农村或乡镇	5	5	5	5	5	5	5	5	5	4	4	3	4	4	4	2	3	3	3	3	3	轻微运动（如散步、做广播体操等）	11至20分钟	每周1至2次	3	3	3	4	3	1	3	3	3	2	3	3	4	4	4	3	3	3	4	4	4	4
341	男	七年级	农村或乡镇	7	7	7	7	7	7	7	7	7	5	5	5	5	5	5	5	5	5	5	5	5	轻微运动（如散步、做广播体操等）	60分钟及以上	大约每天一次	5	5	5	5	5	5	5	5	5	5	5	5	5	5	5	5	5	5	5	5	5	5
342	女	八年级	农村或乡镇	5	5	5	5	5	5	5	5	5	4	4	3	2	4	4	3	3	3	4	1	4	小强度的不太紧张的运动（如消遣娱乐的打排球、慢跑、打太极拳等）	11至20分钟	每周3至5次	4	4	1	4	3	2	2	2	4	4	4	4	4	4	4	4	5	5	3	4	2	4
343	女	九年级	农村或乡镇	6	6	6	6	6	6	6	6	6	4	4	4	1	5	4	3	4	3	2	1	4	轻微运动（如散步、做广播体操等）	10分钟以下	每周1至2次	2	5	2	4	2	4	1	3	3	3	4	3	4	4	4	1	5	2	5	4	2	2
344	女	七年级	农村或乡镇	7	7	7	7	7	7	7	7	7	5	5	5	1	5	5	5	5	3	4	1	5	中等强度的较激烈持久的运动（如骑自行车、跑步、打乒乓球等）	31至40分钟	每周3至5次	5	5	1	4	1	3	1	4	4	4	3	3	3	4	5	1	5	4	4	4	1	1
345	女	八年级	农村或乡镇	7	7	7	7	7	7	7	7	7	4	4	3	2	4	4	2	4	2	2	3	4	中等强度的较激烈持久的运动（如骑自行车、跑步、打乒乓球等）	11至20分钟	大约每天一次	4	4	4	3	3	3	3	4	4	4	4	4	4	4	5	1	5	4	4	4	1	3
346	男	九年级	农村或乡镇	6	6	6	5	5	7	3	3	5	5	4	3	2	5	4	3	4	3	3	2	4	小强度的不太紧张的运动（如消遣娱乐的打排球、慢跑、打太极拳等）	11至20分钟	大约每天一次	4	4	1	4	2	4	1	2	4	4	4	4	4	4	4	4	2	4	3	4	2	1
347	女	九年级	农村或乡镇	3	5	5	2	6	1	5	3	2	1	4	3	5	3	2	3	3	3	3	3	3	中等强度的较激烈持久的运动（如骑自行车、跑步、打乒乓球等）	10分钟以下	大约每天一次	3	3	3	3	3	3	3	3	3	3	3	3	3	3	3	3	3	3	3	3	3	3
348	男	七年级	农村或乡镇	6	6	6	7	7	7	7	7	7	4	5	4	1	5	5	3	4	3	3	2	4	轻微运动（如散步、做广播体操等）	11至20分钟	大约每天一次	5	5	4	4	2	4	2	4	3	3	4	4	3	3	2	1	5	5	2	4	2	1
349	男	九年级	农村或乡镇	6	5	5	5	5	5	5	5	5	1	5	5	1	5	5	3	5	3	3	3	3	轻微运动（如散步、做广播体操等）	31至40分钟	每周1至2次	3	5	1	3	3	5	2	5	5	5	4	4	4	4	4	4	4	4	4	4	4	4
350	女	九年级	农村或乡镇	5	5	5	5	5	5	5	5	5	3	3	4	4	4	3	3	4	4	4	2	4	轻微运动（如散步、做广播体操等）	11至20分钟	每周1至2次	4	3	4	4	4	4	2	4	4	4	4	4	4	4	4	2	5	5	5	5	5	3
351	男	七年级	农村或乡镇	7	7	7	7	7	7	7	7	7	5	5	5	1	5	5	5	5	5	5	1	5	中等强度的较激烈持久的运动（如骑自行车、跑步、打乒乓球等）	11至20分钟	每周1至2次	1	5	1	5	1	5	1	1	5	5	3	3	5	5	5	2	5	5	5	4	1	1
352	女	九年级	农村或乡镇	4	6	6	6	5	5	5	5	5	5	4	4	1	5	4	3	5	3	4	1	4	中等强度的较激烈持久的运动（如骑自行车、跑步、打乒乓球等）	10分钟以下	一个月1次以下	4	4	3	4	5	1	1	3	4	4	4	3	3	3	3	4	4	5	4	4	3	3
353	女	七年级	农村或乡镇	7	7	7	6	6	6	6	6	6	5	4	5	5	5	4	3	4	3	3	1	5	呼吸急促、出汗很多的大强度的，但不持久的运动（如打羽毛球、篮球、网球、足球等）	21至30分钟	每周3至5次	5	5	4	5	1	3	1	3	3	3	3	4	4	4	3	1	4	3	5	4	3	2
354	女	七年级	农村或乡镇	7	7	7	7	7	7	7	7	7	5	5	5	1	5	5	5	5	5	5	1	5	中等强度的较激烈持久的运动（如骑自行车、跑步、打乒乓球等）	31至40分钟	大约每天一次	5	5	1	5	1	5	1	1	5	5	5	5	5	5	5	1	5	5	5	5	1	1
355	男	九年级	农村或乡镇	7	7	5	5	5	6	3	5	5	5	5	4	1	5	4	3	4	3	3	2	4	呼吸急促、出汗很多的大强度的持久的运动（如赛跑、成套健美操、游泳、篮球比赛等）	31至40分钟	每周1至2次	3	4	3	5	2	5	2	4	4	4	4	4	3	4	4	2	2	4	4	4	3	3
356	男	七年级	农村或乡镇	7	7	7	7	7	7	7	7	7	5	5	5	5	5	5	5	5	5	5	5	5	中等强度的较激烈持久的运动（如骑自行车、跑步、打乒乓球等）	21至30分钟	每周1至2次	5	5	5	5	5	5	5	5	5	5	5	5	5	5	1	1	1	1	1	1	1	1
357	女	八年级	农村或乡镇	4	4	4	4	4	4	4	4	4	3	3	3	5	3	2	2	3	1	2	2	2	轻微运动（如散步、做广播体操等）	11至20分钟	一个月2至3次	5	4	3	3	2	2	2	3	3	3	3	3	3	3	2	2	3	3	2	1	3	4
358	男	八年级	农村或乡镇	3	4	4	4	4	4	4	4	4	3	4	3	3	4	3	3	3	3	4	3	3	中等强度的较激烈持久的运动（如骑自行车、跑步、打乒乓球等）	21至30分钟	一个月2至3次	3	3	3	3	3	3	3	3	3	3	3	3	3	3	3	3	3	3	4	3	3	3
359	女	九年级	农村或乡镇	6	6	5	6	6	6	6	6	6	4	3	2	2	4	3	2	3	2	3	2	3	小强度的不太紧张的运动（如消遣娱乐的打排球、慢跑、打太极拳等）	11至20分钟	每周1至2次	4	4	2	4	3	3	2	2	4	3	3	2	3	2	2	2	4	4	4	3	1	3
360	男	七年级	城市	6	6	6	6	6	6	6	6	6	4	5	4	1	4	4	4	4	4	4	1	4	小强度的不太紧张的运动（如消遣娱乐的打排球、慢跑、打太极拳等）	10分钟以下	大约每天一次	3	3	3	3	3	3	3	3	4	3	4	3	3	3	5	2	4	5	5	5	1	2
361	女	九年级	农村或乡镇	4	4	4	4	4	4	4	4	4	4	3	1	1	5	3	2	3	3	3	1	3	小强度的不太紧张的运动（如消遣娱乐的打排球、慢跑、打太极拳等）	31至40分钟	大约每天一次	5	3	3	3	3	3	1	3	3	3	4	4	4	4	4	2	4	3	5	3	3	3
362	男	九年级	农村或乡镇	7	7	7	7	7	7	7	7	7	5	5	5	3	5	5	5	5	5	5	3	5	呼吸急促、出汗很多的大强度的持久的运动（如赛跑、成套健美操、游泳、篮球比赛等）	60分钟及以上	大约每天一次	5	5	1	5	1	5	1	1	5	5	5	1	5	5	1	1	5	5	5	5	1	1
363	女	七年级	农村或乡镇	7	7	7	7	7	7	7	7	7	5	5	5	4	5	5	5	5	5	5	5	5	轻微运动（如散步、做广播体操等）	11至20分钟	一个月2至3次	5	5	1	5	3	3	3	3	4	4	4	4	4	4	3	2	4	4	4	4	4	3
364	女	九年级	农村或乡镇	7	7	7	7	7	7	7	7	7	5	4	4	1	5	5	3	4	3	3	1	3	中等强度的较激烈持久的运动（如骑自行车、跑步、打乒乓球等）	21至30分钟	大约每天一次	5	5	1	5	1	4	1	4	4	5	3	3	3	4	4	1	5	5	4	4	1	1
365	男	九年级	农村或乡镇	3	3	4	4	4	4	4	4	4	3	3	3	3	3	3	3	3	3	3	3	3	呼吸急促、出汗很多的大强度的，但不持久的运动（如打羽毛球、篮球、网球、足球等）	11至20分钟	一个月2至3次	3	3	3	3	3	3	3	3	3	3	3	3	3	3	3	3	3	3	3	3	3	3
366	女	九年级	农村或乡镇	7	7	7	7	7	7	7	7	7	5	4	4	1	5	4	4	4	3	4	2	4	小强度的不太紧张的运动（如消遣娱乐的打排球、慢跑、打太极拳等）	11至20分钟	每周1至2次	5	5	1	3	3	4	3	4	4	5	4	3	3	3	3	4	4	3	3	4	4	4
367	女	九年级	农村或乡镇	6	6	6	6	6	6	6	6	6	4	5	4	1	5	5	4	4	3	4	1	4	小强度的不太紧张的运动（如消遣娱乐的打排球、慢跑、打太极拳等）	11至20分钟	每周1至2次	3	4	3	3	2	3	1	3	4	4	4	4	4	4	4	2	5	5	4	4	1	2
368	女	七年级	农村或乡镇	7	7	7	7	7	7	7	7	7	5	5	5	5	5	5	5	5	5	5	3	5	轻微运动（如散步、做广播体操等）	31至40分钟	每周1至2次	5	5	3	3	3	5	3	5	5	5	5	5	5	5	4	1	5	4	5	4	2	4
369	女	九年级	农村或乡镇	4	4	5	5	5	7	5	5	5	2	2	1	3	4	3	1	2	1	1	2	2	轻微运动（如散步、做广播体操等）	10分钟以下	一个月2至3次	2	5	5	5	1	3	4	4	2	5	3	4	5	4	2	5	5	2	1	1	4	2
370	男	八年级	农村或乡镇	7	7	7	7	7	7	7	7	7	4	4	4	1	5	5	4	4	3	4	1	5	轻微运动（如散步、做广播体操等）	11至20分钟	大约每天一次	4	5	1	5	3	5	1	2	4	4	4	3	3	4	4	1	4	4	4	3	2	2
371	女	七年级	农村或乡镇	7	7	7	7	7	7	7	7	7	3	5	4	1	5	4	5	5	5	4	1	5	中等强度的较激烈持久的运动（如骑自行车、跑步、打乒乓球等）	60分钟及以上	每周3至5次	2	5	1	5	1	5	1	2	5	3	5	5	5	5	4	1	5	5	4	4	2	2
372	男	九年级	农村或乡镇	5	5	5	5	5	5	5	5	5	3	3	4	3	3	3	3	3	3	3	3	3	轻微运动（如散步、做广播体操等）	11至20分钟	每周1至2次	5	5	5	5	5	5	3	3	5	5	5	3	3	3	3	2	4	5	5	5	1	3
373	女	九年级	农村或乡镇	7	7	7	7	6	6	6	6	6	5	4	3	1	5	3	3	4	3	3	1	4	中等强度的较激烈持久的运动（如骑自行车、跑步、打乒乓球等）	11至20分钟	大约每天一次	5	5	3	3	1	3	3	5	3	3	4	5	4	4	4	2	5	4	4	4	2	2
374	男	八年级	农村或乡镇	7	5	6	6	6	6	2	2	2	4	2	2	2	4	2	2	2	3	4	2	2	中等强度的较激烈持久的运动（如骑自行车、跑步、打乒乓球等）	10分钟以下	每周1至2次	2	2	3	2	3	2	2	4	2	2	2	2	3	2	3	2	4	2	4	2	4	4
375	女	七年级	农村或乡镇	7	7	7	7	7	7	7	7	7	5	5	5	5	5	5	5	5	5	5	5	5	中等强度的较激烈持久的运动（如骑自行车、跑步、打乒乓球等）	21至30分钟	每周3至5次	5	5	3	4	3	3	2	3	3	4	4	3	3	4	2	4	5	4	4	4	1	3
376	女	七年级	农村或乡镇	7	7	7	7	7	7	7	7	7	5	5	5	3	5	5	4	5	3	5	3	5	小强度的不太紧张的运动（如消遣娱乐的打排球、慢跑、打太极拳等）	31至40分钟	大约每天一次	5	5	1	5	1	3	1	5	4	4	5	5	5	5	4	1	4	4	4	4	2	2
377	女	七年级	城市	6	6	6	6	5	5	6	5	6	3	4	3	1	5	3	3	4	2	3	1	5	中等强度的较激烈持久的运动（如骑自行车、跑步、打乒乓球等）	11至20分钟	一个月2至3次	4	4	2	3	2	4	1	3	4	4	4	5	4	4	2	4	4	4	4	2	1	1
378	男	七年级	农村或乡镇	7	7	7	7	7	7	7	7	7	5	5	5	5	5	5	4	4	4	5	4	3	中等强度的较激烈持久的运动（如骑自行车、跑步、打乒乓球等）	11至20分钟	每周3至5次	4	5	4	4	5	4	5	5	5	4	4	3	4	5	2	1	1	3	3	2	2	2
379	女	七年级	农村或乡镇	3	3	3	2	3	3	3	3	3	3	3	3	3	3	3	3	5	3	2	3	3	轻微运动（如散步、做广播体操等）	11至20分钟	一个月1次以下	5	5	1	1	1	2	1	4	2	5	1	3	2	2	5	2	2	5	3	2	2	5
380	女	七年级	农村或乡镇	7	7	7	7	7	7	7	7	7	5	5	5	5	5	5	5	5	5	5	5	5	小强度的不太紧张的运动（如消遣娱乐的打排球、慢跑、打太极拳等）	11至20分钟	每周1至2次	5	4	2	3	3	3	1	5	2	3	5	5	5	5	3	4	3	2	1	1	3	2
381	女	九年级	农村或乡镇	5	3	4	5	3	3	3	4	4	3	3	3	3	3	3	3	3	3	3	3	2	轻微运动（如散步、做广播体操等）	10分钟以下	大约每天一次	3	3	2	3	3	3	3	3	3	3	3	3	3	3	3	3	3	3	3	3	3	3
382	女	九年级	农村或乡镇	7	7	7	7	7	7	7	7	7	5	5	5	1	5	5	5	5	5	1	1	5	小强度的不太紧张的运动（如消遣娱乐的打排球、慢跑、打太极拳等）	21至30分钟	每周1至2次	5	5	1	5	1	5	1	1	5	5	1	1	1	5	2	1	4	4	5	5	1	1
383	男	八年级	农村或乡镇	5	5	5	5	5	5	5	5	5	5	4	3	4	3	4	3	3	3	4	3	3	中等强度的较激烈持久的运动（如骑自行车、跑步、打乒乓球等）	21至30分钟	一个月2至3次	3	3	3	3	4	3	3	5	3	5	3	3	3	3	2	3	2	3	3	2	2	2
384	女	九年级	农村或乡镇	6	6	6	6	6	6	6	6	4	5	4	4	1	4	4	3	3	3	3	2	3	小强度的不太紧张的运动（如消遣娱乐的打排球、慢跑、打太极拳等）	11至20分钟	一个月2至3次	2	4	2	3	2	3	2	2	4	3	3	3	3	3	2	2	4	3	4	3	2	3
385	男	八年级	农村或乡镇	7	7	7	7	7	7	7	7	7	5	5	5	5	5	5	5	5	5	5	5	5	呼吸急促、出汗很多的大强度的，但不持久的运动（如打羽毛球、篮球、网球、足球等）	21至30分钟	大约每天一次	3	5	3	5	2	5	3	5	3	5	5	5	5	5	1	2	4	5	4	4	2	4
386	男	七年级	农村或乡镇	7	7	7	7	7	7	7	7	7	1	5	5	2	5	3	2	4	4	2	2	4	小强度的不太紧张的运动（如消遣娱乐的打排球、慢跑、打太极拳等）	11至20分钟	大约每天一次	4	4	5	2	3	4	2	5	3	5	3	4	3	3	3	2	3	5	1	2	3	4
387	女	八年级	农村或乡镇	7	7	7	7	7	7	7	7	7	5	3	3	2	3	5	3	4	2	3	2	3	小强度的不太紧张的运动（如消遣娱乐的打排球、慢跑、打太极拳等）	11至20分钟	一个月2至3次	4	4	3	3	3	3	2	4	3	3	3	3	3	3	3	4	4	4	3	4	3	3
388	男	七年级	城市	7	7	7	7	7	7	7	7	7	1	4	4	1	4	4	4	4	4	4	1	4	中等强度的较激烈持久的运动（如骑自行车、跑步、打乒乓球等）	31至40分钟	大约每天一次	5	5	1	3	1	4	1	3	4	4	4	3	4	4	1	2	4	5	5	5	2	3
389	女	七年级	农村或乡镇	5	5	6	6	6	5	5	5	5	3	3	4	2	4	3	3	3	3	3	3	4	中等强度的较激烈持久的运动（如骑自行车、跑步、打乒乓球等）	21至30分钟	每周1至2次	4	4	2	3	2	2	3	4	3	4	3	2	3	3	3	2	3	4	2	3	1	2
390	女	八年级	农村或乡镇	4	5	5	5	5	5	5	5	5	4	3	3	3	3	3	3	3	3	3	3	3	轻微运动（如散步、做广播体操等）	10分钟以下	每周1至2次	4	4	3	3	3	3	3	3	3	3	3	3	3	3	3	3	3	3	4	3	3	3
391	女	九年级	农村或乡镇	5	5	5	4	4	4	4	4	4	3	3	3	3	3	3	3	3	3	3	3	3	轻微运动（如散步、做广播体操等）	11至20分钟	每周1至2次	3	3	3	3	3	3	3	3	3	3	3	3	3	3	2	4	3	3	3	3	3	3
392	女	七年级	农村或乡镇	7	7	7	7	7	7	7	7	7	5	3	4	5	5	3	4	5	5	5	5	5	轻微运动（如散步、做广播体操等）	11至20分钟	一个月1次以下	5	5	5	5	5	5	5	5	5	5	5	5	5	5	3	2	3	5	2	5	3	2
393	男	九年级	农村或乡镇	7	7	7	7	7	7	7	7	7	5	5	5	5	5	5	5	5	5	5	1	5	小强度的不太紧张的运动（如消遣娱乐的打排球、慢跑、打太极拳等）	10分钟以下	大约每天一次	5	5	1	3	5	3	1	5	5	4	5	5	5	5	1	1	5	5	5	5	5	2
394	男	七年级	农村或乡镇	7	7	7	6	7	7	6	7	7	5	5	5	1	5	5	1	5	3	4	1	5	呼吸急促、出汗很多的大强度的，但不持久的运动（如打羽毛球、篮球、网球、足球等）	31至40分钟	每周1至2次	3	5	1	1	1	4	1	3	4	4	3	2	1	5	1	1	1	5	3	3	1	3
395	男	七年级	农村或乡镇	7	7	7	7	7	7	7	7	7	5	5	5	1	5	5	5	5	5	5	1	5	中等强度的较激烈持久的运动（如骑自行车、跑步、打乒乓球等）	21至30分钟	每周1至2次	5	5	1	5	2	4	2	3	5	5	5	5	5	5	4	1	5	5	5	5	1	5
396	男	七年级	城市	7	7	7	7	7	7	7	7	7	5	5	5	5	5	5	5	5	5	5	5	5	小强度的不太紧张的运动（如消遣娱乐的打排球、慢跑、打太极拳等）	11至20分钟	大约每天一次	5	5	3	5	5	5	5	5	5	5	5	5	5	5	1	1	1	1	1	1	1	1
397	男	九年级	农村或乡镇	7	7	7	7	7	7	6	6	6	4	4	4	3	3	3	3	3	3	3	3	3	呼吸急促、出汗很多的大强度的，但不持久的运动（如打羽毛球、篮球、网球、足球等）	21至30分钟	每周1至2次	3	4	1	3	2	2	2	4	4	4	4	4	4	4	4	2	5	4	3	4	3	4
398	女	九年级	农村或乡镇	7	7	7	7	7	7	6	6	5	5	5	5	1	5	5	3	5	4	4	1	5	中等强度的较激烈持久的运动（如骑自行车、跑步、打乒乓球等）	21至30分钟	每周1至2次	5	5	1	3	2	4	1	3	4	4	5	5	4	5	4	2	5	4	4	3	4	4
399	男	八年级	农村或乡镇	7	6	5	5	5	6	6	5	5	4	4	4	2	5	5	5	5	5	5	4	5	中等强度的较激烈持久的运动（如骑自行车、跑步、打乒乓球等）	11至20分钟	每周1至2次	4	4	4	4	3	3	4	4	3	4	3	4	4	3	4	4	3	4	4	4	4	4
400	男	九年级	农村或乡镇	6	6	1	6	6	6	6	6	6	5	5	5	4	5	5	4	5	4	3	1	5	中等强度的较激烈持久的运动（如骑自行车、跑步、打乒乓球等）	11至20分钟	大约每天一次	3	5	2	2	5	2	1	3	4	5	5	4	5	5	4	2	5	5	5	4	2	4
401	男	九年级	农村或乡镇	4	5	5	5	5	4	5	3	5	5	4	4	1	4	4	2	4	3	4	2	4	小强度的不太紧张的运动（如消遣娱乐的打排球、慢跑、打太极拳等）	10分钟以下	大约每天一次	4	5	1	4	2	2	2	4	4	3	4	2	4	5	4	2	4	3	3	2	3	3
402	女	九年级	农村或乡镇	3	3	3	3	3	3	3	3	3	3	3	3	3	5	3	2	3	3	2	3	2	轻微运动（如散步、做广播体操等）	10分钟以下	大约每天一次	5	5	1	3	2	3	2	3	5	3	3	3	3	2	4	4	4	4	3	2	1	1
403	女	七年级	农村或乡镇	4	5	4	4	4	5	3	5	4	4	3	2	3	3	4	4	3	3	3	3	3	中等强度的较激烈持久的运动（如骑自行车、跑步、打乒乓球等）	21至30分钟	每周1至2次	3	3	4	3	2	4	3	3	3	4	3	2	3	3	2	3	3	2	3	3	2	3
404	女	七年级	城市	7	7	7	7	7	7	7	7	7	2	5	4	1	5	4	4	5	4	4	1	5	中等强度的较激烈持久的运动（如骑自行车、跑步、打乒乓球等）	21至30分钟	每周3至5次	5	5	1	4	1	5	1	4	4	5	1	4	3	5	3	1	5	5	5	5	1	2
405	女	九年级	农村或乡镇	5	5	5	5	5	5	4	4	5	3	3	3	3	3	3	3	3	3	3	3	3	中等强度的较激烈持久的运动（如骑自行车、跑步、打乒乓球等）	10分钟以下	大约每天一次	4	4	3	3	3	4	1	3	3	4	3	3	3	3	4	2	4	3	2	4	2	2
406	男	九年级	农村或乡镇	7	7	7	7	7	7	7	7	7	5	5	5	1	5	5	4	5	5	5	1	5	中等强度的较激烈持久的运动（如骑自行车、跑步、打乒乓球等）	21至30分钟	每周3至5次	5	5	2	5	5	3	1	3	3	4	5	4	3	4	4	4	4	4	4	4	4	4
407	女	七年级	农村或乡镇	7	6	7	7	7	4	6	5	5	1	4	4	1	5	4	4	4	3	3	1	3	轻微运动（如散步、做广播体操等）	11至20分钟	每周1至2次	5	3	2	4	2	4	1	3	4	5	3	4	3	4	4	1	4	5	2	4	1	3
408	女	七年级	农村或乡镇	7	7	7	7	7	7	7	7	7	5	5	5	5	5	5	5	5	5	5	5	5	呼吸急促、出汗很多的大强度的，但不持久的运动（如打羽毛球、篮球、网球、足球等）	21至30分钟	大约每天一次	5	4	2	3	3	3	4	3	3	2	3	3	3	3	3	3	3	3	3	3	3	3
409	女	八年级	农村或乡镇	7	7	7	7	7	7	7	7	7	5	5	5	2	5	5	4	5	4	4	1	4	中等强度的较激烈持久的运动（如骑自行车、跑步、打乒乓球等）	21至30分钟	大约每天一次	5	5	2	3	2	4	2	2	4	4	4	4	4	4	4	1	5	4	5	5	2	2
410	女	八年级	农村或乡镇	7	7	7	6	7	7	7	7	7	4	4	3	3	5	2	2	4	2	2	2	2	轻微运动（如散步、做广播体操等）	11至20分钟	每周1至2次	3	3	3	3	3	3	3	3	3	3	3	3	3	3	3	3	3	3	3	3	3	3
411	女	八年级	农村或乡镇	7	7	7	7	7	7	7	7	7	5	5	5	1	5	5	5	5	5	5	1	5	中等强度的较激烈持久的运动（如骑自行车、跑步、打乒乓球等）	21至30分钟	大约每天一次	5	5	1	5	1	1	1	5	3	5	5	5	5	5	5	1	5	5	5	3	3	5
412	女	七年级	农村或乡镇	7	7	7	7	7	7	7	7	7	5	5	5	1	5	5	5	5	5	5	1	5	小强度的不太紧张的运动（如消遣娱乐的打排球、慢跑、打太极拳等）	31至40分钟	每周3至5次	5	5	1	5	1	5	1	1	5	5	5	5	5	5	4	1	5	5	5	5	1	1
413	男	九年级	农村或乡镇	6	6	6	5	6	5	5	6	6	4	4	4	4	4	4	4	4	4	4	4	4	中等强度的较激烈持久的运动（如骑自行车、跑步、打乒乓球等）	31至40分钟	大约每天一次	4	4	4	4	4	4	4	4	4	4	4	4	4	4	2	2	2	2	2	2	2	2
414	女	七年级	农村或乡镇	7	7	7	7	7	7	7	7	7	3	4	4	1	5	4	3	4	3	4	2	1	小强度的不太紧张的运动（如消遣娱乐的打排球、慢跑、打太极拳等）	21至30分钟	每周1至2次	5	5	2	4	3	4	1	4	5	4	5	5	3	4	1	1	5	5	5	5	1	1
415	女	八年级	农村或乡镇	5	5	5	5	5	5	5	5	5	3	2	2	3	2	2	1	3	2	2	3	3	中等强度的较激烈持久的运动（如骑自行车、跑步、打乒乓球等）	11至20分钟	大约每天一次	4	3	3	3	2	2	3	4	3	3	3	3	3	3	2	4	3	3	4	3	3	3
416	女	七年级	农村或乡镇	7	7	7	7	7	7	7	7	7	5	5	5	1	5	5	5	5	5	5	1	5	小强度的不太紧张的运动（如消遣娱乐的打排球、慢跑、打太极拳等）	31至40分钟	每周3至5次	5	5	1	5	1	5	1	1	5	5	5	5	5	5	4	1	5	5	5	5	1	1
417	女	七年级	农村或乡镇	5	6	6	6	6	5	6	6	6	4	4	4	2	5	5	4	5	5	5	2	4	中等强度的较激烈持久的运动（如骑自行车、跑步、打乒乓球等）	31至40分钟	每周3至5次	5	5	2	4	3	4	1	2	4	4	4	4	4	4	4	1	4	4	5	4	1	5
418	男	七年级	农村或乡镇	7	7	7	7	7	7	7	7	7	5	5	5	1	5	5	5	5	5	5	1	5	小强度的不太紧张的运动（如消遣娱乐的打排球、慢跑、打太极拳等）	31至40分钟	大约每天一次	5	5	1	5	5	5	1	2	5	5	5	5	5	5	5	1	5	5	5	5	1	1
419	女	七年级	农村或乡镇	5	4	4	5	3	5	3	5	3	4	3	4	2	3	4	2	3	4	3	4	3	中等强度的较激烈持久的运动（如骑自行车、跑步、打乒乓球等）	21至30分钟	每周1至2次	3	4	3	3	4	2	3	4	3	3	3	3	4	3	3	2	3	3	2	3	2	3
420	男	七年级	农村或乡镇	7	7	7	7	7	7	1	1	1	4	5	5	1	5	5	5	5	4	4	1	5	呼吸急促、出汗很多的大强度的，但不持久的运动（如打羽毛球、篮球、网球、足球等）	11至20分钟	每周1至2次	3	5	1	3	2	4	1	5	5	3	5	3	4	4	4	3	2	4	5	3	1	3
421	女	八年级	农村或乡镇	7	7	7	7	7	7	7	7	7	5	5	5	1	5	5	3	5	5	5	1	5	轻微运动（如散步、做广播体操等）	11至20分钟	每周1至2次	1	5	1	5	5	5	1	5	5	5	5	5	5	5	5	1	5	5	5	5	1	1
422	女	九年级	农村或乡镇	4	4	4	4	4	4	4	4	4	3	3	3	3	3	3	3	3	3	3	3	3	中等强度的较激烈持久的运动（如骑自行车、跑步、打乒乓球等）	21至30分钟	每周1至2次	3	3	3	3	3	3	3	3	3	3	3	3	3	3	3	2	3	3	3	3	3	3
423	女	八年级	农村或乡镇	6	7	6	6	7	7	7	7	6	4	4	4	3	3	3	3	3	3	3	3	3	小强度的不太紧张的运动（如消遣娱乐的打排球、慢跑、打太极拳等）	11至20分钟	一个月1次以下	5	5	2	2	3	3	2	2	3	3	3	2	3	3	3	4	4	4	3	3	3	2
424	女	七年级	农村或乡镇	7	7	7	7	7	7	7	7	7	5	4	3	1	5	3	3	4	3	3	1	3	中等强度的较激烈持久的运动（如骑自行车、跑步、打乒乓球等）	21至30分钟	每周1至2次	5	4	3	3	3	3	3	3	3	4	4	4	4	4	4	1	5	5	5	4	2	3
425	女	七年级	农村或乡镇	7	7	7	7	5	5	5	6	6	4	4	4	4	4	4	3	3	3	3	3	3	小强度的不太紧张的运动（如消遣娱乐的打排球、慢跑、打太极拳等）	10分钟以下	每周1至2次	3	5	3	3	3	3	3	3	3	3	3	3	3	3	3	5	5	3	1	1	1	5
426	女	九年级	农村或乡镇	6	5	5	5	5	5	5	5	5	5	1	1	2	5	1	1	1	1	1	3	1	小强度的不太紧张的运动（如消遣娱乐的打排球、慢跑、打太极拳等）	10分钟以下	大约每天一次	4	5	4	1	1	2	1	4	3	3	3	4	3	3	2	3	4	3	2	2	3	4
427	男	八年级	农村或乡镇	1	7	1	7	7	7	7	7	7	5	5	5	1	5	5	5	5	5	5	1	5	中等强度的较激烈持久的运动（如骑自行车、跑步、打乒乓球等）	21至30分钟	大约每天一次	3	5	1	3	1	5	1	3	5	5	5	5	4	4	1	1	5	5	5	5	1	3
428	男	九年级	农村或乡镇	7	7	7	7	7	7	7	7	7	5	4	5	1	5	5	3	5	3	5	1	5	中等强度的较激烈持久的运动（如骑自行车、跑步、打乒乓球等）	21至30分钟	大约每天一次	3	4	3	4	2	4	2	2	5	4	4	5	5	5	5	2	4	4	4	4	3	2
429	女	八年级	农村或乡镇	7	7	7	7	7	7	7	7	7	5	3	3	3	4	5	2	3	3	3	3	3	轻微运动（如散步、做广播体操等）	10分钟以下	大约每天一次	4	4	2	3	3	4	3	4	3	3	3	3	3	3	3	2	3	3	3	5	3	3
430	男	九年级	农村或乡镇	5	6	6	6	6	6	6	6	6	5	5	5	3	5	5	5	5	5	5	5	5	小强度的不太紧张的运动（如消遣娱乐的打排球、慢跑、打太极拳等）	10分钟以下	每周3至5次	4	4	4	4	4	4	4	4	4	4	4	4	4	4	4	4	4	4	4	4	4	4
431	女	九年级	农村或乡镇	6	5	4	6	6	6	6	6	6	3	3	3	2	4	3	2	3	3	3	2	3	小强度的不太紧张的运动（如消遣娱乐的打排球、慢跑、打太极拳等）	31至40分钟	大约每天一次	4	3	3	3	3	3	3	3	3	3	3	3	3	3	1	3	3	3	3	3	3	3
432	男	七年级	农村或乡镇	7	7	1	7	7	7	7	7	7	4	5	3	1	5	5	4	5	5	5	1	5	小强度的不太紧张的运动（如消遣娱乐的打排球、慢跑、打太极拳等）	31至40分钟	大约每天一次	5	5	1	3	1	4	1	3	3	4	3	5	5	5	3	1	5	4	4	5	1	3
433	女	九年级	农村或乡镇	6	6	7	7	7	7	7	7	7	5	5	4	1	5	4	4	4	4	4	1	4	中等强度的较激烈持久的运动（如骑自行车、跑步、打乒乓球等）	11至20分钟	每周1至2次	5	4	1	4	2	5	2	2	4	4	4	4	4	4	5	1	5	5	5	5	1	1
434	女	九年级	农村或乡镇	6	6	6	6	4	5	6	5	6	3	3	3	1	5	4	3	3	3	3	2	3	中等强度的较激烈持久的运动（如骑自行车、跑步、打乒乓球等）	21至30分钟	每周3至5次	4	4	4	3	3	3	3	3	3	2	3	3	3	3	4	1	5	3	4	4	3	4
435	女	七年级	农村或乡镇	7	7	7	7	7	7	7	7	7	2	5	5	2	5	5	3	4	3	4	1	4	小强度的不太紧张的运动（如消遣娱乐的打排球、慢跑、打太极拳等）	21至30分钟	大约每天一次	4	4	3	3	1	5	3	3	3	4	5	2	2	4	3	2	4	2	4	4	2	2
436	女	九年级	农村或乡镇	7	7	7	7	7	7	7	7	7	5	5	5	1	5	5	4	5	4	4	1	5	中等强度的较激烈持久的运动（如骑自行车、跑步、打乒乓球等）	31至40分钟	大约每天一次	5	5	1	5	2	4	1	4	4	4	5	5	5	5	5	2	5	4	4	4	2	2
437	男	九年级	农村或乡镇	7	7	7	7	7	7	7	7	7	5	5	5	5	5	5	5	5	5	5	5	5	中等强度的较激烈持久的运动（如骑自行车、跑步、打乒乓球等）	21至30分钟	每周1至2次	5	5	1	5	3	3	1	4	4	4	4	4	4	4	1	5	5	5	5	5	5	5
438	男	九年级	农村或乡镇	7	7	7	7	4	7	7	5	7	3	5	5	1	4	5	5	4	4	4	2	4	中等强度的较激烈持久的运动（如骑自行车、跑步、打乒乓球等）	21至30分钟	大约每天一次	4	4	2	4	1	3	3	3	4	4	4	4	3	4	5	2	4	3	4	4	2	2
439	男	七年级	城市	7	7	7	7	7	7	7	7	7	1	5	5	1	5	5	1	5	5	5	1	5	呼吸急促、出汗很多的大强度的持久的运动（如赛跑、成套健美操、游泳、篮球比赛等）	31至40分钟	大约每天一次	5	5	1	5	5	5	5	5	5	5	5	5	5	5	5	3	4	3	4	5	2	1
440	女	九年级	农村或乡镇	6	6	6	6	6	6	6	6	6	4	4	4	2	5	4	3	4	4	3	3	4	小强度的不太紧张的运动（如消遣娱乐的打排球、慢跑、打太极拳等）	21至30分钟	大约每天一次	2	4	2	4	2	4	2	4	4	4	4	3	4	3	4	4	4	4	4	2	2	2
441	女	七年级	农村或乡镇	4	4	4	4	4	4	4	4	4	3	3	3	3	3	3	3	3	3	3	3	3	轻微运动（如散步、做广播体操等）	10分钟以下	大约每天一次	3	3	3	3	3	3	3	3	3	3	3	3	3	3	3	3	3	3	3	3	3	3
442	男	八年级	农村或乡镇	4	4	4	4	4	4	4	4	4	3	3	3	3	3	3	3	3	2	3	3	3	轻微运动（如散步、做广播体操等）	11至20分钟	大约每天一次	3	3	3	3	3	3	3	3	3	3	3	3	3	3	3	2	4	3	4	4	3	4
443	男	七年级	农村或乡镇	7	7	7	7	7	7	7	7	7	5	5	5	5	5	5	5	5	5	5	5	5	中等强度的较激烈持久的运动（如骑自行车、跑步、打乒乓球等）	21至30分钟	大约每天一次	5	5	5	5	5	5	5	5	5	5	5	5	5	5	1	1	1	1	1	1	1	1
444	女	九年级	农村或乡镇	7	7	7	7	7	7	7	7	7	5	5	5	5	5	5	5	5	5	5	5	5	中等强度的较激烈持久的运动（如骑自行车、跑步、打乒乓球等）	31至40分钟	每周3至5次	5	5	1	5	1	3	1	3	5	5	1	1	3	5	5	1	5	5	5	5	1	1
445	女	七年级	农村或乡镇	7	7	7	7	7	7	7	7	7	5	5	5	1	5	5	3	4	3	4	2	4	轻微运动（如散步、做广播体操等）	11至20分钟	每周3至5次	3	4	3	3	2	2	1	5	3	4	5	3	4	4	4	2	5	4	3	3	2	4
446	女	八年级	农村或乡镇	4	5	5	5	4	4	5	5	4	4	3	2	2	4	4	3	4	2	3	2	3	轻微运动（如散步、做广播体操等）	11至20分钟	每周3至5次	4	4	2	3	1	3	1	3	3	4	4	3	3	4	4	2	5	5	5	3	2	3
447	女	九年级	农村或乡镇	4	4	3	4	4	4	4	4	4	4	3	3	3	5	4	3	5	3	3	3	3	小强度的不太紧张的运动（如消遣娱乐的打排球、慢跑、打太极拳等）	10分钟以下	每周1至2次	5	4	3	3	3	2	3	4	3	3	4	4	3	3	4	2	4	4	3	3	2	4
448	男	七年级	农村或乡镇	7	7	7	7	7	7	7	7	7	5	5	5	5	5	5	5	5	5	5	1	5	中等强度的较激烈持久的运动（如骑自行车、跑步、打乒乓球等）	31至40分钟	大约每天一次	3	4	2	5	2	3	1	3	3	3	5	5	5	5	3	2	5	4	2	3	2	4
449	女	九年级	农村或乡镇	7	7	7	6	6	6	5	6	6	5	3	3	1	5	5	2	3	2	2	1	2	中等强度的较激烈持久的运动（如骑自行车、跑步、打乒乓球等）	21至30分钟	大约每天一次	2	5	5	5	2	3	1	3	5	5	5	5	5	5	1	4	5	5	4	4	1	2
450	男	八年级	农村或乡镇	7	7	7	7	7	7	7	7	7	5	5	5	5	5	5	5	5	5	5	5	5	轻微运动（如散步、做广播体操等）	21至30分钟	每周1至2次	4	5	3	4	5	4	2	3	3	3	3	3	3	3	2	2	5	5	2	3	2	3
451	女	九年级	农村或乡镇	5	5	5	5	4	6	5	5	6	5	3	3	1	5	2	2	1	1	2	2	3	轻微运动（如散步、做广播体操等）	31至40分钟	每周1至2次	4	4	5	3	3	2	2	3	2	4	3	5	3	4	4	3	1	2	1	2	3	4
452	男	七年级	农村或乡镇	7	7	7	7	7	7	7	7	7	5	5	5	3	5	5	4	4	3	3	2	3	中等强度的较激烈持久的运动（如骑自行车、跑步、打乒乓球等）	21至30分钟	每周1至2次	5	5	1	5	5	5	1	4	5	5	5	5	5	5	3	1	4	5	4	4	1	2
453	男	七年级	农村或乡镇	6	7	7	7	7	7	7	7	7	5	5	5	1	3	3	3	5	5	5	5	5	中等强度的较激烈持久的运动（如骑自行车、跑步、打乒乓球等）	21至30分钟	大约每天一次	4	5	5	5	5	5	5	5	5	5	5	5	5	5	5	5	5	5	5	5	5	5
454	男	七年级	城市	5	5	5	5	5	5	5	7	7	5	5	5	5	5	5	5	5	5	5	5	5	小强度的不太紧张的运动（如消遣娱乐的打排球、慢跑、打太极拳等）	31至40分钟	每周1至2次	3	5	1	3	3	3	1	3	5	5	5	5	5	5	5	1	5	4	4	5	2	1
455	男	七年级	农村或乡镇	7	7	7	7	7	7	7	7	7	5	5	5	5	5	5	5	5	5	5	5	5	轻微运动（如散步、做广播体操等）	21至30分钟	一个月2至3次	5	5	1	5	5	5	5	5	5	5	5	5	5	5	1	1	1	1	1	1	1	1
456	男	八年级	农村或乡镇	6	6	6	6	6	6	6	6	6	5	5	5	5	5	5	5	5	5	5	5	5	呼吸急促、出汗很多的大强度的，但不持久的运动（如打羽毛球、篮球、网球、足球等）	21至30分钟	大约每天一次	5	5	1	5	1	5	2	5	3	5	5	2	2	5	3	5	2	5	4	3	4	4
457	女	八年级	农村或乡镇	1	5	3	7	3	1	3	1	3	2	3	4	4	5	3	1	1	5	3	4	3	轻微运动（如散步、做广播体操等）	10分钟以下	每周3至5次	2	3	2	1	5	2	2	2	3	4	1	3	4	5	5	4	2	3	3	4	2	5
458	男	九年级	农村或乡镇	7	7	7	7	7	7	7	7	7	5	5	5	2	5	4	2	3	2	4	2	3	中等强度的较激烈持久的运动（如骑自行车、跑步、打乒乓球等）	31至40分钟	大约每天一次	4	3	2	4	3	4	2	3	3	4	4	4	5	5	3	2	4	4	4	4	3	3
459	女	七年级	农村或乡镇	7	7	7	7	7	7	6	6	7	1	4	4	2	5	4	3	4	4	3	1	3	中等强度的较激烈持久的运动（如骑自行车、跑步、打乒乓球等）	11至20分钟	大约每天一次	5	4	1	4	2	3	1	2	4	5	4	3	3	3	3	1	1	4	5	5	2	1
460	男	九年级	农村或乡镇	4	4	5	4	4	4	4	5	5	4	3	3	3	4	4	3	4	4	4	4	4	轻微运动（如散步、做广播体操等）	10分钟以下	大约每天一次	4	5	3	3	2	2	3	3	4	4	4	4	4	4	3	3	3	3	4	3	3	3
461	女	八年级	农村或乡镇	6	6	6	6	6	6	6	6	6	3	4	4	2	5	4	3	5	4	2	1	2	中等强度的较激烈持久的运动（如骑自行车、跑步、打乒乓球等）	11至20分钟	每周1至2次	4	4	3	3	2	4	2	5	3	3	3	3	4	4	2	2	4	3	4	3	3	4
462	男	七年级	城市	7	7	7	6	6	7	5	7	7	5	4	2	1	5	4	3	4	4	4	1	5	中等强度的较激烈持久的运动（如骑自行车、跑步、打乒乓球等）	21至30分钟	大约每天一次	3	4	2	4	3	3	2	4	3	3	4	4	5	5	3	3	4	3	4	5	3	4
463	男	七年级	农村或乡镇	7	7	7	7	7	7	7	7	7	5	3	3	1	5	4	3	3	3	4	3	5	轻微运动（如散步、做广播体操等）	11至20分钟	每周1至2次	5	5	3	3	2	1	3	5	5	5	5	5	3	3	3	2	1	3	2	2	2	2
464	女	七年级	城市	7	7	7	7	7	7	7	7	7	5	5	4	1	5	4	4	4	3	3	1	3	轻微运动（如散步、做广播体操等）	11至20分钟	大约每天一次	5	5	2	3	2	4	4	5	4	5	4	5	5	5	4	1	5	5	4	4	1	1
465	女	八年级	农村或乡镇	6	6	6	6	6	6	6	6	6	4	4	4	3	4	4	4	4	4	4	4	4	轻微运动（如散步、做广播体操等）	11至20分钟	一个月2至3次	5	4	2	4	4	4	2	2	4	4	4	2	3	3	2	4	4	4	4	4	2	2
466	女	七年级	农村或乡镇	7	7	7	7	7	7	7	6	6	5	4	4	2	5	4	3	4	3	2	2	3	轻微运动（如散步、做广播体操等）	21至30分钟	大约每天一次	4	4	3	2	1	2	3	4	3	3	4	3	4	4	3	1	5	4	4	3	2	4
467	女	八年级	农村或乡镇	4	1	3	4	3	5	1	4	3	2	3	3	4	5	2	5	2	1	3	2	5	轻微运动（如散步、做广播体操等）	11至20分钟	一个月2至3次	3	3	3	4	5	5	1	4	2	2	3	4	4	1	3	3	4	3	5	3	3	3
468	女	八年级	农村或乡镇	6	6	6	6	6	6	5	5	5	4	4	4	1	5	4	3	4	1	2	2	2	呼吸急促、出汗很多的大强度的，但不持久的运动（如打羽毛球、篮球、网球、足球等）	11至20分钟	每周1至2次	5	5	3	3	2	3	1	3	3	3	4	4	3	4	3	2	1	4	2	3	2	3
469	女	九年级	农村或乡镇	7	7	7	6	6	6	7	7	7	4	4	4	1	5	5	4	4	4	4	1	4	小强度的不太紧张的运动（如消遣娱乐的打排球、慢跑、打太极拳等）	11至20分钟	大约每天一次	5	5	1	3	3	4	3	5	4	3	4	4	4	4	2	4	3	3	5	4	4	4
470	男	八年级	农村或乡镇	5	5	5	5	5	5	5	5	5	4	4	4	4	4	4	4	4	4	2	2	4	呼吸急促、出汗很多的大强度的，但不持久的运动（如打羽毛球、篮球、网球、足球等）	11至20分钟	大约每天一次	3	4	2	3	3	3	3	3	3	3	3	3	3	3	3	1	5	3	2	4	4	4
471	女	九年级	农村或乡镇	7	7	6	5	7	7	7	7	7	3	3	2	1	3	3	1	2	2	1	1	2	小强度的不太紧张的运动（如消遣娱乐的打排球、慢跑、打太极拳等）	21至30分钟	每周1至2次	4	3	3	3	2	2	1	5	3	3	4	4	4	4	4	1	5	5	3	3	4	3
472	女	七年级	农村或乡镇	6	6	6	6	6	6	6	6	6	4	4	4	3	4	4	4	4	4	4	4	4	轻微运动（如散步、做广播体操等）	11至20分钟	每周1至2次	4	4	2	4	2	4	2	3	3	4	4	3	4	4	4	2	4	4	4	3	2	3
473	男	九年级	农村或乡镇	7	7	7	7	7	7	7	7	7	3	5	5	2	5	5	4	4	4	4	2	4	中等强度的较激烈持久的运动（如骑自行车、跑步、打乒乓球等）	21至30分钟	大约每天一次	4	5	2	4	3	3	2	4	3	3	5	4	4	5	4	2	4	4	4	4	4	4
474	男	七年级	农村或乡镇	5	5	6	6	6	6	6	5	5	5	5	5	3	4	4	4	4	4	4	4	5	轻微运动（如散步、做广播体操等）	21至30分钟	每周1至2次	5	5	5	5	4	4	3	3	3	3	4	4	4	4	2	2	3	3	4	4	4	4
475	女	九年级	农村或乡镇	6	6	6	5	5	5	5	5	5	4	3	3	3	4	3	3	3	3	3	2	3	轻微运动（如散步、做广播体操等）	11至20分钟	大约每天一次	4	4	3	3	2	4	3	3	3	4	3	4	3	3	3	1	4	4	2	3	3	2
476	女	八年级	农村或乡镇	7	7	7	7	7	7	7	7	7	4	4	4	2	5	4	3	4	3	3	2	3	中等强度的较激烈持久的运动（如骑自行车、跑步、打乒乓球等）	11至20分钟	大约每天一次	5	4	3	4	1	3	1	5	4	5	4	2	3	4	3	2	4	4	3	4	2	4
477	女	七年级	农村或乡镇	5	5	5	5	5	5	5	5	5	2	4	4	4	4	4	4	4	4	4	4	4	轻微运动（如散步、做广播体操等）	31至40分钟	每周1至2次	4	4	3	3	2	4	1	3	4	4	3	2	4	2	4	4	3	3	4	4	4	4
478	女	九年级	农村或乡镇	7	6	6	6	6	6	6	6	6	2	5	4	3	5	5	4	4	5	4	3	4	小强度的不太紧张的运动（如消遣娱乐的打排球、慢跑、打太极拳等）	11至20分钟	每周3至5次	3	4	2	3	3	2	3	3	3	4	4	3	3	4	4	2	3	4	4	3	2	3
479	男	九年级	农村或乡镇	5	6	6	4	4	4	5	4	4	4	3	3	3	5	3	1	3	1	5	1	3	轻微运动（如散步、做广播体操等）	10分钟以下	大约每天一次	3	5	2	3	5	3	1	3	4	4	5	5	4	4	2	1	5	5	2	2	1	1
480	女	九年级	农村或乡镇	6	7	7	6	6	6	6	6	6	4	3	3	2	4	4	3	3	3	3	1	3	小强度的不太紧张的运动（如消遣娱乐的打排球、慢跑、打太极拳等）	11至20分钟	大约每天一次	4	5	3	4	2	3	2	2	4	4	4	3	4	5	3	2	4	5	5	3	2	2
481	女	九年级	农村或乡镇	7	7	7	7	7	7	7	7	7	5	4	4	1	5	4	3	4	3	3	1	4	中等强度的较激烈持久的运动（如骑自行车、跑步、打乒乓球等）	11至20分钟	大约每天一次	5	4	2	3	3	3	1	4	3	2	4	4	4	4	4	2	3	4	4	4	1	4
482	女	九年级	农村或乡镇	5	5	5	5	5	5	5	5	5	3	3	3	4	3	3	3	3	3	3	4	3	轻微运动（如散步、做广播体操等）	11至20分钟	每周1至2次	4	4	3	3	2	4	2	3	4	4	3	3	3	3	3	3	3	3	3	3	3	3
483	男	九年级	农村或乡镇	7	7	7	7	7	7	7	7	7	5	5	5	1	5	4	2	4	4	4	2	4	中等强度的较激烈持久的运动（如骑自行车、跑步、打乒乓球等）	31至40分钟	大约每天一次	4	4	2	4	3	4	2	2	3	4	4	5	5	5	5	2	4	3	4	3	3	2
484	女	九年级	农村或乡镇	6	6	6	6	6	6	6	6	6	4	4	4	2	4	3	3	4	3	3	2	4	中等强度的较激烈持久的运动（如骑自行车、跑步、打乒乓球等）	11至20分钟	大约每天一次	3	4	2	3	3	4	2	4	4	4	4	4	4	4	3	2	3	3	4	3	2	4
485	男	七年级	城市	7	7	7	7	7	7	7	7	7	1	5	5	5	5	5	5	5	5	5	5	5	小强度的不太紧张的运动（如消遣娱乐的打排球、慢跑、打太极拳等）	11至20分钟	每周1至2次	5	1	5	5	5	5	5	5	5	5	5	5	5	5	5	5	5	5	5	5	1	5
486	男	七年级	农村或乡镇	7	7	7	7	7	7	7	7	7	5	5	5	1	5	5	5	5	5	5	1	5	中等强度的较激烈持久的运动（如骑自行车、跑步、打乒乓球等）	21至30分钟	每周1至2次	5	5	5	5	1	5	1	1	5	5	5	5	5	5	1	1	1	2	1	2	1	1
487	女	七年级	农村或乡镇	7	3	3	4	3	4	4	4	4	4	3	3	2	4	3	1	4	1	1	2	2	轻微运动（如散步、做广播体操等）	10分钟以下	一个月1次以下	2	5	3	2	1	1	1	4	3	4	3	3	3	3	3	1	4	3	4	3	4	5
488	男	七年级	农村或乡镇	7	7	7	7	7	7	7	7	7	5	5	3	1	5	5	3	5	5	5	1	3	小强度的不太紧张的运动（如消遣娱乐的打排球、慢跑、打太极拳等）	10分钟以下	一个月1次以下	3	5	3	5	3	3	1	4	3	4	5	5	5	5	2	3	4	2	4	4	2	3
489	女	九年级	农村或乡镇	7	7	7	7	7	7	7	7	7	5	4	4	1	4	4	3	5	3	3	1	4	中等强度的较激烈持久的运动（如骑自行车、跑步、打乒乓球等）	31至40分钟	每周1至2次	5	5	2	5	1	3	1	4	4	3	4	4	4	3	3	2	5	5	4	3	1	2
490	女	九年级	农村或乡镇	5	7	7	7	7	7	7	7	7	5	5	5	5	4	5	4	4	4	3	4	3	呼吸急促、出汗很多的大强度的持久的运动（如赛跑、成套健美操、游泳、篮球比赛等）	31至40分钟	大约每天一次	5	5	5	5	5	5	5	5	5	3	3	3	3	3	2	2	1	3	3	3	3	3
491	男	八年级	农村或乡镇	7	7	7	7	5	7	7	7	7	3	5	1	1	5	4	3	5	3	3	3	5	呼吸急促、出汗很多的大强度的，但不持久的运动（如打羽毛球、篮球、网球、足球等）	31至40分钟	每周1至2次	1	1	3	3	3	3	3	5	3	3	4	4	4	4	5	1	5	5	5	5	5	5
492	男	七年级	农村或乡镇	7	7	7	7	7	7	7	7	7	5	5	5	5	5	5	5	5	5	5	5	5	呼吸急促、出汗很多的大强度的，但不持久的运动（如打羽毛球、篮球、网球、足球等）	60分钟及以上	大约每天一次	5	5	5	5	5	5	5	5	5	5	5	5	5	5	5	5	5	5	5	5	5	5
493	女	九年级	农村或乡镇	7	6	6	6	6	6	6	6	6	5	4	4	1	4	4	3	4	3	3	3	3	呼吸急促、出汗很多的大强度的，但不持久的运动（如打羽毛球、篮球、网球、足球等）	11至20分钟	每周1至2次	3	3	3	3	2	4	2	3	3	3	3	1	1	4	4	5	5	3	4	4	4	2
494	女	七年级	农村或乡镇	6	6	6	6	6	6	6	6	6	5	5	5	5	5	5	5	5	5	5	5	5	轻微运动（如散步、做广播体操等）	11至20分钟	每周1至2次	4	4	3	3	3	5	2	3	4	4	3	3	4	4	3	2	4	3	3	3	2	3
495	男	七年级	城市	7	7	7	7	7	7	7	7	7	5	5	5	2	5	5	5	5	3	4	2	4	中等强度的较激烈持久的运动（如骑自行车、跑步、打乒乓球等）	11至20分钟	每周1至2次	3	4	3	4	3	5	2	5	4	4	5	5	3	4	2	1	4	4	5	5	1	2
496	男	九年级	农村或乡镇	7	7	7	7	7	7	7	7	7	5	5	5	1	5	5	4	5	5	5	1	5	中等强度的较激烈持久的运动（如骑自行车、跑步、打乒乓球等）	11至20分钟	每周1至2次	3	5	1	4	2	4	3	3	5	4	4	4	4	4	5	3	4	4	4	4	2	2
497	女	九年级	农村或乡镇	4	3	5	5	5	5	5	5	5	3	3	2	3	3	3	2	3	2	2	2	3	中等强度的较激烈持久的运动（如骑自行车、跑步、打乒乓球等）	11至20分钟	每周1至2次	4	4	2	3	4	2	2	4	4	3	3	3	3	3	4	2	4	4	4	4	3	3
498	男	七年级	城市	6	6	7	7	7	7	7	7	7	5	5	5	5	5	5	5	5	5	5	5	5	小强度的不太紧张的运动（如消遣娱乐的打排球、慢跑、打太极拳等）	11至20分钟	每周3至5次	5	4	1	3	2	3	1	5	3	4	5	4	4	3	3	3	3	3	3	3	3	3
499	女	七年级	农村或乡镇	7	7	7	7	7	7	7	7	7	1	5	5	1	5	5	5	5	5	5	5	5	轻微运动（如散步、做广播体操等）	31至40分钟	每周1至2次	5	5	5	5	5	5	5	5	5	5	5	5	5	5	5	1	5	3	5	5	1	1
500	男	七年级	农村或乡镇	7	7	7	7	7	7	7	7	7	5	5	5	1	5	5	3	5	4	4	1	5	中等强度的较激烈持久的运动（如骑自行车、跑步、打乒乓球等）	60分钟及以上	大约每天一次	4	5	5	3	5	5	3	3	1	3	3	3	3	3	2	3	5	3	1	2	3	5
501	男	七年级	农村或乡镇	6	5	6	5	7	7	5	7	6	5	5	5	1	5	5	4	5	4	5	1	4	小强度的不太紧张的运动（如消遣娱乐的打排球、慢跑、打太极拳等）	21至30分钟	每周1至2次	4	4	2	4	4	4	4	2	4	4	4	2	4	4	3	2	2	2	4	4	1	4
502	男	九年级	农村或乡镇	7	7	7	7	7	7	7	7	7	5	5	5	5	5	5	3	5	3	4	2	4	呼吸急促、出汗很多的大强度的，但不持久的运动（如打羽毛球、篮球、网球、足球等）	11至20分钟	大约每天一次	4	4	3	3	3	4	2	2	3	3	3	3	3	3	4	4	3	3	3	4	2	3
503	女	九年级	农村或乡镇	7	7	7	6	4	5	5	4	5	4	3	3	2	3	3	3	2	3	2	2	2	呼吸急促、出汗很多的大强度的，但不持久的运动（如打羽毛球、篮球、网球、足球等）	10分钟以下	大约每天一次	2	4	4	3	1	2	2	5	3	3	3	3	3	3	4	5	1	4	4	3	5	5
504	男	九年级	农村或乡镇	7	7	7	7	7	7	7	7	7	5	5	5	1	5	3	4	5	4	4	1	4	呼吸急促、出汗很多的大强度的持久的运动（如赛跑、成套健美操、游泳、篮球比赛等）	31至40分钟	每周1至2次	4	4	2	3	2	4	2	4	3	3	4	5	5	5	5	2	4	3	4	5	2	2
505	女	七年级	农村或乡镇	7	7	7	7	7	7	7	7	7	5	5	5	2	5	5	2	5	5	2	2	5	轻微运动（如散步、做广播体操等）	11至20分钟	每周1至2次	5	5	2	3	3	2	1	2	3	3	4	4	4	4	4	1	4	4	5	2	3	2
506	男	七年级	城市	7	7	7	7	7	7	7	7	7	5	5	5	1	5	5	5	5	5	5	1	5	呼吸急促、出汗很多的大强度的持久的运动（如赛跑、成套健美操、游泳、篮球比赛等）	31至40分钟	大约每天一次	5	5	5	5	1	5	5	5	5	5	5	5	5	5	5	1	5	1	5	5	2	5
507	男	八年级	农村或乡镇	7	7	7	7	7	7	7	7	7	5	5	5	5	5	5	3	5	5	3	1	5	轻微运动（如散步、做广播体操等）	10分钟以下	大约每天一次	5	5	1	5	1	5	1	3	3	3	3	1	3	5	4	1	5	5	4	3	1	2
508	男	七年级	城市	7	6	7	6	7	7	7	7	7	2	4	4	1	5	4	4	3	4	3	1	4	中等强度的较激烈持久的运动（如骑自行车、跑步、打乒乓球等）	31至40分钟	每周3至5次	4	5	1	4	1	4	1	2	4	4	4	4	4	4	3	1	4	4	3	4	1	1
509	女	九年级	农村或乡镇	7	7	7	7	7	7	7	7	7	5	5	5	5	5	5	5	5	5	5	5	5	轻微运动（如散步、做广播体操等）	21至30分钟	大约每天一次	5	5	1	5	1	5	1	1	5	5	5	5	5	5	5	1	5	5	5	5	1	5
510	女	七年级	城市	7	7	7	7	6	6	7	6	6	5	3	3	1	5	3	2	3	2	1	2	4	中等强度的较激烈持久的运动（如骑自行车、跑步、打乒乓球等）	10分钟以下	一个月1次以下	2	3	5	1	1	3	4	4	2	3	5	5	5	5	4	4	4	3	4	1	4	4
511	男	八年级	农村或乡镇	7	7	7	7	7	7	7	7	7	4	5	4	1	4	3	3	3	3	3	2	3	轻微运动（如散步、做广播体操等）	60分钟及以上	大约每天一次	3	3	3	3	3	3	3	3	3	3	3	3	3	3	3	3	3	3	4	4	4	3
512	男	九年级	农村或乡镇	6	6	6	6	6	6	6	5	5	3	4	3	3	4	3	3	3	3	4	3	4	中等强度的较激烈持久的运动（如骑自行车、跑步、打乒乓球等）	11至20分钟	大约每天一次	5	5	2	4	3	4	1	3	4	4	4	4	4	4	3	2	5	4	5	4	1	2
513	女	九年级	农村或乡镇	4	3	4	4	4	4	4	4	4	3	3	3	3	3	3	3	3	3	3	3	3	小强度的不太紧张的运动（如消遣娱乐的打排球、慢跑、打太极拳等）	11至20分钟	一个月2至3次	4	4	3	2	3	5	2	5	3	4	3	3	3	3	3	5	3	3	3	3	3	3
514	女	九年级	农村或乡镇	5	5	5	5	5	5	5	5	5	4	4	4	3	4	4	3	4	4	4	2	4	中等强度的较激烈持久的运动（如骑自行车、跑步、打乒乓球等）	21至30分钟	每周1至2次	4	4	2	4	2	4	2	3	4	4	3	3	3	4	2	2	4	4	5	4	2	2
515	女	七年级	农村或乡镇	4	3	3	1	3	1	2	2	2	3	3	3	3	3	3	2	2	2	2	3	2	小强度的不太紧张的运动（如消遣娱乐的打排球、慢跑、打太极拳等）	21至30分钟	一个月2至3次	4	4	3	1	4	2	1	5	3	4	4	2	2	2	3	2	5	4	4	3	2	4
516	女	八年级	农村或乡镇	7	7	7	5	6	7	7	7	6	1	4	4	1	5	5	4	5	2	4	1	5	中等强度的较激烈持久的运动（如骑自行车、跑步、打乒乓球等）	11至20分钟	一个月1次以下	5	5	1	4	3	5	3	5	5	4	4	5	5	5	5	3	5	5	4	4	4	5
517	男	七年级	农村或乡镇	7	7	7	7	7	7	7	7	7	5	4	5	5	5	5	5	5	5	5	5	5	呼吸急促、出汗很多的大强度的，但不持久的运动（如打羽毛球、篮球、网球、足球等）	31至40分钟	一个月2至3次	5	3	5	4	3	5	1	5	2	2	5	5	5	4	2	1	5	3	4	5	4	1
518	男	七年级	农村或乡镇	7	7	7	7	7	7	7	7	7	5	5	5	2	5	4	3	4	3	3	2	5	呼吸急促、出汗很多的大强度的，但不持久的运动（如打羽毛球、篮球、网球、足球等）	60分钟及以上	每周1至2次	4	4	1	3	3	4	2	5	4	4	5	3	3	4	3	2	4	4	4	4	2	4
519	男	九年级	农村或乡镇	7	7	7	7	7	7	7	7	7	5	3	1	3	3	3	3	3	5	3	3	3	中等强度的较激烈持久的运动（如骑自行车、跑步、打乒乓球等）	11至20分钟	每周1至2次	3	4	4	4	4	4	4	4	4	4	4	4	4	4	2	2	2	2	1	2	2	2
520	女	七年级	城市	6	6	6	6	6	6	6	6	6	5	4	4	1	4	4	3	4	3	3	1	4	轻微运动（如散步、做广播体操等）	11至20分钟	大约每天一次	4	4	3	3	1	3	2	4	3	5	3	3	4	4	5	2	5	4	4	4	3	3
521	女	九年级	农村或乡镇	4	4	4	4	4	4	4	4	4	4	3	2	3	3	3	2	3	2	2	2	2	中等强度的较激烈持久的运动（如骑自行车、跑步、打乒乓球等）	11至20分钟	大约每天一次	5	5	3	4	2	3	3	3	4	3	4	4	4	4	3	1	5	5	5	5	1	1
522	男	七年级	城市	7	7	7	7	7	7	7	7	7	5	5	5	1	5	5	1	5	5	5	1	5	轻微运动（如散步、做广播体操等）	11至20分钟	每周1至2次	5	5	1	5	5	5	1	5	1	1	4	3	4	5	3	1	2	4	4	5	3	2
523	女	九年级	农村或乡镇	4	4	4	4	6	6	6	6	6	4	3	3	2	3	3	2	2	2	2	2	2	轻微运动（如散步、做广播体操等）	11至20分钟	每周1至2次	3	3	2	1	4	4	2	5	1	5	3	3	3	3	1	5	1	1	5	5	5	5
524	女	九年级	农村或乡镇	5	6	4	4	4	4	5	4	4	3	3	3	3	3	3	3	3	3	3	3	3	中等强度的较激烈持久的运动（如骑自行车、跑步、打乒乓球等）	10分钟以下	大约每天一次	3	4	3	4	3	3	3	3	4	4	4	4	4	4	4	2	1	3	4	3	3	3
525	女	七年级	农村或乡镇	7	7	7	7	7	7	7	7	7	4	5	5	3	5	5	5	5	5	5	2	5	轻微运动（如散步、做广播体操等）	11至20分钟	每周3至5次	4	4	1	4	1	4	5	1	5	5	3	3	3	3	4	2	5	4	4	4	2	4
526	女	七年级	农村或乡镇	7	7	7	7	7	7	7	7	7	5	5	5	5	5	5	5	5	5	5	1	5	轻微运动（如散步、做广播体操等）	21至30分钟	大约每天一次	5	5	1	5	1	5	1	1	5	5	5	5	5	5	5	1	5	5	5	5	1	2
527	女	八年级	农村或乡镇	7	7	6	6	6	6	6	6	6	5	3	3	1	5	5	3	4	3	3	1	3	中等强度的较激烈持久的运动（如骑自行车、跑步、打乒乓球等）	11至20分钟	大约每天一次	5	5	5	3	2	3	3	4	3	3	5	5	4	4	4	2	4	3	4	3	1	1
528	女	七年级	农村或乡镇	6	6	6	6	6	6	6	6	6	5	3	3	1	3	3	3	4	3	3	1	4	呼吸急促、出汗很多的大强度的持久的运动（如赛跑、成套健美操、游泳、篮球比赛等）	11至20分钟	每周3至5次	4	4	2	2	2	3	3	3	4	3	4	4	4	4	4	1	5	4	4	3	4	4
529	女	七年级	城市	7	7	7	7	7	7	7	7	7	1	5	5	1	5	5	1	5	5	5	1	5	呼吸急促、出汗很多的大强度的持久的运动（如赛跑、成套健美操、游泳、篮球比赛等）	31至40分钟	大约每天一次	5	5	1	5	1	5	1	5	5	5	5	5	5	5	5	3	1	3	3	1	2	3
530	男	七年级	城市	7	7	4	7	7	7	7	7	7	5	5	5	5	5	5	5	5	5	5	5	5	中等强度的较激烈持久的运动（如骑自行车、跑步、打乒乓球等）	11至20分钟	每周1至2次	5	5	5	5	5	5	5	5	5	5	5	5	5	5	4	5	5	5	5	5	5	5
531	男	九年级	农村或乡镇	4	7	6	4	7	7	6	7	7	5	4	4	1	5	4	3	5	3	3	1	4	中等强度的较激烈持久的运动（如骑自行车、跑步、打乒乓球等）	11至20分钟	大约每天一次	4	5	3	3	2	2	3	5	3	3	4	4	4	4	3	4	2	4	3	3	3	4
532	女	七年级	农村或乡镇	7	7	7	7	7	7	7	7	7	5	4	5	1	5	5	5	4	5	5	1	5	中等强度的较激烈持久的运动（如骑自行车、跑步、打乒乓球等）	21至30分钟	大约每天一次	4	5	3	4	3	2	1	5	4	5	4	5	2	4	3	2	3	1	2	3	1	1
533	女	九年级	农村或乡镇	7	7	7	6	6	6	6	7	7	4	3	3	1	5	4	3	3	3	4	1	5	中等强度的较激烈持久的运动（如骑自行车、跑步、打乒乓球等）	11至20分钟	每周1至2次	5	4	1	3	3	1	2	3	4	3	4	3	4	4	4	2	4	5	5	4	2	2
534	女	八年级	农村或乡镇	5	5	5	3	3	4	5	3	4	3	3	2	2	3	2	2	3	2	2	2	2	中等强度的较激烈持久的运动（如骑自行车、跑步、打乒乓球等）	11至20分钟	大约每天一次	3	3	2	4	2	3	2	4	3	4	3	2	3	2	2	2	4	3	3	3	2	4
535	男	七年级	城市	7	5	4	6	6	3	5	5	5	1	5	4	1	5	5	3	3	4	4	5	3	呼吸急促、出汗很多的大强度的，但不持久的运动（如打羽毛球、篮球、网球、足球等）	11至20分钟	每周3至5次	5	5	3	3	3	4	4	2	4	4	4	3	3	4	1	3	5	3	2	3	3	2
536	男	九年级	农村或乡镇	7	7	7	7	7	7	7	7	7	1	5	5	1	5	5	4	4	4	4	1	4	呼吸急促、出汗很多的大强度的，但不持久的运动（如打羽毛球、篮球、网球、足球等）	21至30分钟	一个月2至3次	3	3	1	5	1	3	1	2	4	3	5	5	5	4	2	3	3	2	3	3	3	2
537	女	九年级	农村或乡镇	5	6	5	6	4	5	6	6	6	3	3	3	2	3	3	2	3	2	2	3	3	呼吸急促、出汗很多的大强度的，但不持久的运动（如打羽毛球、篮球、网球、足球等）	31至40分钟	每周3至5次	5	4	3	3	2	2	3	3	4	4	4	3	3	3	3	4	4	3	2	3	3	4
538	男	七年级	农村或乡镇	7	7	7	7	7	7	7	7	7	5	5	5	5	5	5	5	5	5	5	5	5	小强度的不太紧张的运动（如消遣娱乐的打排球、慢跑、打太极拳等）	10分钟以下	每周3至5次	5	5	5	5	5	5	5	5	5	5	5	5	5	5	2	1	5	3	4	4	1	4
539	男	九年级	农村或乡镇	5	4	6	3	4	5	5	5	5	3	4	4	4	4	4	3	3	3	3	4	4	中等强度的较激烈持久的运动（如骑自行车、跑步、打乒乓球等）	21至30分钟	一个月2至3次	5	5	1	4	3	3	2	4	4	4	3	3	3	4	4	1	4	3	4	3	4	3
540	男	九年级	城市	3	3	3	3	3	3	3	3	3	2	2	2	2	2	2	2	2	2	2	2	2	呼吸急促、出汗很多的大强度的持久的运动（如赛跑、成套健美操、游泳、篮球比赛等）	11至20分钟	大约每天一次	3	2	2	2	2	2	2	2	2	2	2	2	2	2	4	4	4	4	4	4	4	4
541	男	七年级	农村或乡镇	4	6	7	7	7	7	7	7	7	4	5	5	5	5	5	5	5	5	5	5	5	轻微运动（如散步、做广播体操等）	21至30分钟	一个月1次以下	5	5	5	5	5	5	5	5	5	5	5	5	5	5	1	5	1	1	1	1	3	1
542	女	八年级	农村或乡镇	7	7	7	7	7	7	7	7	7	5	4	4	1	5	5	4	5	3	5	2	4	中等强度的较激烈持久的运动（如骑自行车、跑步、打乒乓球等）	31至40分钟	每周1至2次	5	4	2	5	5	1	1	5	5	5	5	1	5	5	5	1	5	4	5	5	5	5
543	女	七年级	农村或乡镇	6	6	6	6	6	6	6	6	6	4	4	4	4	4	4	4	4	4	4	4	4	轻微运动（如散步、做广播体操等）	10分钟以下	大约每天一次	4	4	4	4	4	4	4	4	4	4	4	4	4	4	4	4	4	4	4	4	4	4
544	女	七年级	农村或乡镇	7	7	7	7	7	7	7	7	7	5	4	4	1	5	4	3	5	3	4	1	3	小强度的不太紧张的运动（如消遣娱乐的打排球、慢跑、打太极拳等）	11至20分钟	一个月2至3次	5	5	1	4	1	3	1	2	5	5	5	5	5	5	2	1	5	5	2	3	2	3
545	女	九年级	农村或乡镇	6	6	6	6	6	6	5	5	5	5	4	4	2	5	4	3	3	3	2	2	3	中等强度的较激烈持久的运动（如骑自行车、跑步、打乒乓球等）	11至20分钟	大约每天一次	5	5	3	3	3	3	3	5	5	3	5	5	5	5	3	4	5	2	4	3	2	4
546	男	九年级	农村或乡镇	6	6	6	7	7	7	7	7	7	5	5	5	5	5	5	5	5	5	5	5	5	中等强度的较激烈持久的运动（如骑自行车、跑步、打乒乓球等）	11至20分钟	每周1至2次	3	5	1	3	3	3	2	3	4	4	5	5	5	5	5	4	2	5	4	4	3	4
547	男	八年级	城市	7	7	7	7	7	7	7	7	7	5	5	5	5	5	5	5	5	5	5	5	5	轻微运动（如散步、做广播体操等）	31至40分钟	大约每天一次	5	5	5	5	5	5	5	5	5	5	5	5	5	5	5	5	5	5	5	5	5	5
548	男	七年级	农村或乡镇	7	7	7	7	7	7	7	7	7	5	5	5	5	5	5	5	5	5	5	5	5	小强度的不太紧张的运动（如消遣娱乐的打排球、慢跑、打太极拳等）	60分钟及以上	每周3至5次	5	5	1	1	1	1	1	1	5	5	1	1	5	1	1	1	5	1	5	5	5	5
549	男	七年级	农村或乡镇	7	7	7	6	6	6	6	6	6	5	4	3	1	5	4	3	4	3	4	1	4	小强度的不太紧张的运动（如消遣娱乐的打排球、慢跑、打太极拳等）	11至20分钟	大约每天一次	3	4	5	5	1	2	1	1	3	3	1	3	5	5	4	1	5	3	4	5	1	4
550	女	九年级	农村或乡镇	5	5	5	5	5	4	5	4	4	3	3	3	3	4	3	3	3	3	3	3	3	小强度的不太紧张的运动（如消遣娱乐的打排球、慢跑、打太极拳等）	21至30分钟	一个月2至3次	3	3	2	2	2	3	1	3	3	3	3	3	3	3	4	4	4	4	3	3	3	3
551	女	九年级	农村或乡镇	5	5	5	4	5	3	4	2	3	2	3	3	3	4	4	3	3	3	3	4	4	呼吸急促、出汗很多的大强度的持久的运动（如赛跑、成套健美操、游泳、篮球比赛等）	10分钟以下	一个月1次以下	3	2	3	3	3	4	4	4	4	4	4	4	4	3	3	3	3	2	2	3	3	4
552	男	七年级	农村或乡镇	7	4	4	7	7	7	7	7	7	4	3	3	3	3	3	3	5	5	5	5	5	小强度的不太紧张的运动（如消遣娱乐的打排球、慢跑、打太极拳等）	10分钟以下	每周1至2次	5	5	1	5	1	5	1	5	5	5	5	5	3	3	3	1	1	1	1	3	5	5
553	男	八年级	农村或乡镇	5	5	5	5	5	5	5	5	5	4	4	4	4	4	4	4	4	4	4	4	4	中等强度的较激烈持久的运动（如骑自行车、跑步、打乒乓球等）	21至30分钟	每周1至2次	3	3	3	3	3	3	3	3	3	3	3	3	3	3	3	3	3	3	3	3	3	3
554	男	九年级	城市	7	7	7	7	7	7	7	7	7	5	5	5	5	5	5	3	5	5	5	2	4	呼吸急促、出汗很多的大强度的，但不持久的运动（如打羽毛球、篮球、网球、足球等）	31至40分钟	每周3至5次	4	5	3	4	3	5	1	4	4	4	5	5	5	5	5	1	2	4	3	4	5	5
555	男	九年级	农村或乡镇	7	7	7	7	7	7	7	7	7	5	3	3	1	4	5	3	2	3	5	3	3	中等强度的较激烈持久的运动（如骑自行车、跑步、打乒乓球等）	21至30分钟	每周3至5次	3	5	3	3	1	2	3	3	3	5	5	5	5	5	3	5	4	4	4	3	4	4
556	女	八年级	农村或乡镇	6	6	2	6	2	2	2	2	6	4	4	2	2	4	4	2	4	2	4	2	4	呼吸急促、出汗很多的大强度的持久的运动（如赛跑、成套健美操、游泳、篮球比赛等）	11至20分钟	每周1至2次	2	4	4	2	2	2	4	4	4	2	2	4	2	4	3	1	3	2	4	3	2	3
557	女	九年级	农村或乡镇	7	7	7	7	7	7	7	7	7	5	5	5	1	5	4	4	5	4	4	1	5	小强度的不太紧张的运动（如消遣娱乐的打排球、慢跑、打太极拳等）	11至20分钟	大约每天一次	5	5	1	3	1	3	1	4	3	3	3	1	3	3	3	2	4	4	4	3	3	3
558	女	九年级	农村或乡镇	6	6	6	6	5	5	6	6	6	4	5	4	3	4	3	4	4	4	4	3	4	中等强度的较激烈持久的运动（如骑自行车、跑步、打乒乓球等）	11至20分钟	每周1至2次	3	5	1	3	1	3	2	3	5	4	3	1	3	3	3	3	4	4	4	4	3	3
559	女	九年级	农村或乡镇	5	5	5	5	5	5	5	5	5	4	4	4	1	4	4	4	4	4	3	1	4	中等强度的较激烈持久的运动（如骑自行车、跑步、打乒乓球等）	11至20分钟	每周3至5次	5	5	1	2	1	3	1	3	5	5	5	5	4	4	3	2	4	4	4	4	2	3
560	男	七年级	农村或乡镇	7	7	7	7	7	7	7	7	7	5	5	5	1	5	3	5	5	5	5	2	5	呼吸急促、出汗很多的大强度的，但不持久的运动（如打羽毛球、篮球、网球、足球等）	60分钟及以上	大约每天一次	5	5	1	5	5	1	2	5	5	5	5	5	5	5	2	1	5	5	4	4	2	4
561	女	七年级	农村或乡镇	7	7	7	7	7	7	7	7	7	3	5	5	1	5	5	3	4	4	4	1	4	轻微运动（如散步、做广播体操等）	11至20分钟	每周1至2次	5	5	1	3	2	4	1	3	4	3	4	4	3	4	2	5	5	5	5	5	1	3
562	男	七年级	城市	7	7	7	7	7	7	4	5	3	3	2	4	2	3	4	3	4	3	4	2	3	呼吸急促、出汗很多的大强度的，但不持久的运动（如打羽毛球、篮球、网球、足球等）	21至30分钟	每周1至2次	3	4	3	4	3	4	3	3	4	4	3	4	4	5	3	2	3	2	3	3	2	2
563	男	七年级	城市	7	7	7	7	7	7	7	7	7	5	5	5	1	5	5	5	5	5	5	1	5	中等强度的较激烈持久的运动（如骑自行车、跑步、打乒乓球等）	10分钟以下	每周1至2次	5	5	1	5	5	5	1	1	5	5	5	5	5	5	5	2	4	5	5	5	3	1
564	男	九年级	农村或乡镇	5	5	5	5	5	5	5	5	5	2	3	3	3	3	3	2	3	2	3	3	3	轻微运动（如散步、做广播体操等）	21至30分钟	每周1至2次	5	5	1	3	3	3	1	1	5	3	1	1	3	3	1	1	5	5	5	5	1	1
565	女	七年级	城市	1	7	7	7	7	7	7	7	7	1	5	5	1	5	5	1	5	5	5	1	5	呼吸急促、出汗很多的大强度的持久的运动（如赛跑、成套健美操、游泳、篮球比赛等）	60分钟及以上	大约每天一次	5	5	5	5	1	5	1	1	5	5	5	5	5	5	1	1	5	1	1	1	1	3
566	女	七年级	城市	6	6	6	6	6	6	6	6	6	3	3	3	2	3	4	3	4	3	4	2	3	小强度的不太紧张的运动（如消遣娱乐的打排球、慢跑、打太极拳等）	11至20分钟	一个月2至3次	4	4	3	3	1	4	2	5	4	3	3	2	3	4	3	3	3	3	3	3	2	3
567	男	九年级	农村或乡镇	6	6	6	6	4	4	5	6	6	4	3	3	2	4	3	3	3	3	3	3	3	中等强度的较激烈持久的运动（如骑自行车、跑步、打乒乓球等）	21至30分钟	一个月1次以下	3	3	3	3	4	3	2	4	3	3	3	4	3	4	3	2	2	2	4	3	3	3
568	女	八年级	农村或乡镇	6	6	6	5	6	6	5	6	6	5	4	4	4	4	3	3	4	3	3	3	3	中等强度的较激烈持久的运动（如骑自行车、跑步、打乒乓球等）	11至20分钟	每周3至5次	4	4	2	3	2	3	3	3	4	3	4	3	3	3	3	4	4	2	3	4	2	2
569	女	七年级	农村或乡镇	7	6	6	6	6	7	7	7	7	5	5	5	1	5	3	4	5	4	4	1	5	轻微运动（如散步、做广播体操等）	11至20分钟	每周3至5次	4	4	1	4	1	3	1	4	3	4	5	4	4	4	2	1	1	3	1	4	1	2
570	女	八年级	农村或乡镇	7	7	7	7	7	7	7	7	7	5	5	5	5	5	5	5	5	5	5	5	5	中等强度的较激烈持久的运动（如骑自行车、跑步、打乒乓球等）	11至20分钟	每周1至2次	5	5	1	5	1	3	4	4	5	5	5	5	5	5	5	5	5	5	5	5	5	5
571	男	七年级	农村或乡镇	7	7	7	7	7	7	7	7	7	5	5	5	5	5	5	5	5	5	5	5	5	中等强度的较激烈持久的运动（如骑自行车、跑步、打乒乓球等）	11至20分钟	每周1至2次	5	5	5	5	5	5	5	5	5	5	5	5	5	5	5	2	5	5	5	5	4	1
572	女	七年级	农村或乡镇	7	7	7	7	7	7	7	7	7	3	4	4	2	4	4	3	3	3	3	2	3	呼吸急促、出汗很多的大强度的，但不持久的运动（如打羽毛球、篮球、网球、足球等）	10分钟以下	一个月2至3次	5	4	3	3	3	3	3	5	3	3	3	3	4	3	4	5	4	4	3	3	4	4
573	女	八年级	城市	7	7	7	7	7	7	7	7	7	5	5	5	1	5	5	5	5	5	5	1	5	呼吸急促、出汗很多的大强度的，但不持久的运动（如打羽毛球、篮球、网球、足球等）	60分钟及以上	大约每天一次	5	5	1	5	1	5	1	5	5	5	5	5	5	5	5	1	5	3	5	5	5	5
574	女	七年级	农村或乡镇	5	5	5	5	5	5	5	5	5	1	3	3	2	3	3	1	2	2	1	2	2	轻微运动（如散步、做广播体操等）	10分钟以下	每周3至5次	3	3	2	2	2	3	2	3	2	3	2	3	1	3	3	1	4	2	3	2	2	2
575	男	七年级	农村或乡镇	7	7	7	7	7	7	7	7	7	5	5	5	1	5	5	5	5	5	5	1	5	中等强度的较激烈持久的运动（如骑自行车、跑步、打乒乓球等）	21至30分钟	大约每天一次	5	5	1	3	1	2	1	3	5	4	5	4	5	5	4	5	5	5	5	5	1	1
576	男	七年级	城市	6	5	6	5	6	6	5	6	6	4	5	4	3	4	5	4	4	5	4	4	5	小强度的不太紧张的运动（如消遣娱乐的打排球、慢跑、打太极拳等）	21至30分钟	每周3至5次	4	4	3	4	3	4	3	2	5	4	4	5	3	5	3	2	3	3	3	2	2	3
577	男	八年级	农村或乡镇	4	4	4	4	4	4	4	4	4	3	3	3	3	3	3	3	3	3	3	3	3	小强度的不太紧张的运动（如消遣娱乐的打排球、慢跑、打太极拳等）	11至20分钟	大约每天一次	3	3	3	3	3	3	3	3	3	3	3	3	3	3	5	1	5	5	5	5	1	3
578	女	七年级	城市	7	7	7	7	7	7	7	7	7	5	5	5	1	5	5	5	5	5	5	1	5	呼吸急促、出汗很多的大强度的，但不持久的运动（如打羽毛球、篮球、网球、足球等）	21至30分钟	每周3至5次	5	5	1	5	1	5	1	5	5	5	3	5	4	5	1	5	1	1	1	1	5	2
579	男	七年级	城市	7	7	7	7	7	7	7	7	7	5	5	5	1	5	5	1	5	5	5	5	5	轻微运动（如散步、做广播体操等）	21至30分钟	一个月1次以下	5	5	5	5	5	5	5	5	5	5	5	5	5	5	1	1	1	1	1	1	1	1
580	男	八年级	农村或乡镇	5	6	6	6	6	3	6	6	6	4	4	4	4	5	5	5	4	4	4	4	4	轻微运动（如散步、做广播体操等）	11至20分钟	大约每天一次	5	5	1	1	1	1	5	5	5	4	4	5	4	4	5	5	5	5	5	5	5	5
581	女	七年级	农村或乡镇	6	6	6	6	6	6	6	6	7	5	3	3	1	5	3	2	3	3	3	1	3	轻微运动（如散步、做广播体操等）	11至20分钟	大约每天一次	5	4	3	3	3	4	1	5	3	3	4	3	3	4	4	1	2	4	4	3	2	5
582	男	七年级	城市	7	7	7	7	7	7	7	7	7	5	5	5	5	5	5	5	5	5	5	5	5	中等强度的较激烈持久的运动（如骑自行车、跑步、打乒乓球等）	60分钟及以上	一个月1次以下	5	5	5	5	5	5	5	5	5	5	5	5	5	5	1	1	1	1	1	1	1	1
583	男	七年级	农村或乡镇	7	7	7	7	7	7	7	7	7	5	5	5	1	5	5	5	5	5	5	1	5	呼吸急促、出汗很多的大强度的持久的运动（如赛跑、成套健美操、游泳、篮球比赛等）	60分钟及以上	大约每天一次	5	5	1	5	1	5	1	1	5	5	5	1	1	5	5	1	5	5	5	5	1	1
584	男	七年级	城市	7	7	7	7	7	7	7	7	7	5	5	5	5	5	5	5	5	5	5	5	5	呼吸急促、出汗很多的大强度的，但不持久的运动（如打羽毛球、篮球、网球、足球等）	21至30分钟	一个月1次以下	5	5	5	5	5	5	5	5	5	5	5	5	5	5	1	1	1	1	1	1	1	1
585	女	七年级	城市	7	7	7	7	7	7	7	7	7	5	5	5	2	5	5	5	5	5	5	2	4	中等强度的较激烈持久的运动（如骑自行车、跑步、打乒乓球等）	11至20分钟	每周3至5次	2	5	2	4	2	2	1	2	4	4	4	4	4	4	4	2	4	4	4	4	2	2
586	女	九年级	农村或乡镇	7	7	7	7	7	7	7	7	7	5	5	5	1	5	5	5	5	5	5	1	5	中等强度的较激烈持久的运动（如骑自行车、跑步、打乒乓球等）	11至20分钟	大约每天一次	1	2	2	1	3	1	1	5	3	5	5	5	5	5	5	5	5	4	5	5	2	5
587	女	九年级	农村或乡镇	7	7	7	7	7	7	7	7	7	5	4	4	1	5	3	3	4	3	3	3	4	中等强度的较激烈持久的运动（如骑自行车、跑步、打乒乓球等）	11至20分钟	每周3至5次	5	5	3	3	1	5	1	2	5	4	5	4	4	4	4	2	5	5	4	3	1	1
588	女	九年级	城市	7	6	6	6	6	6	6	6	6	4	4	4	1	4	3	3	4	4	3	1	3	呼吸急促、出汗很多的大强度的，但不持久的运动（如打羽毛球、篮球、网球、足球等）	11至20分钟	每周3至5次	4	4	2	3	2	4	1	2	4	3	4	3	2	3	2	2	4	2	2	2	3	3
589	女	七年级	农村或乡镇	4	3	5	5	5	5	4	5	4	4	3	3	3	4	3	3	4	3	3	3	4	呼吸急促、出汗很多的大强度的，但不持久的运动（如打羽毛球、篮球、网球、足球等）	10分钟以下	一个月1次以下	4	4	3	3	4	3	3	3	4	3	3	3	3	3	3	3	3	2	2	3	2	2
590	女	七年级	农村或乡镇	6	6	6	6	6	6	6	6	6	4	4	1	1	3	3	1	4	3	2	2	3	轻微运动（如散步、做广播体操等）	11至20分钟	每周1至2次	4	4	3	3	3	3	2	4	3	3	3	3	2	2	3	4	4	4	2	3	3	3
591	女	九年级	城市	5	5	5	5	5	5	5	5	5	4	3	3	2	5	4	3	4	2	4	1	3	小强度的不太紧张的运动（如消遣娱乐的打排球、慢跑、打太极拳等）	11至20分钟	每周1至2次	2	5	3	3	2	5	1	5	3	3	4	4	4	4	4	2	4	4	4	3	2	3
592	女	七年级	农村或乡镇	4	4	4	4	4	4	4	4	4	3	3	3	4	3	3	3	3	2	3	2	3	中等强度的较激烈持久的运动（如骑自行车、跑步、打乒乓球等）	10分钟以下	大约每天一次	3	3	4	3	3	3	1	2	3	3	3	3	3	3	1	1	5	3	3	3	4	4
593	女	九年级	农村或乡镇	4	4	5	5	4	4	5	5	5	4	3	2	2	5	4	4	4	2	2	2	3	轻微运动（如散步、做广播体操等）	10分钟以下	每周1至2次	5	5	4	4	3	3	3	3	3	3	3	4	4	4	3	1	5	4	4	5	5	4
594	女	九年级	农村或乡镇	5	5	5	5	5	5	5	5	5	3	3	3	3	4	4	3	3	3	3	2	3	中等强度的较激烈持久的运动（如骑自行车、跑步、打乒乓球等）	11至20分钟	每周1至2次	4	4	3	3	3	3	2	4	3	3	4	4	4	4	4	3	4	4	3	4	4	4
595	男	八年级	城市	3	4	2	4	2	6	1	7	4	3	4	1	4	2	4	2	3	3	3	3	3	轻微运动（如散步、做广播体操等）	11至20分钟	一个月2至3次	5	5	5	5	5	5	5	5	5	5	5	5	5	5	1	4	2	2	1	5	1	5
596	女	九年级	农村或乡镇	6	6	6	6	6	6	6	6	6	4	4	4	4	4	4	3	4	3	4	4	4	中等强度的较激烈持久的运动（如骑自行车、跑步、打乒乓球等）	11至20分钟	每周1至2次	4	4	3	3	3	4	3	2	3	3	3	3	3	3	3	2	4	3	4	3	2	2
597	女	九年级	农村或乡镇	4	7	7	4	4	4	5	5	7	5	3	3	1	4	3	3	3	2	3	3	3	小强度的不太紧张的运动（如消遣娱乐的打排球、慢跑、打太极拳等）	11至20分钟	大约每天一次	3	5	2	3	1	3	2	4	4	3	3	3	4	4	3	2	4	3	4	2	3	4
598	女	九年级	农村或乡镇	7	7	7	6	6	6	3	3	2	5	4	4	1	5	5	2	2	1	2	1	3	轻微运动（如散步、做广播体操等）	11至20分钟	大约每天一次	3	5	4	2	2	5	1	3	4	4	4	5	4	3	3	3	5	3	3	3	2	4
599	女	九年级	农村或乡镇	7	7	7	7	7	7	7	7	7	5	5	5	5	5	5	3	5	5	4	5	5	小强度的不太紧张的运动（如消遣娱乐的打排球、慢跑、打太极拳等）	11至20分钟	每周3至5次	3	5	1	4	1	3	1	3	5	5	3	5	5	5	1	2	5	5	5	5	1	2
600	男	七年级	城市	6	6	6	6	6	6	6	6	6	4	4	4	4	5	5	3	4	4	4	4	4	中等强度的较激烈持久的运动（如骑自行车、跑步、打乒乓球等）	21至30分钟	每周1至2次	4	4	4	4	4	4	3	3	4	3	4	4	4	4	4	5	4	4	5	4	4	4
601	男	九年级	农村或乡镇	5	6	5	4	4	4	4	4	5	4	4	4	2	4	3	2	3	3	4	2	4	小强度的不太紧张的运动（如消遣娱乐的打排球、慢跑、打太极拳等）	11至20分钟	每周1至2次	2	4	4	4	2	4	2	4	2	5	4	4	4	4	2	2	4	4	2	4	2	4
602	男	七年级	农村或乡镇	7	7	7	7	7	7	7	7	7	5	4	5	1	5	5	3	5	4	5	1	5	呼吸急促、出汗很多的大强度的持久的运动（如赛跑、成套健美操、游泳、篮球比赛等）	60分钟及以上	大约每天一次	1	5	2	5	3	3	2	5	1	5	1	1	5	5	3	1	5	3	3	1	1	2
603	男	七年级	农村或乡镇	7	7	7	7	7	7	7	7	7	5	5	5	5	5	5	5	5	5	5	5	5	呼吸急促、出汗很多的大强度的，但不持久的运动（如打羽毛球、篮球、网球、足球等）	60分钟及以上	大约每天一次	5	5	1	5	1	1	1	1	5	5	1	5	5	5	5	1	5	5	5	5	1	3
604	男	七年级	农村或乡镇	7	7	7	7	7	7	7	7	7	5	5	5	5	5	5	5	5	5	5	5	5	呼吸急促、出汗很多的大强度的，但不持久的运动（如打羽毛球、篮球、网球、足球等）	31至40分钟	每周1至2次	5	5	5	5	5	5	5	5	5	5	5	5	5	5	1	1	1	1	1	1	1	1
605	男	九年级	城市	6	6	6	5	5	5	5	5	5	4	3	3	2	5	3	3	4	3	3	1	4	小强度的不太紧张的运动（如消遣娱乐的打排球、慢跑、打太极拳等）	11至20分钟	每周1至2次	4	4	3	4	2	3	2	4	4	4	4	3	3	4	3	2	5	3	5	3	2	4
606	女	八年级	农村或乡镇	6	5	6	5	4	4	3	5	6	3	5	4	3	4	3	5	3	3	3	3	3	轻微运动（如散步、做广播体操等）	10分钟以下	每周1至2次	4	4	3	3	4	3	5	4	3	4	3	4	3	4	4	3	2	4	2	3	1	3
607	男	九年级	农村或乡镇	4	4	5	5	5	5	4	4	4	4	3	3	3	3	2	3	3	3	3	4	3	呼吸急促、出汗很多的大强度的，但不持久的运动（如打羽毛球、篮球、网球、足球等）	60分钟及以上	大约每天一次	4	5	1	3	3	3	1	4	4	3	4	3	3	3	2	5	3	3	4	2	4	4
608	男	九年级	农村或乡镇	7	7	7	7	7	7	7	7	7	5	5	5	1	5	5	5	5	5	5	1	5	中等强度的较激烈持久的运动（如骑自行车、跑步、打乒乓球等）	60分钟及以上	大约每天一次	1	5	1	5	1	5	4	5	5	5	5	5	4	5	4	1	5	5	5	5	5	1
609	女	七年级	城市	7	7	7	5	5	5	4	4	5	4	4	4	1	3	3	3	3	3	3	1	4	中等强度的较激烈持久的运动（如骑自行车、跑步、打乒乓球等）	21至30分钟	每周3至5次	3	5	3	5	1	3	1	5	4	4	5	5	4	3	2	2	4	5	4	3	1	3
610	女	七年级	农村或乡镇	7	7	7	7	7	7	7	7	7	5	5	4	1	5	3	3	3	3	3	1	4	小强度的不太紧张的运动（如消遣娱乐的打排球、慢跑、打太极拳等）	11至20分钟	大约每天一次	5	5	2	4	1	5	1	1	5	3	3	3	3	3	2	1	1	4	2	4	1	2
611	男	九年级	农村或乡镇	7	7	7	7	7	7	7	7	7	5	5	5	5	5	5	5	5	5	5	5	5	小强度的不太紧张的运动（如消遣娱乐的打排球、慢跑、打太极拳等）	21至30分钟	每周3至5次	5	5	1	5	1	5	1	3	3	4	5	5	5	5	5	1	5	5	3	5	5	5
612	女	八年级	农村或乡镇	5	5	5	5	5	5	5	5	5	4	3	3	2	3	3	2	2	2	2	2	2	小强度的不太紧张的运动（如消遣娱乐的打排球、慢跑、打太极拳等）	11至20分钟	一个月2至3次	5	4	3	2	3	3	1	3	4	4	3	3	3	3	3	1	5	4	3	2	1	4
613	男	七年级	农村或乡镇	7	7	6	5	6	6	5	6	7	4	5	4	2	4	4	3	3	4	3	2	3	中等强度的较激烈持久的运动（如骑自行车、跑步、打乒乓球等）	11至20分钟	一个月2至3次	4	5	2	3	3	4	2	3	4	4	3	3	4	4	2	2	5	5	4	5	2	5
614	男	七年级	农村或乡镇	6	7	7	7	6	6	6	6	6	4	4	4	4	4	4	5	5	5	5	5	5	呼吸急促、出汗很多的大强度的，但不持久的运动（如打羽毛球、篮球、网球、足球等）	21至30分钟	大约每天一次	5	5	5	5	5	5	5	5	5	5	5	5	5	5	5	5	5	5	5	5	5	5
615	女	七年级	农村或乡镇	7	7	7	4	4	7	6	6	5	5	4	5	2	4	5	4	3	3	4	2	4	小强度的不太紧张的运动（如消遣娱乐的打排球、慢跑、打太极拳等）	11至20分钟	每周3至5次	5	5	1	4	1	3	1	1	4	5	3	2	4	5	4	1	1	2	4	4	1	1
616	女	七年级	农村或乡镇	7	7	7	7	7	7	7	7	7	5	5	4	1	5	5	3	4	4	5	1	4	轻微运动（如散步、做广播体操等）	21至30分钟	大约每天一次	5	5	3	5	1	5	1	3	3	3	4	4	3	5	2	1	2	5	5	4	2	4
617	女	九年级	农村或乡镇	5	5	4	4	5	5	5	5	4	4	3	2	4	3	2	2	3	2	2	2	3	小强度的不太紧张的运动（如消遣娱乐的打排球、慢跑、打太极拳等）	11至20分钟	每周1至2次	4	4	4	3	4	3	4	4	3	3	4	3	3	3	4	2	5	3	1	2	3	3
618	男	七年级	农村或乡镇	7	7	7	7	7	7	7	7	7	5	5	5	1	5	5	5	5	5	5	1	5	中等强度的较激烈持久的运动（如骑自行车、跑步、打乒乓球等）	60分钟及以上	大约每天一次	5	5	1	5	1	5	1	3	5	5	5	1	5	5	2	1	4	5	5	5	2	3
619	女	八年级	农村或乡镇	7	7	7	7	7	7	7	7	7	5	5	5	5	5	5	5	5	5	5	5	5	轻微运动（如散步、做广播体操等）	11至20分钟	大约每天一次	5	5	5	5	5	5	5	5	5	5	5	5	5	5	5	4	5	5	5	5	5	5
620	女	七年级	农村或乡镇	6	6	5	5	5	5	5	5	5	2	3	3	2	5	4	2	4	3	3	3	4	中等强度的较激烈持久的运动（如骑自行车、跑步、打乒乓球等）	31至40分钟	每周1至2次	3	3	2	4	2	4	3	4	2	3	3	4	2	4	3	2	4	3	2	2	2	4
621	女	八年级	农村或乡镇	5	5	6	4	6	4	4	5	5	3	3	4	2	4	3	5	5	3	4	3	4	轻微运动（如散步、做广播体操等）	10分钟以下	每周1至2次	3	4	4	4	3	4	3	3	3	3	3	4	3	3	2	3	3	2	2	5	1	4
622	男	七年级	农村或乡镇	7	7	7	7	7	7	7	7	7	3	3	3	1	5	3	3	5	3	5	2	3	轻微运动（如散步、做广播体操等）	31至40分钟	每周1至2次	3	3	3	2	3	3	3	3	2	2	4	3	4	3	4	2	2	2	2	2	4	4
623	男	七年级	城市	6	6	6	6	6	6	6	6	6	5	4	5	1	5	1	1	5	5	5	1	5	中等强度的较激烈持久的运动（如骑自行车、跑步、打乒乓球等）	11至20分钟	大约每天一次	5	5	1	5	5	5	1	5	3	3	5	5	4	5	5	1	5	1	5	5	5	5
624	男	七年级	农村或乡镇	7	7	7	6	6	6	6	6	6	5	5	5	1	5	5	5	5	4	5	1	5	呼吸急促、出汗很多的大强度的，但不持久的运动（如打羽毛球、篮球、网球、足球等）	31至40分钟	每周3至5次	5	5	1	5	4	5	1	3	5	5	5	5	5	5	4	2	5	5	5	5	1	3
625	女	九年级	农村或乡镇	4	5	5	6	7	6	6	6	6	5	4	4	1	5	3	3	3	4	4	4	3	中等强度的较激烈持久的运动（如骑自行车、跑步、打乒乓球等）	21至30分钟	每周1至2次	5	3	3	3	4	3	5	4	3	4	4	3	3	3	4	5	5	4	4	4	4	4
626	男	七年级	农村或乡镇	5	6	6	5	4	5	7	5	5	5	3	3	2	4	3	3	4	3	4	1	4	中等强度的较激烈持久的运动（如骑自行车、跑步、打乒乓球等）	11至20分钟	一个月2至3次	3	4	1	4	4	2	1	4	4	2	4	2	4	4	4	2	5	3	5	4	4	2
627	女	九年级	农村或乡镇	4	4	4	4	4	4	4	4	4	5	3	3	1	5	3	3	5	3	3	1	4	小强度的不太紧张的运动（如消遣娱乐的打排球、慢跑、打太极拳等）	31至40分钟	大约每天一次	5	3	3	3	3	3	1	3	3	3	3	3	3	3	4	2	4	3	4	3	3	3
628	男	八年级	农村或乡镇	4	4	4	3	3	3	3	3	4	2	2	3	3	2	3	2	2	1	2	3	2	轻微运动（如散步、做广播体操等）	11至20分钟	大约每天一次	4	4	2	2	3	4	2	3	4	4	3	3	3	2	2	4	4	4	4	4	3	2
629	男	九年级	农村或乡镇	1	1	1	1	1	1	1	1	4	3	3	3	3	3	3	3	3	3	3	3	3	小强度的不太紧张的运动（如消遣娱乐的打排球、慢跑、打太极拳等）	10分钟以下	每周1至2次	3	3	3	3	3	3	3	3	3	3	3	3	3	3	3	3	3	3	3	3	3	3
630	女	八年级	农村或乡镇	7	7	7	7	7	7	7	7	7	5	3	3	3	5	4	3	5	3	3	1	4	轻微运动（如散步、做广播体操等）	11至20分钟	大约每天一次	4	5	3	3	1	3	2	4	3	3	3	3	3	3	3	3	3	3	3	3	3	3
631	女	八年级	农村或乡镇	5	7	7	6	5	4	4	5	5	3	4	4	2	4	4	3	4	3	3	2	4	轻微运动（如散步、做广播体操等）	11至20分钟	每周1至2次	4	4	2	3	3	3	2	2	3	3	3	3	3	3	4	4	4	4	4	4	4	4
632	女	九年级	农村或乡镇	7	7	7	7	6	6	5	5	5	4	4	4	1	4	4	3	4	3	3	1	3	中等强度的较激烈持久的运动（如骑自行车、跑步、打乒乓球等）	11至20分钟	大约每天一次	5	4	2	3	2	4	2	5	4	3	3	3	3	3	3	2	4	3	5	4	2	2
633	女	九年级	农村或乡镇	6	6	6	6	6	6	6	6	6	4	3	3	2	4	2	2	3	2	2	2	4	轻微运动（如散步、做广播体操等）	11至20分钟	每周3至5次	5	4	3	2	2	2	2	5	3	3	4	4	3	4	2	1	5	3	4	2	2	2
634	女	九年级	农村或乡镇	7	7	7	7	7	7	7	7	7	5	4	5	3	5	5	5	5	5	5	2	5	中等强度的较激烈持久的运动（如骑自行车、跑步、打乒乓球等）	21至30分钟	每周3至5次	2	5	1	5	1	4	2	4	5	5	4	4	4	5	5	2	4	4	5	5	2	4
635	女	八年级	农村或乡镇	7	7	7	7	7	7	7	7	7	5	5	5	1	5	5	5	5	5	5	1	5	轻微运动（如散步、做广播体操等）	21至30分钟	大约每天一次	5	5	1	5	1	5	5	5	5	5	5	5	5	5	2	1	1	1	5	5	1	1
636	女	八年级	城市	7	6	6	6	6	6	6	6	6	4	4	4	1	5	3	3	3	4	3	1	4	中等强度的较激烈持久的运动（如骑自行车、跑步、打乒乓球等）	11至20分钟	大约每天一次	5	4	3	4	1	3	2	3	4	4	3	4	3	4	3	2	5	4	4	4	3	2
637	男	七年级	农村或乡镇	7	7	7	7	6	6	7	6	7	5	5	5	3	5	3	3	4	3	4	2	4	中等强度的较激烈持久的运动（如骑自行车、跑步、打乒乓球等）	21至30分钟	一个月2至3次	3	4	2	2	3	3	2	3	3	4	4	4	3	4	2	2	4	4	4	4	4	4
638	男	九年级	农村或乡镇	5	5	5	3	3	5	4	4	4	3	3	3	3	3	3	3	3	3	3	3	3	中等强度的较激烈持久的运动（如骑自行车、跑步、打乒乓球等）	31至40分钟	每周1至2次	3	3	3	3	3	3	3	3	3	3	3	3	3	3	3	3	3	4	3	3	3	3
639	女	七年级	城市	6	6	6	6	6	6	6	6	6	5	5	5	1	5	5	3	4	3	5	1	5	轻微运动（如散步、做广播体操等）	11至20分钟	每周1至2次	4	4	2	3	1	4	2	3	3	3	4	3	4	4	4	2	5	4	4	4	3	4
640	男	七年级	农村或乡镇	7	7	7	7	7	7	7	7	7	5	5	5	1	5	5	3	5	3	4	1	3	呼吸急促、出汗很多的大强度的，但不持久的运动（如打羽毛球、篮球、网球、足球等）	11至20分钟	每周3至5次	3	4	1	5	3	2	1	3	3	3	3	3	3	3	4	1	3	2	1	3	1	3
641	男	八年级	农村或乡镇	4	4	4	4	4	4	4	4	4	3	3	3	3	3	3	3	3	3	3	3	3	中等强度的较激烈持久的运动（如骑自行车、跑步、打乒乓球等）	11至20分钟	一个月2至3次	4	3	3	3	3	3	3	3	3	3	3	3	3	3	3	3	3	3	3	3	3	3
642	男	七年级	农村或乡镇	1	7	6	7	7	7	7	7	6	4	5	5	1	5	5	5	5	5	5	1	5	中等强度的较激烈持久的运动（如骑自行车、跑步、打乒乓球等）	21至30分钟	大约每天一次	5	5	1	1	4	1	1	1	4	5	5	5	5	4	5	1	5	1	5	5	1	2
643	女	七年级	农村或乡镇	7	7	7	7	6	6	6	7	7	1	5	4	2	4	4	3	4	3	3	2	5	中等强度的较激烈持久的运动（如骑自行车、跑步、打乒乓球等）	11至20分钟	每周3至5次	4	5	1	3	1	5	1	1	4	4	2	1	1	2	1	1	1	3	4	4	1	1
644	男	七年级	城市	7	7	7	7	7	7	7	7	7	5	5	5	5	5	5	1	5	5	5	5	5	呼吸急促、出汗很多的大强度的，但不持久的运动（如打羽毛球、篮球、网球、足球等）	11至20分钟	每周3至5次	5	5	1	5	5	5	1	5	2	5	5	5	5	5	1	1	5	1	1	5	5	1
645	男	九年级	农村或乡镇	7	7	7	7	7	7	7	7	7	5	5	5	1	5	5	4	5	5	5	1	5	呼吸急促、出汗很多的大强度的，但不持久的运动（如打羽毛球、篮球、网球、足球等）	31至40分钟	每周3至5次	5	5	4	5	3	3	2	3	5	4	3	4	3	4	4	5	5	5	4	4	4	4
646	男	九年级	农村或乡镇	4	7	5	5	6	6	6	6	6	4	5	5	2	5	5	3	5	2	2	2	4	中等强度的较激烈持久的运动（如骑自行车、跑步、打乒乓球等）	31至40分钟	一个月2至3次	2	4	3	3	3	3	3	4	3	4	4	3	4	4	3	2	3	4	3	3	2	4
647	男	七年级	农村或乡镇	7	7	6	6	6	6	6	6	6	4	4	4	4	4	4	4	4	4	4	4	4	中等强度的较激烈持久的运动（如骑自行车、跑步、打乒乓球等）	11至20分钟	大约每天一次	3	3	3	3	3	3	3	3	3	3	3	3	3	3	4	4	4	4	1	4	5	5
648	男	八年级	农村或乡镇	3	4	4	4	4	4	4	4	4	3	3	3	3	3	3	2	3	3	3	3	3	轻微运动（如散步、做广播体操等）	11至20分钟	大约每天一次	3	3	3	3	3	3	3	3	3	3	3	3	3	3	3	3	3	3	3	3	3	3
649	男	七年级	农村或乡镇	6	6	6	6	6	6	6	6	6	5	4	4	2	4	4	3	4	3	4	2	4	小强度的不太紧张的运动（如消遣娱乐的打排球、慢跑、打太极拳等）	11至20分钟	每周3至5次	4	4	3	4	2	4	2	3	4	4	4	3	4	4	2	2	4	4	4	3	2	3
650	女	八年级	农村或乡镇	4	5	5	3	3	5	3	3	3	4	4	2	2	4	3	2	3	3	2	3	3	轻微运动（如散步、做广播体操等）	11至20分钟	大约每天一次	4	4	3	3	2	4	4	5	3	2	3	3	3	3	3	2	4	4	2	1	4	1
651	男	九年级	农村或乡镇	7	7	7	7	7	7	7	7	7	5	5	5	1	5	5	1	5	5	5	1	5	中等强度的较激烈持久的运动（如骑自行车、跑步、打乒乓球等）	31至40分钟	大约每天一次	3	5	5	5	5	4	1	2	5	5	5	5	5	5	5	1	4	5	5	5	1	1
652	男	九年级	农村或乡镇	7	7	7	7	7	7	7	7	7	5	5	5	5	5	5	5	5	5	5	5	5	中等强度的较激烈持久的运动（如骑自行车、跑步、打乒乓球等）	31至40分钟	每周3至5次	5	5	5	5	5	5	5	5	5	5	5	5	5	5	4	4	4	4	4	4	4	4
653	女	八年级	农村或乡镇	7	7	7	7	7	7	6	6	6	5	5	4	1	5	4	4	4	3	3	1	4	中等强度的较激烈持久的运动（如骑自行车、跑步、打乒乓球等）	31至40分钟	每周3至5次	4	5	3	3	1	3	1	3	3	4	4	1	1	4	3	1	4	4	4	4	3	2
654	女	七年级	农村或乡镇	7	5	5	7	7	7	5	7	7	5	4	4	1	5	4	3	3	4	4	4	4	轻微运动（如散步、做广播体操等）	21至30分钟	每周1至2次	4	4	1	1	1	3	1	5	3	5	5	1	5	5	5	5	4	2	3	5	1	5
655	女	七年级	农村或乡镇	7	7	7	7	7	7	7	7	7	5	5	5	5	5	5	5	5	5	5	1	5	轻微运动（如散步、做广播体操等）	11至20分钟	大约每天一次	3	4	1	4	1	5	3	3	4	4	5	5	5	5	4	1	1	2	5	5	2	1
656	男	八年级	农村或乡镇	6	5	5	5	5	5	5	5	5	4	5	5	4	4	4	4	4	4	4	4	4	中等强度的较激烈持久的运动（如骑自行车、跑步、打乒乓球等）	11至20分钟	每周1至2次	5	5	1	5	3	4	1	1	5	5	3	4	4	4	4	1	5	5	5	5	4	5
657	男	七年级	城市	7	7	7	7	7	7	7	7	7	4	4	4	4	4	4	4	3	4	4	4	4	中等强度的较激烈持久的运动（如骑自行车、跑步、打乒乓球等）	11至20分钟	每周3至5次	5	5	5	5	5	5	5	5	5	5	5	5	5	5	1	1	1	1	1	5	3	3
658	女	七年级	城市	3	3	3	3	5	2	3	4	3	3	2	3	3	2	2	2	2	3	3	2	3	中等强度的较激烈持久的运动（如骑自行车、跑步、打乒乓球等）	21至30分钟	每周1至2次	3	3	3	2	3	2	2	2	3	3	3	3	3	3	4	3	3	4	4	3	3	3
659	男	七年级	城市	5	5	5	5	5	5	5	5	5	4	2	4	4	4	4	2	4	4	4	4	4	小强度的不太紧张的运动（如消遣娱乐的打排球、慢跑、打太极拳等）	21至30分钟	每周1至2次	4	5	1	4	4	4	1	4	4	4	4	4	4	4	4	5	5	4	4	2	2	2
660	女	九年级	农村或乡镇	6	6	6	5	5	7	7	7	6	3	3	3	1	4	3	1	3	2	3	1	3	小强度的不太紧张的运动（如消遣娱乐的打排球、慢跑、打太极拳等）	11至20分钟	大约每天一次	5	5	5	3	4	2	3	4	3	3	3	4	3	3	3	2	5	4	1	2	4	1
661	女	九年级	农村或乡镇	6	6	6	6	5	5	5	5	5	4	3	3	3	3	3	2	4	1	2	1	3	小强度的不太紧张的运动（如消遣娱乐的打排球、慢跑、打太极拳等）	11至20分钟	大约每天一次	4	4	3	4	4	4	3	3	4	4	4	4	4	4	3	4	4	4	3	3	3	4
662	男	九年级	农村或乡镇	2	3	3	2	2	2	1	1	1	3	3	2	3	2	2	2	1	1	1	2	2	轻微运动（如散步、做广播体操等）	10分钟以下	每周3至5次	3	4	3	3	2	1	3	4	3	3	2	4	1	1	2	3	3	3	4	1	2	4
663	男	七年级	城市	7	7	7	7	7	7	7	7	7	5	5	5	1	5	5	5	5	4	4	1	5	中等强度的较激烈持久的运动（如骑自行车、跑步、打乒乓球等）	11至20分钟	一个月2至3次	5	5	1	4	1	4	4	4	5	5	4	5	5	5	5	1	5	5	4	4	1	4
664	女	八年级	农村或乡镇	6	6	6	6	6	6	6	6	6	4	3	3	1	4	4	3	3	3	3	2	4	中等强度的较激烈持久的运动（如骑自行车、跑步、打乒乓球等）	11至20分钟	大约每天一次	5	5	3	3	2	3	3	3	4	3	4	4	4	4	4	2	4	4	4	4	2	4
665	男	九年级	农村或乡镇	7	7	7	7	6	6	6	6	6	5	5	5	2	5	5	3	5	3	3	2	5	中等强度的较激烈持久的运动（如骑自行车、跑步、打乒乓球等）	11至20分钟	大约每天一次	3	4	2	3	3	4	2	2	4	4	3	3	3	4	5	5	5	5	5	5	2	4
666	男	七年级	农村或乡镇	7	7	7	7	7	7	7	7	7	5	5	5	5	5	5	5	5	5	5	5	5	轻微运动（如散步、做广播体操等）	10分钟以下	一个月1次以下	5	5	5	5	5	5	5	5	5	5	5	5	5	5	1	1	1	1	1	1	1	1
667	女	七年级	农村或乡镇	5	5	6	5	4	5	5	5	5	4	4	4	1	4	3	3	3	3	3	1	3	小强度的不太紧张的运动（如消遣娱乐的打排球、慢跑、打太极拳等）	11至20分钟	每周1至2次	3	3	2	3	2	2	2	3	3	3	3	2	2	3	3	2	2	3	4	4	2	2
668	女	七年级	农村或乡镇	4	5	4	5	4	4	4	4	4	4	3	2	4	4	4	3	3	3	3	3	3	中等强度的较激烈持久的运动（如骑自行车、跑步、打乒乓球等）	11至20分钟	每周3至5次	3	5	3	2	3	2	2	5	1	5	3	3	4	3	3	2	3	3	1	3	5	4
669	女	九年级	农村或乡镇	5	5	5	4	4	4	4	4	4	3	3	3	3	3	3	3	3	3	3	3	3	轻微运动（如散步、做广播体操等）	11至20分钟	每周1至2次	5	5	2	3	3	3	3	3	3	3	3	3	3	3	3	3	4	3	2	3	4	2
670	女	七年级	农村或乡镇	7	6	6	6	5	6	5	5	5	4	4	3	1	4	3	3	4	4	3	1	4	轻微运动（如散步、做广播体操等）	21至30分钟	每周1至2次	4	4	1	4	1	3	1	4	4	4	4	4	4	4	3	1	4	3	4	4	2	3
671	男	八年级	农村或乡镇	4	4	4	4	4	4	4	4	4	3	3	3	3	3	3	3	3	3	3	3	3	轻微运动（如散步、做广播体操等）	11至20分钟	每周1至2次	3	3	3	3	3	3	3	3	3	3	3	3	3	3	3	3	3	3	3	3	3	3
672	女	七年级	城市	5	5	5	6	6	6	6	6	6	4	4	4	2	4	3	3	3	3	4	2	3	小强度的不太紧张的运动（如消遣娱乐的打排球、慢跑、打太极拳等）	11至20分钟	大约每天一次	5	5	4	5	2	5	2	3	5	3	3	3	3	3	4	1	3	5	4	4	2	2
673	女	九年级	农村或乡镇	5	5	5	5	5	5	5	5	5	3	3	3	3	3	3	3	3	3	3	3	3	轻微运动（如散步、做广播体操等）	11至20分钟	大约每天一次	4	4	4	5	4	4	3	5	3	3	3	3	3	3	3	3	3	3	3	3	3	3
674	女	九年级	农村或乡镇	4	4	4	4	4	4	4	4	4	3	3	3	3	3	3	3	3	3	3	3	3	轻微运动（如散步、做广播体操等）	11至20分钟	一个月1次以下	3	3	3	3	3	3	3	3	3	3	3	3	3	3	3	3	3	3	3	3	3	3
675	女	七年级	农村或乡镇	7	7	7	7	7	7	7	7	7	5	5	5	2	5	5	2	5	5	4	2	5	轻微运动（如散步、做广播体操等）	11至20分钟	每周3至5次	5	5	1	4	3	3	2	3	5	4	4	5	5	4	5	2	5	5	5	5	3	3
676	女	八年级	农村或乡镇	5	5	5	5	5	7	4	4	4	5	4	4	4	5	4	2	3	2	2	2	5	小强度的不太紧张的运动（如消遣娱乐的打排球、慢跑、打太极拳等）	11至20分钟	一个月2至3次	4	5	5	3	2	3	1	5	4	4	4	4	3	3	3	3	5	4	3	4	3	4
677	女	七年级	农村或乡镇	7	6	5	5	5	5	5	5	5	5	5	5	1	5	5	5	5	5	5	5	5	轻微运动（如散步、做广播体操等）	11至20分钟	大约每天一次	5	5	2	2	2	2	2	4	3	3	4	4	4	4	2	1	4	5	3	4	3	3
678	女	七年级	农村或乡镇	7	7	7	7	7	7	7	7	7	5	5	5	1	5	5	1	1	1	5	1	5	中等强度的较激烈持久的运动（如骑自行车、跑步、打乒乓球等）	60分钟及以上	大约每天一次	5	5	5	5	5	1	1	5	5	5	5	5	5	5	3	1	5	5	5	5	5	5
679	女	九年级	农村或乡镇	7	7	7	6	6	6	6	6	6	5	5	5	1	5	5	3	5	3	3	1	5	中等强度的较激烈持久的运动（如骑自行车、跑步、打乒乓球等）	11至20分钟	每周3至5次	3	5	1	3	4	4	2	3	4	4	5	2	5	5	5	1	2	4	5	5	2	2
680	男	七年级	农村或乡镇	7	7	7	6	6	6	6	6	6	4	5	5	1	5	5	4	4	3	3	2	4	轻微运动（如散步、做广播体操等）	11至20分钟	每周1至2次	4	4	2	3	2	2	3	4	3	4	4	4	4	4	3	2	4	4	3	3	2	3
681	男	七年级	农村或乡镇	4	5	4	5	4	4	4	4	5	3	3	3	3	3	3	3	3	3	3	2	3	中等强度的较激烈持久的运动（如骑自行车、跑步、打乒乓球等）	21至30分钟	每周1至2次	4	4	3	3	4	3	1	4	4	3	3	2	3	3	3	4	4	4	4	4	2	3
682	女	七年级	城市	5	5	5	5	5	5	5	5	5	5	4	4	4	4	4	4	4	3	4	4	4	轻微运动（如散步、做广播体操等）	21至30分钟	大约每天一次	4	4	3	4	4	4	3	3	3	3	3	3	3	3	3	2	2	3	2	3	3	3
683	男	七年级	农村或乡镇	7	7	7	7	7	7	7	7	7	5	5	5	5	5	5	5	5	5	5	5	5	小强度的不太紧张的运动（如消遣娱乐的打排球、慢跑、打太极拳等）	11至20分钟	大约每天一次	5	5	5	5	5	5	5	5	5	5	5	5	5	5	1	1	1	1	1	1	1	1
684	男	九年级	城市	7	7	7	7	7	7	7	7	7	5	5	5	1	5	5	1	5	1	5	1	5	小强度的不太紧张的运动（如消遣娱乐的打排球、慢跑、打太极拳等）	11至20分钟	每周1至2次	1	5	1	5	1	5	1	1	5	5	5	5	5	5	5	1	5	5	5	5	1	1
685	男	七年级	农村或乡镇	5	6	5	6	5	6	6	6	5	5	4	4	1	4	3	3	4	3	4	1	4	中等强度的较激烈持久的运动（如骑自行车、跑步、打乒乓球等）	31至40分钟	每周3至5次	4	4	2	4	2	5	1	1	4	4	4	4	4	4	5	2	4	5	5	5	1	1
686	女	七年级	农村或乡镇	7	7	7	7	7	7	7	7	7	2	5	5	1	5	5	5	5	5	5	1	5	呼吸急促、出汗很多的大强度的，但不持久的运动（如打羽毛球、篮球、网球、足球等）	21至30分钟	大约每天一次	5	5	1	3	1	5	1	3	4	5	3	3	3	4	3	4	5	5	5	5	3	5
687	女	八年级	农村或乡镇	4	7	7	5	5	6	5	6	6	4	4	4	1	4	4	4	4	3	4	1	4	中等强度的较激烈持久的运动（如骑自行车、跑步、打乒乓球等）	11至20分钟	一个月1次以下	5	5	1	1	1	5	1	5	5	5	5	5	5	5	3	1	5	5	5	5	1	3
688	男	八年级	城市	7	7	7	7	6	6	6	6	6	4	3	4	1	3	3	3	3	2	3	2	2	中等强度的较激烈持久的运动（如骑自行车、跑步、打乒乓球等）	21至30分钟	每周1至2次	3	3	4	3	3	4	3	4	3	3	4	5	2	4	4	1	1	4	2	2	3	4
689	男	九年级	农村或乡镇	7	7	7	7	7	7	7	7	7	5	5	5	1	5	5	5	5	4	5	5	5	呼吸急促、出汗很多的大强度的，但不持久的运动（如打羽毛球、篮球、网球、足球等）	60分钟及以上	每周3至5次	4	5	2	4	1	1	2	5	4	5	4	5	5	5	5	1	4	4	4	4	4	4
690	男	九年级	农村或乡镇	7	7	7	7	7	7	7	7	7	5	5	5	3	5	5	5	5	5	5	1	5	呼吸急促、出汗很多的大强度的持久的运动（如赛跑、成套健美操、游泳、篮球比赛等）	31至40分钟	大约每天一次	5	3	2	1	1	2	5	5	5	4	5	5	5	5	4	4	4	2	5	3	5	4
691	男	九年级	农村或乡镇	5	5	5	5	5	5	5	5	5	4	4	3	2	4	4	3	4	4	4	2	3	轻微运动（如散步、做广播体操等）	21至30分钟	一个月2至3次	3	3	2	3	3	4	2	3	3	3	4	3	4	4	3	4	4	3	3	3	3	4
692	男	七年级	农村或乡镇	7	7	7	7	7	7	7	7	7	1	5	1	1	5	5	5	5	5	5	1	5	呼吸急促、出汗很多的大强度的持久的运动（如赛跑、成套健美操、游泳、篮球比赛等）	60分钟及以上	大约每天一次	5	5	1	5	1	5	1	1	5	5	5	1	1	5	5	1	5	5	5	5	1	5
693	女	七年级	城市	7	7	7	7	7	7	7	7	7	5	5	4	1	3	3	3	4	3	3	1	3	中等强度的较激烈持久的运动（如骑自行车、跑步、打乒乓球等）	11至20分钟	每周3至5次	3	4	3	3	2	3	3	3	3	3	3	3	3	4	2	2	4	4	2	4	2	2
694	女	七年级	城市	7	1	7	1	7	1	7	1	7	1	5	5	1	5	1	1	5	5	1	5	5	轻微运动（如散步、做广播体操等）	10分钟以下	一个月1次以下	5	5	1	1	1	1	5	5	5	5	1	5	5	1	5	1	1	1	1	1	1	1
695	女	七年级	城市	7	7	7	7	7	7	7	7	7	5	5	4	2	4	4	3	4	4	3	2	5	中等强度的较激烈持久的运动（如骑自行车、跑步、打乒乓球等）	11至20分钟	大约每天一次	5	5	1	5	1	5	1	1	5	5	5	5	5	5	4	1	5	5	5	5	5	5
696	女	九年级	农村或乡镇	3	3	4	5	5	4	5	5	7	5	5	5	1	5	5	5	5	5	5	1	5	呼吸急促、出汗很多的大强度的持久的运动（如赛跑、成套健美操、游泳、篮球比赛等）	60分钟及以上	一个月2至3次	5	5	5	5	3	3	1	3	5	5	5	5	4	4	3	5	5	5	1	5	4	4
697	男	八年级	农村或乡镇	6	6	6	6	6	6	6	6	6	4	4	4	1	4	4	4	4	4	4	4	4	呼吸急促、出汗很多的大强度的持久的运动（如赛跑、成套健美操、游泳、篮球比赛等）	11至20分钟	大约每天一次	4	4	4	4	4	4	4	4	4	4	4	4	4	4	4	4	4	4	4	4	4	4
698	女	七年级	农村或乡镇	7	7	7	7	7	7	7	7	7	5	5	5	2	5	5	4	5	5	3	2	5	轻微运动（如散步、做广播体操等）	11至20分钟	大约每天一次	5	5	1	5	2	5	1	2	5	5	4	1	5	5	3	1	5	3	4	4	1	1
699	男	七年级	农村或乡镇	7	6	5	4	5	4	5	5	4	3	4	3	3	3	3	4	3	3	2	3	3	中等强度的较激烈持久的运动（如骑自行车、跑步、打乒乓球等）	21至30分钟	大约每天一次	4	4	3	3	4	3	2	3	5	3	4	4	3	2	2	3	2	3	2	2	3	4
700	女	七年级	农村或乡镇	7	7	7	7	7	7	7	7	7	5	5	5	1	5	5	5	5	5	5	2	5	小强度的不太紧张的运动（如消遣娱乐的打排球、慢跑、打太极拳等）	11至20分钟	每周1至2次	5	5	1	5	4	2	1	1	5	3	5	1	5	5	3	1	3	5	5	5	3	5
701	女	七年级	城市	5	5	5	5	5	5	5	5	5	4	3	3	1	5	3	2	3	2	5	1	3	轻微运动（如散步、做广播体操等）	11至20分钟	一个月2至3次	3	3	3	5	1	2	3	5	3	3	3	5	3	3	3	5	5	3	3	2	2	3
702	女	九年级	农村或乡镇	7	7	7	7	7	5	7	7	6	4	5	5	2	5	4	3	5	4	4	2	4	呼吸急促、出汗很多的大强度的，但不持久的运动（如打羽毛球、篮球、网球、足球等）	21至30分钟	每周1至2次	2	5	2	4	3	5	2	3	5	5	4	3	4	4	4	2	5	5	4	4	1	3
703	女	七年级	农村或乡镇	7	7	7	7	7	7	7	7	7	5	4	4	1	5	5	5	5	5	5	1	5	呼吸急促、出汗很多的大强度的持久的运动（如赛跑、成套健美操、游泳、篮球比赛等）	31至40分钟	每周3至5次	5	5	1	4	2	4	3	4	3	4	5	1	5	5	3	1	4	4	4	5	3	4
704	女	八年级	农村或乡镇	7	7	7	7	7	7	7	7	7	3	4	3	1	4	4	2	3	3	2	1	3	中等强度的较激烈持久的运动（如骑自行车、跑步、打乒乓球等）	11至20分钟	大约每天一次	5	5	2	3	1	3	1	3	5	5	5	2	1	5	5	1	1	5	2	4	1	1
705	女	七年级	农村或乡镇	7	7	7	7	7	7	7	7	7	5	5	5	1	5	5	4	5	3	4	1	5	呼吸急促、出汗很多的大强度的，但不持久的运动（如打羽毛球、篮球、网球、足球等）	11至20分钟	大约每天一次	5	5	2	3	5	5	4	3	4	5	5	5	5	5	3	3	3	3	4	4	3	4
706	女	七年级	农村或乡镇	7	7	7	7	7	7	7	7	7	4	4	4	4	4	4	4	4	4	4	4	4	呼吸急促、出汗很多的大强度的持久的运动（如赛跑、成套健美操、游泳、篮球比赛等）	21至30分钟	大约每天一次	4	4	4	4	4	4	2	2	4	4	4	4	4	4	2	2	2	2	4	4	2	2
707	男	七年级	农村或乡镇	6	6	6	6	6	6	6	6	6	5	4	4	4	4	4	4	4	4	4	4	4	中等强度的较激烈持久的运动（如骑自行车、跑步、打乒乓球等）	11至20分钟	每周1至2次	5	5	5	5	5	5	5	5	5	5	5	5	5	5	3	3	2	3	3	3	3	3
708	男	七年级	农村或乡镇	5	6	6	6	5	6	6	6	6	3	3	4	2	4	4	4	4	4	4	4	4	轻微运动（如散步、做广播体操等）	21至30分钟	每周3至5次	4	4	2	4	4	4	2	2	2	5	5	5	2	4	4	3	1	1	2	5	3	4
709	男	七年级	农村或乡镇	5	5	5	5	5	5	5	5	5	4	4	4	2	4	4	3	4	4	4	2	4	小强度的不太紧张的运动（如消遣娱乐的打排球、慢跑、打太极拳等）	21至30分钟	每周1至2次	3	4	3	4	3	3	3	4	4	3	3	4	4	4	4	1	2	4	5	5	4	3
710	男	七年级	城市	7	7	7	7	7	7	7	7	7	5	4	3	1	5	5	5	5	3	4	1	5	中等强度的较激烈持久的运动（如骑自行车、跑步、打乒乓球等）	60分钟及以上	大约每天一次	5	4	1	5	4	5	1	5	3	4	5	5	5	5	5	1	4	5	5	5	1	4
711	女	七年级	农村或乡镇	7	7	7	7	7	7	7	7	7	5	5	5	5	5	5	5	5	5	5	5	5	中等强度的较激烈持久的运动（如骑自行车、跑步、打乒乓球等）	31至40分钟	大约每天一次	5	5	1	5	1	4	1	4	5	5	5	5	4	5	4	1	5	5	5	5	1	1
712	女	七年级	农村或乡镇	7	7	7	7	7	7	7	7	7	5	5	5	5	5	5	5	5	1	5	1	5	呼吸急促、出汗很多的大强度的，但不持久的运动（如打羽毛球、篮球、网球、足球等）	10分钟以下	每周3至5次	5	5	1	1	1	5	5	5	5	5	5	5	5	5	5	5	3	5	4	5	1	5
713	男	七年级	农村或乡镇	4	4	4	5	5	5	5	5	5	2	3	3	1	4	3	3	4	4	4	2	4	呼吸急促、出汗很多的大强度的，但不持久的运动（如打羽毛球、篮球、网球、足球等）	21至30分钟	大约每天一次	4	4	2	4	3	4	2	3	3	2	4	3	4	4	4	2	4	1	3	3	3	3
714	女	八年级	农村或乡镇	6	6	6	7	6	6	7	6	6	5	4	4	1	5	4	3	4	3	3	2	4	轻微运动（如散步、做广播体操等）	11至20分钟	每周1至2次	5	5	1	3	2	3	1	4	4	3	4	4	4	4	5	5	5	3	5	5	1	3
715	女	九年级	农村或乡镇	3	3	4	4	4	4	5	5	5	3	3	3	1	3	3	3	3	3	2	1	3	呼吸急促、出汗很多的大强度的，但不持久的运动（如打羽毛球、篮球、网球、足球等）	11至20分钟	每周1至2次	3	4	2	4	3	3	2	3	4	2	3	3	3	3	1	2	5	2	5	4	3	2
716	男	七年级	农村或乡镇	7	7	7	7	7	7	7	7	7	4	5	5	2	5	5	4	5	4	5	1	5	轻微运动（如散步、做广播体操等）	11至20分钟	大约每天一次	4	4	2	4	2	3	3	4	4	4	4	2	5	4	1	1	5	5	5	5	1	2
717	男	九年级	农村或乡镇	4	4	5	7	6	6	6	6	6	4	4	4	4	4	4	5	5	4	4	4	3	中等强度的较激烈持久的运动（如骑自行车、跑步、打乒乓球等）	21至30分钟	每周1至2次	3	4	3	2	3	4	4	3	3	3	3	3	3	4	2	3	3	3	2	3	2	2
718	女	九年级	农村或乡镇	6	6	6	5	5	5	6	6	6	4	3	3	3	4	3	3	3	3	3	3	4	中等强度的较激烈持久的运动（如骑自行车、跑步、打乒乓球等）	11至20分钟	一个月1次以下	4	4	3	3	3	3	3	3	3	3	3	3	3	3	4	4	4	3	4	4	3	2
719	女	七年级	农村或乡镇	6	6	6	6	6	6	6	6	6	4	4	4	2	4	4	2	4	3	3	2	3	轻微运动（如散步、做广播体操等）	11至20分钟	大约每天一次	4	4	2	2	3	5	3	3	3	3	3	3	3	3	4	2	5	4	4	4	4	4
720	女	七年级	农村或乡镇	6	6	6	7	7	6	7	7	7	4	4	5	1	5	4	4	5	4	4	4	4	中等强度的较激烈持久的运动（如骑自行车、跑步、打乒乓球等）	11至20分钟	每周1至2次	4	4	4	4	2	5	2	4	3	3	4	2	3	4	4	1	4	4	3	4	4	4
721	男	九年级	农村或乡镇	7	7	7	7	5	5	5	5	5	5	4	4	1	4	4	3	3	4	3	3	3	中等强度的较激烈持久的运动（如骑自行车、跑步、打乒乓球等）	11至20分钟	每周3至5次	4	4	3	4	3	3	2	2	3	3	3	3	3	3	3	2	4	4	4	4	3	4
722	女	七年级	城市	5	3	4	5	5	6	7	7	6	2	4	3	1	4	3	2	4	3	3	1	3	轻微运动（如散步、做广播体操等）	11至20分钟	大约每天一次	4	4	3	3	3	3	1	3	3	4	4	4	3	5	3	4	4	3	4	2	1	5
723	女	九年级	农村或乡镇	5	5	5	5	5	5	5	5	5	3	3	3	3	3	3	3	3	3	3	5	3	轻微运动（如散步、做广播体操等）	11至20分钟	大约每天一次	3	5	1	5	1	5	1	1	5	5	3	3	1	1	1	1	5	5	5	5	5	5
724	男	九年级	农村或乡镇	6	6	6	6	6	6	6	6	6	4	4	1	1	5	5	5	5	3	4	3	3	小强度的不太紧张的运动（如消遣娱乐的打排球、慢跑、打太极拳等）	31至40分钟	大约每天一次	3	4	4	4	2	3	2	1	3	3	4	4	4	4	1	2	3	5	4	4	4	3
725	男	九年级	农村或乡镇	7	7	7	7	7	7	7	7	6	5	5	5	1	5	4	4	4	3	4	1	3	呼吸急促、出汗很多的大强度的，但不持久的运动（如打羽毛球、篮球、网球、足球等）	31至40分钟	每周1至2次	4	4	1	4	1	4	1	1	2	4	3	2	2	3	3	2	4	4	4	3	3	4
726	女	九年级	农村或乡镇	3	6	5	6	6	6	7	7	7	5	4	4	1	5	4	4	4	4	4	1	4	小强度的不太紧张的运动（如消遣娱乐的打排球、慢跑、打太极拳等）	31至40分钟	每周1至2次	4	4	2	3	3	3	2	3	3	3	3	2	3	4	4	2	4	3	4	4	3	3
727	女	七年级	农村或乡镇	6	6	6	6	6	6	6	6	6	4	4	4	4	4	4	4	4	4	4	4	4	轻微运动（如散步、做广播体操等）	21至30分钟	每周1至2次	4	4	4	4	4	4	4	4	4	4	4	4	4	4	3	3	3	3	3	3	3	3
728	男	七年级	农村或乡镇	7	7	7	7	7	7	2	2	2	5	5	5	1	5	5	3	3	3	5	2	4	中等强度的较激烈持久的运动（如骑自行车、跑步、打乒乓球等）	11至20分钟	大约每天一次	3	5	2	4	3	4	2	4	4	4	5	5	4	5	4	1	5	4	4	5	3	4
729	女	九年级	农村或乡镇	7	7	7	7	7	7	7	7	7	5	5	5	1	5	5	5	5	5	5	1	5	小强度的不太紧张的运动（如消遣娱乐的打排球、慢跑、打太极拳等）	31至40分钟	大约每天一次	5	5	1	5	1	5	1	2	5	5	5	2	2	5	5	1	2	5	5	5	2	3
730	女	七年级	城市	7	7	7	7	6	6	7	7	7	5	5	4	1	4	5	4	4	4	5	1	4	轻微运动（如散步、做广播体操等）	21至30分钟	每周1至2次	4	4	4	4	3	3	3	3	4	3	4	5	4	4	3	2	5	4	4	5	4	4
731	女	八年级	农村或乡镇	7	7	7	7	7	7	7	7	7	5	5	5	1	5	5	5	5	5	5	1	5	中等强度的较激烈持久的运动（如骑自行车、跑步、打乒乓球等）	21至30分钟	大约每天一次	5	5	1	5	3	5	3	1	5	5	5	1	5	3	3	3	3	3	3	3	3	3
732	女	八年级	农村或乡镇	5	5	5	5	5	5	5	5	5	4	3	4	2	4	3	3	4	3	3	2	3	中等强度的较激烈持久的运动（如骑自行车、跑步、打乒乓球等）	21至30分钟	每周3至5次	4	4	3	3	2	3	2	5	3	3	4	4	4	4	3	3	4	3	3	4	2	3
733	女	九年级	农村或乡镇	6	6	6	6	6	6	6	6	6	4	3	4	3	4	3	3	4	3	3	3	4	中等强度的较激烈持久的运动（如骑自行车、跑步、打乒乓球等）	11至20分钟	每周3至5次	3	3	3	3	1	1	4	3	3	4	3	4	3	3	4	2	4	3	2	2	3	4
734	女	七年级	农村或乡镇	6	6	6	6	6	6	6	6	6	4	4	4	4	4	4	4	4	4	4	1	4	中等强度的较激烈持久的运动（如骑自行车、跑步、打乒乓球等）	21至30分钟	每周3至5次	4	4	1	3	1	4	1	3	4	4	4	4	4	4	5	1	5	3	5	4	4	3
735	女	七年级	农村或乡镇	6	6	6	6	6	6	6	6	6	4	3	3	3	3	3	2	2	2	2	3	2	中等强度的较激烈持久的运动（如骑自行车、跑步、打乒乓球等）	11至20分钟	每周1至2次	5	4	3	3	1	3	2	4	3	4	3	3	2	3	1	2	4	2	2	2	1	2
736	男	九年级	农村或乡镇	7	7	7	7	7	7	7	7	7	5	5	5	3	5	5	4	5	3	4	3	5	中等强度的较激烈持久的运动（如骑自行车、跑步、打乒乓球等）	11至20分钟	大约每天一次	5	5	2	3	3	3	4	4	4	3	5	5	5	5	1	3	1	2	3	2	3	2
737	女	八年级	农村或乡镇	4	4	4	4	4	4	4	4	4	3	3	3	3	3	3	3	3	3	3	3	3	轻微运动（如散步、做广播体操等）	11至20分钟	一个月1次以下	3	3	3	3	3	3	3	3	3	3	3	3	3	3	3	3	3	3	3	3	3	3
738	女	八年级	农村或乡镇	2	2	2	2	2	2	2	2	2	2	2	2	4	4	1	2	2	2	2	1	2	轻微运动（如散步、做广播体操等）	10分钟以下	一个月1次以下	5	3	4	4	3	4	2	4	4	4	4	4	2	2	2	4	4	2	4	2	3	4
739	男	九年级	农村或乡镇	6	6	6	6	6	6	6	6	6	3	4	4	4	4	4	4	4	4	4	4	4	中等强度的较激烈持久的运动（如骑自行车、跑步、打乒乓球等）	11至20分钟	大约每天一次	4	4	4	4	3	4	3	4	4	4	4	4	4	3	4	4	4	4	4	4	4	3
740	男	九年级	农村或乡镇	4	4	4	4	4	4	4	4	4	3	3	3	3	3	3	3	3	3	3	3	3	中等强度的较激烈持久的运动（如骑自行车、跑步、打乒乓球等）	11至20分钟	每周3至5次	3	3	3	3	3	3	3	3	3	3	3	3	3	3	3	3	3	3	3	3	3	3
741	女	七年级	农村或乡镇	4	7	7	7	7	7	7	7	7	5	5	5	5	5	5	5	5	5	3	3	4	中等强度的较激烈持久的运动（如骑自行车、跑步、打乒乓球等）	10分钟以下	每周1至2次	5	3	3	4	3	4	3	4	3	5	4	4	1	2	1	3	3	3	1	4	3	3
742	男	九年级	农村或乡镇	7	7	6	5	6	6	6	7	7	5	4	4	2	5	4	3	4	4	4	2	3	中等强度的较激烈持久的运动（如骑自行车、跑步、打乒乓球等）	21至30分钟	每周3至5次	4	5	2	3	3	5	2	4	4	5	3	4	4	4	4	2	3	4	4	4	3	2
743	男	七年级	城市	6	6	6	6	6	6	6	6	6	2	3	3	2	3	3	2	4	3	3	1	3	呼吸急促、出汗很多的大强度的，但不持久的运动（如打羽毛球、篮球、网球、足球等）	21至30分钟	每周1至2次	3	4	3	3	3	4	2	5	4	3	3	2	2	3	3	2	4	5	3	3	3	4
744	女	八年级	农村或乡镇	6	6	6	6	5	6	7	7	7	4	4	4	5	5	4	5	5	5	4	4	5	中等强度的较激烈持久的运动（如骑自行车、跑步、打乒乓球等）	31至40分钟	每周3至5次	5	5	1	5	1	4	4	3	5	5	4	5	4	4	3	1	5	5	5	5	1	1
745	男	七年级	农村或乡镇	7	7	7	7	7	7	7	7	7	5	5	1	1	5	3	4	4	4	5	1	4	中等强度的较激烈持久的运动（如骑自行车、跑步、打乒乓球等）	60分钟及以上	每周3至5次	1	5	1	5	1	5	1	5	5	3	5	1	1	5	4	1	1	5	1	4	1	5
746	男	七年级	农村或乡镇	4	4	5	3	5	3	3	5	4	2	4	2	4	3	4	3	4	3	4	4	3	小强度的不太紧张的运动（如消遣娱乐的打排球、慢跑、打太极拳等）	21至30分钟	一个月2至3次	5	3	4	3	4	3	4	4	4	4	3	4	3	4	3	1	4	2	1	1	2	3
747	男	七年级	农村或乡镇	7	6	6	6	7	6	6	7	7	5	5	4	4	4	4	5	5	5	4	4	4	中等强度的较激烈持久的运动（如骑自行车、跑步、打乒乓球等）	31至40分钟	每周3至5次	4	5	1	4	1	5	1	4	4	5	5	5	5	5	4	1	5	4	5	5	1	4
748	男	七年级	农村或乡镇	7	5	5	6	6	7	7	7	5	5	5	3	1	5	5	3	5	3	3	1	3	小强度的不太紧张的运动（如消遣娱乐的打排球、慢跑、打太极拳等）	11至20分钟	每周1至2次	5	5	2	3	2	3	1	5	3	3	3	4	5	5	2	1	4	4	4	4	2	2
749	男	九年级	农村或乡镇	7	6	6	6	6	6	5	6	6	4	4	4	4	4	4	4	4	4	4	4	4	呼吸急促、出汗很多的大强度的持久的运动（如赛跑、成套健美操、游泳、篮球比赛等）	10分钟以下	一个月1次以下	5	4	4	4	4	4	4	4	4	4	4	3	3	3	3	3	3	3	3	3	3	4
750	女	七年级	农村或乡镇	1	1	1	1	1	1	1	1	1	1	1	1	1	1	1	1	1	1	1	1	1	轻微运动（如散步、做广播体操等）	10分钟以下	一个月1次以下	5	5	1	5	1	1	1	1	5	5	1	1	1	1	1	1	5	5	5	5	1	1
751	男	八年级	农村或乡镇	6	4	5	4	5	4	5	5	4	4	4	4	3	4	3	4	4	3	4	4	3	中等强度的较激烈持久的运动（如骑自行车、跑步、打乒乓球等）	11至20分钟	每周3至5次	3	4	3	4	3	3	3	3	4	3	3	4	3	4	3	3	3	3	3	2	3	2
752	女	七年级	城市	6	6	6	6	6	6	6	6	6	4	4	4	2	4	3	3	4	3	3	2	4	中等强度的较激烈持久的运动（如骑自行车、跑步、打乒乓球等）	21至30分钟	每周1至2次	3	4	2	3	2	5	2	3	4	3	3	2	2	4	4	2	5	4	2	4	2	2
753	男	七年级	农村或乡镇	7	7	7	7	7	7	7	7	7	5	5	5	5	5	5	5	5	5	5	5	5	轻微运动（如散步、做广播体操等）	10分钟以下	大约每天一次	5	5	3	4	3	5	1	3	3	5	5	5	5	5	5	4	4	5	3	5	3	3
754	男	七年级	农村或乡镇	7	7	7	7	7	7	1	1	1	5	5	5	1	5	5	3	4	5	4	2	5	中等强度的较激烈持久的运动（如骑自行车、跑步、打乒乓球等）	21至30分钟	大约每天一次	5	5	1	5	3	4	2	3	4	4	5	3	3	3	5	1	5	5	5	5	5	5
755	男	七年级	城市	7	7	7	7	7	7	7	7	7	5	5	5	2	5	3	5	4	4	4	4	4	中等强度的较激烈持久的运动（如骑自行车、跑步、打乒乓球等）	31至40分钟	每周3至5次	4	5	1	4	1	3	1	4	3	3	3	3	3	3	3	3	3	3	3	3	3	3
756	女	七年级	城市	5	5	5	5	5	5	5	5	5	3	4	4	4	4	4	4	4	4	4	4	4	轻微运动（如散步、做广播体操等）	11至20分钟	每周1至2次	4	4	3	3	3	3	3	3	3	3	3	3	3	3	2	3	2	3	2	2	2	2
757	女	八年级	农村或乡镇	4	4	5	5	4	4	4	4	4	4	4	4	4	4	4	4	4	4	4	4	4	轻微运动（如散步、做广播体操等）	11至20分钟	每周1至2次	4	4	4	4	4	4	4	4	4	4	4	4	4	4	2	2	2	2	2	2	2	2
758	男	七年级	城市	5	3	3	5	5	6	6	6	6	4	2	3	2	3	3	2	3	2	5	1	3	呼吸急促、出汗很多的大强度的，但不持久的运动（如打羽毛球、篮球、网球、足球等）	21至30分钟	一个月2至3次	3	3	4	5	1	5	3	5	3	4	5	3	3	3	3	4	4	4	2	2	4	5
759	女	七年级	农村或乡镇	5	5	5	5	5	4	5	7	7	5	4	4	1	5	4	3	3	3	4	1	3	轻微运动（如散步、做广播体操等）	11至20分钟	每周1至2次	4	4	2	3	2	3	1	4	4	4	4	4	3	4	3	1	5	4	4	3	2	3
760	女	八年级	农村或乡镇	4	4	4	4	4	4	4	4	4	3	3	3	3	3	3	3	3	1	2	3	2	轻微运动（如散步、做广播体操等）	10分钟以下	大约每天一次	4	3	3	3	3	4	2	4	3	3	3	3	3	3	3	4	3	4	4	3	3	3
761	女	七年级	城市	6	7	6	7	6	6	6	7	7	4	4	4	1	5	4	3	4	4	4	1	4	呼吸急促、出汗很多的大强度的，但不持久的运动（如打羽毛球、篮球、网球、足球等）	31至40分钟	每周1至2次	5	5	1	4	2	5	1	2	5	4	4	4	4	5	2	1	5	5	5	3	1	1
762	女	八年级	农村或乡镇	6	6	6	6	6	6	6	6	6	3	4	4	2	4	4	3	4	3	3	2	4	轻微运动（如散步、做广播体操等）	10分钟以下	每周1至2次	4	4	3	3	3	3	3	3	3	3	3	3	3	3	3	3	3	3	3	3	3	3
763	男	七年级	城市	7	5	4	4	5	5	5	5	5	4	5	5	1	4	3	3	3	3	3	3	3	小强度的不太紧张的运动（如消遣娱乐的打排球、慢跑、打太极拳等）	21至30分钟	一个月2至3次	3	3	3	4	3	4	3	4	4	4	3	3	4	3	3	4	4	3	4	4	3	4
764	女	九年级	农村或乡镇	4	4	4	4	4	4	4	4	4	3	3	3	3	3	3	3	3	3	3	3	3	轻微运动（如散步、做广播体操等）	11至20分钟	每周1至2次	4	4	3	3	3	3	3	3	3	3	3	3	3	3	3	3	3	3	3	3	3	3
765	男	九年级	农村或乡镇	6	6	6	6	6	6	6	6	6	4	4	4	4	4	4	4	4	4	4	4	4	呼吸急促、出汗很多的大强度的，但不持久的运动（如打羽毛球、篮球、网球、足球等）	10分钟以下	一个月1次以下	4	4	4	4	4	4	4	4	4	4	4	4	4	4	2	2	2	2	2	2	2	2
766	男	七年级	农村或乡镇	7	7	7	7	7	7	7	7	7	5	5	5	1	5	5	5	5	5	5	1	5	呼吸急促、出汗很多的大强度的，但不持久的运动（如打羽毛球、篮球、网球、足球等）	31至40分钟	大约每天一次	3	5	2	5	1	5	2	1	5	5	5	5	5	5	5	1	1	1	4	4	1	1
767	女	七年级	农村或乡镇	6	6	6	6	6	6	6	6	6	4	3	3	1	3	3	3	3	3	3	3	3	小强度的不太紧张的运动（如消遣娱乐的打排球、慢跑、打太极拳等）	21至30分钟	大约每天一次	5	5	3	3	1	3	1	3	4	4	4	4	4	4	4	1	4	3	4	3	1	4
768	男	七年级	农村或乡镇	7	7	7	7	7	7	7	7	7	5	5	5	2	5	5	4	5	4	4	2	5	中等强度的较激烈持久的运动（如骑自行车、跑步、打乒乓球等）	31至40分钟	大约每天一次	5	5	1	5	2	5	1	3	5	5	5	2	3	4	3	1	5	4	3	4	1	1
769	女	八年级	农村或乡镇	7	7	7	7	7	7	7	7	7	5	5	5	3	5	5	5	5	5	5	1	5	中等强度的较激烈持久的运动（如骑自行车、跑步、打乒乓球等）	31至40分钟	大约每天一次	1	5	1	5	1	5	1	3	5	5	5	5	5	5	1	1	1	1	5	5	1	1
770	女	七年级	农村或乡镇	5	7	7	6	5	7	6	6	6	4	4	3	1	5	3	3	4	2	3	1	4	轻微运动（如散步、做广播体操等）	21至30分钟	每周1至2次	5	5	5	1	1	5	1	5	4	4	4	4	4	4	1	5	4	5	4	4	1	2
771	男	七年级	城市	7	7	7	7	7	7	7	7	7	5	4	5	1	5	5	3	5	3	5	1	5	中等强度的较激烈持久的运动（如骑自行车、跑步、打乒乓球等）	21至30分钟	每周1至2次	3	5	3	4	3	3	3	3	4	4	3	4	5	5	4	5	5	5	2	3	3	3
772	男	八年级	农村或乡镇	4	5	5	4	5	2	5	3	5	2	2	2	2	4	3	4	2	3	4	2	3	中等强度的较激烈持久的运动（如骑自行车、跑步、打乒乓球等）	21至30分钟	一个月2至3次	3	2	4	2	4	2	4	2	4	2	3	2	4	4	3	2	4	2	4	3	2	3
773	男	九年级	农村或乡镇	6	6	6	5	6	6	6	6	6	4	4	4	4	4	4	4	4	4	4	4	4	中等强度的较激烈持久的运动（如骑自行车、跑步、打乒乓球等）	11至20分钟	一个月2至3次	4	4	3	4	3	3	2	3	3	3	3	3	4	4	2	2	5	5	2	2	1	2
774	女	七年级	城市	6	5	5	5	5	5	4	5	4	4	3	5	3	4	3	2	4	4	3	4	4	中等强度的较激烈持久的运动（如骑自行车、跑步、打乒乓球等）	31至40分钟	每周1至2次	4	4	2	4	2	4	2	4	3	3	4	4	4	4	3	1	4	4	3	4	4	4
775	男	七年级	农村或乡镇	7	7	7	7	6	6	7	7	7	1	5	5	1	5	4	4	5	4	4	1	4	呼吸急促、出汗很多的大强度的，但不持久的运动（如打羽毛球、篮球、网球、足球等）	31至40分钟	每周3至5次	1	5	1	1	1	4	1	1	5	5	4	1	1	5	4	1	5	1	5	5	1	1
776	女	七年级	农村或乡镇	7	7	7	7	4	4	6	4	6	5	5	5	1	5	5	5	5	5	5	1	5	中等强度的较激烈持久的运动（如骑自行车、跑步、打乒乓球等）	21至30分钟	每周1至2次	4	5	3	3	3	5	4	4	4	4	4	3	3	3	3	4	4	2	4	2	4	4
777	女	七年级	城市	7	6	6	7	7	7	6	6	7	5	5	5	2	4	5	4	3	4	4	2	3	中等强度的较激烈持久的运动（如骑自行车、跑步、打乒乓球等）	21至30分钟	每周1至2次	5	5	3	3	4	5	2	4	3	4	5	5	3	4	4	2	4	3	1	2	2	3
778	女	七年级	农村或乡镇	7	7	7	7	7	7	7	7	7	5	5	5	5	5	5	5	5	5	5	2	5	小强度的不太紧张的运动（如消遣娱乐的打排球、慢跑、打太极拳等）	11至20分钟	每周1至2次	5	4	2	5	2	2	1	2	4	3	5	5	5	5	2	2	4	2	2	4	1	2
779	女	八年级	农村或乡镇	5	6	6	6	6	6	6	6	6	4	4	4	2	4	4	4	3	3	4	2	4	中等强度的较激烈持久的运动（如骑自行车、跑步、打乒乓球等）	11至20分钟	大约每天一次	5	4	4	2	1	3	1	2	3	5	4	4	4	4	2	2	5	5	4	4	1	5
780	女	七年级	农村或乡镇	4	4	4	4	4	4	4	4	4	3	3	3	3	3	3	2	3	3	3	3	3	中等强度的较激烈持久的运动（如骑自行车、跑步、打乒乓球等）	11至20分钟	每周1至2次	5	3	3	3	4	3	3	4	3	3	3	3	3	3	3	2	2	3	3	1	2	3
781	女	七年级	城市	7	6	6	6	6	6	6	6	6	4	5	4	2	4	4	4	4	4	5	2	4	轻微运动（如散步、做广播体操等）	21至30分钟	每周1至2次	2	5	3	4	4	5	2	4	3	4	4	4	4	5	4	2	1	1	1	1	2	3
782	女	七年级	农村或乡镇	4	4	4	4	5	4	4	4	4	2	3	3	2	3	3	2	3	2	3	2	3	轻微运动（如散步、做广播体操等）	10分钟以下	一个月2至3次	4	4	3	4	2	2	1	4	3	4	3	3	3	3	3	1	4	3	3	3	3	4
783	女	七年级	农村或乡镇	4	5	5	5	4	5	4	4	4	5	4	4	3	3	3	3	3	4	3	4	3	轻微运动（如散步、做广播体操等）	21至30分钟	每周3至5次	4	4	4	4	4	4	4	4	4	4	4	4	4	4	4	4	4	4	4	4	4	4
784	女	七年级	城市	7	7	7	7	7	7	7	7	7	5	4	3	1	5	5	2	5	4	5	1	5	中等强度的较激烈持久的运动（如骑自行车、跑步、打乒乓球等）	21至30分钟	每周1至2次	4	5	1	5	1	5	1	1	5	5	5	5	1	5	3	1	1	1	5	1	1	1
785	女	八年级	农村或乡镇	5	5	5	4	5	5	4	4	5	3	3	2	3	4	2	2	2	2	2	2	2	中等强度的较激烈持久的运动（如骑自行车、跑步、打乒乓球等）	11至20分钟	大约每天一次	3	4	4	2	4	5	2	4	3	3	4	3	2	3	2	2	3	2	4	4	4	4
786	男	七年级	农村或乡镇	7	7	7	7	7	7	7	7	7	5	5	5	1	5	5	5	5	5	5	1	5	轻微运动（如散步、做广播体操等）	21至30分钟	每周1至2次	3	5	3	3	1	4	1	3	3	5	5	3	3	3	2	5	4	4	2	2	3	2
787	女	七年级	农村或乡镇	7	7	7	7	7	7	7	7	7	5	5	5	5	5	5	5	5	5	5	5	5	小强度的不太紧张的运动（如消遣娱乐的打排球、慢跑、打太极拳等）	21至30分钟	每周3至5次	5	5	5	5	5	5	5	5	5	5	5	5	5	5	5	5	5	5	5	5	5	5
788	女	七年级	城市	5	6	5	5	6	7	5	5	5	2	4	3	2	4	3	3	4	3	3	2	4	轻微运动（如散步、做广播体操等）	11至20分钟	每周1至2次	5	4	2	3	1	3	2	5	3	4	5	2	3	4	4	1	5	4	4	5	2	2
789	男	九年级	农村或乡镇	4	4	4	4	3	4	4	4	4	3	3	3	3	3	3	3	3	3	3	3	3	呼吸急促、出汗很多的大强度的，但不持久的运动（如打羽毛球、篮球、网球、足球等）	31至40分钟	每周1至2次	3	3	3	3	3	3	3	3	3	3	3	4	3	3	3	3	3	3	3	3	3	3
790	男	七年级	城市	7	7	7	7	7	7	7	7	7	5	5	5	1	5	5	5	5	5	5	1	5	呼吸急促、出汗很多的大强度的，但不持久的运动（如打羽毛球、篮球、网球、足球等）	21至30分钟	大约每天一次	5	5	5	5	1	5	5	5	3	5	5	1	1	5	5	5	5	5	1	5	5	5
791	男	七年级	农村或乡镇	7	7	7	7	7	7	7	7	7	5	5	5	5	5	5	5	5	5	5	5	5	呼吸急促、出汗很多的大强度的持久的运动（如赛跑、成套健美操、游泳、篮球比赛等）	31至40分钟	大约每天一次	5	5	1	5	5	5	5	5	5	5	5	5	5	5	5	1	5	4	2	5	2	4
792	男	九年级	农村或乡镇	5	5	5	5	5	5	5	5	5	4	4	3	1	5	4	3	4	1	4	3	3	呼吸急促、出汗很多的大强度的，但不持久的运动（如打羽毛球、篮球、网球、足球等）	31至40分钟	大约每天一次	4	3	4	4	1	5	2	5	3	5	5	3	3	3	4	2	5	3	4	5	1	3
793	女	九年级	农村或乡镇	3	6	5	5	5	5	5	5	5	4	4	4	4	4	4	4	4	4	4	4	4	轻微运动（如散步、做广播体操等）	21至30分钟	每周1至2次	4	4	2	3	2	2	2	3	3	3	3	3	3	3	3	3	5	5	4	5	1	2
794	女	七年级	城市	4	4	4	4	4	4	4	4	4	3	3	1	3	3	3	3	3	1	1	3	1	轻微运动（如散步、做广播体操等）	11至20分钟	每周1至2次	3	5	3	3	1	5	1	5	4	4	3	3	2	2	2	2	4	4	5	3	1	5
795	女	八年级	城市	6	6	6	6	6	6	6	6	6	3	4	3	2	4	3	3	3	3	3	2	3	轻微运动（如散步、做广播体操等）	11至20分钟	大约每天一次	3	3	2	3	2	3	2	3	3	3	3	3	2	3	3	2	2	3	4	4	2	3
796	男	七年级	农村或乡镇	6	6	6	6	6	6	6	6	6	5	4	4	1	5	5	5	5	5	5	5	5	中等强度的较激烈持久的运动（如骑自行车、跑步、打乒乓球等）	11至20分钟	每周3至5次	4	5	1	4	3	4	3	3	4	4	4	4	4	4	4	2	4	4	4	4	2	4
797	女	九年级	农村或乡镇	4	4	4	4	4	4	4	4	4	3	3	3	3	3	3	3	3	3	3	3	3	轻微运动（如散步、做广播体操等）	11至20分钟	每周3至5次	3	3	3	3	3	3	1	1	3	3	3	3	3	3	3	5	5	5	5	5	5	5
798	女	七年级	农村或乡镇	3	1	2	1	2	1	1	1	1	1	1	1	5	1	1	1	1	1	1	5	1	轻微运动（如散步、做广播体操等）	10分钟以下	一个月1次以下	5	4	4	5	1	1	1	1	1	1	1	1	1	1	1	5	4	3	2	1	1	4
799	男	七年级	农村或乡镇	7	7	7	7	7	7	7	7	7	5	5	5	5	5	5	5	5	5	5	5	5	呼吸急促、出汗很多的大强度的持久的运动（如赛跑、成套健美操、游泳、篮球比赛等）	60分钟及以上	大约每天一次	5	5	5	5	5	5	5	5	5	5	5	5	5	5	5	5	5	5	5	5	5	5
800	男	七年级	城市	6	6	5	7	5	5	6	6	5	4	4	3	3	4	4	3	3	4	4	4	1	中等强度的较激烈持久的运动（如骑自行车、跑步、打乒乓球等）	21至30分钟	每周3至5次	5	4	4	3	4	4	4	5	3	3	4	1	5	1	4	1	5	4	3	2	1	3
801	男	七年级	城市	7	7	7	7	7	7	7	7	7	5	4	4	4	4	4	5	4	5	4	3	5	呼吸急促、出汗很多的大强度的持久的运动（如赛跑、成套健美操、游泳、篮球比赛等）	60分钟及以上	大约每天一次	5	5	1	4	1	4	1	3	4	4	3	3	3	3	3	3	3	3	3	3	3	3
802	女	九年级	农村或乡镇	7	7	7	7	7	7	7	7	7	4	3	1	3	3	3	3	3	3	2	2	3	中等强度的较激烈持久的运动（如骑自行车、跑步、打乒乓球等）	21至30分钟	大约每天一次	3	5	3	2	3	1	2	4	3	4	3	4	3	4	3	4	4	5	3	3	4	5
803	男	八年级	农村或乡镇	7	6	6	6	6	6	6	6	6	4	4	4	4	4	4	4	4	4	4	4	4	小强度的不太紧张的运动（如消遣娱乐的打排球、慢跑、打太极拳等）	10分钟以下	每周1至2次	4	4	4	4	4	4	4	4	4	4	4	4	4	4	3	2	3	4	2	3	2	3
804	男	七年级	农村或乡镇	7	7	7	7	7	7	7	7	7	5	5	5	5	5	5	5	5	5	5	5	5	中等强度的较激烈持久的运动（如骑自行车、跑步、打乒乓球等）	21至30分钟	大约每天一次	4	5	1	5	1	5	1	1	5	5	5	5	5	5	3	3	1	1	5	1	5	1
805	男	七年级	农村或乡镇	5	5	5	4	4	5	4	5	5	3	3	3	3	3	3	3	3	3	3	3	3	轻微运动（如散步、做广播体操等）	11至20分钟	大约每天一次	3	3	3	3	3	3	3	3	3	3	3	3	3	3	3	5	3	3	5	2	3	5
806	男	七年级	农村或乡镇	7	7	7	7	7	7	7	7	7	5	5	5	5	5	5	5	5	5	5	5	5	呼吸急促、出汗很多的大强度的持久的运动（如赛跑、成套健美操、游泳、篮球比赛等）	21至30分钟	大约每天一次	5	5	5	5	1	5	5	1	5	5	5	1	5	5	1	1	1	1	1	1	1	1
807	女	九年级	农村或乡镇	6	7	6	6	6	6	5	6	5	4	5	3	2	5	4	4	3	2	3	2	4	中等强度的较激烈持久的运动（如骑自行车、跑步、打乒乓球等）	31至40分钟	每周1至2次	4	4	4	1	2	3	3	3	2	5	4	4	4	4	3	4	5	1	2	2	2	4
808	女	七年级	农村或乡镇	7	7	7	6	5	7	6	5	6	5	4	4	1	5	5	4	5	3	5	1	5	轻微运动（如散步、做广播体操等）	11至20分钟	每周1至2次	5	5	5	5	1	5	1	5	5	5	5	5	3	4	3	1	5	5	3	3	1	5
809	女	九年级	城市	4	4	3	3	3	4	3	4	4	3	1	1	1	3	1	1	1	1	1	1	3	轻微运动（如散步、做广播体操等）	21至30分钟	每周3至5次	3	4	3	3	2	2	1	2	3	3	2	2	2	2	3	1	4	3	4	4	1	3
810	女	七年级	农村或乡镇	7	6	5	5	5	5	5	5	5	4	4	4	3	4	3	3	3	3	3	3	3	轻微运动（如散步、做广播体操等）	11至20分钟	每周3至5次	5	4	2	3	3	3	2	2	4	3	3	3	3	3	4	3	5	4	3	3	2	2
811	男	九年级	农村或乡镇	7	7	7	7	7	7	7	7	7	5	1	1	1	1	5	5	5	5	1	1	5	中等强度的较激烈持久的运动（如骑自行车、跑步、打乒乓球等）	21至30分钟	每周1至2次	5	5	1	5	1	5	1	1	5	5	5	5	5	5	5	1	5	5	5	5	1	1
812	女	七年级	城市	7	7	7	7	6	6	6	6	6	2	4	3	2	3	3	3	5	4	3	2	5	中等强度的较激烈持久的运动（如骑自行车、跑步、打乒乓球等）	31至40分钟	每周1至2次	4	5	3	3	2	1	1	1	3	5	4	3	4	3	3	2	5	5	5	5	3	3
813	女	七年级	农村或乡镇	4	5	5	6	7	7	5	6	6	3	3	3	1	5	4	2	2	3	2	2	3	轻微运动（如散步、做广播体操等）	21至30分钟	大约每天一次	3	5	2	3	2	4	1	2	4	3	4	3	2	4	4	1	5	4	3	4	2	2
814	女	七年级	农村或乡镇	6	6	6	6	6	6	6	6	6	4	4	4	1	4	4	3	4	4	3	1	4	小强度的不太紧张的运动（如消遣娱乐的打排球、慢跑、打太极拳等）	11至20分钟	每周1至2次	4	4	3	3	3	3	3	3	3	3	3	3	3	3	4	1	4	4	4	4	3	4
815	男	七年级	农村或乡镇	7	7	7	7	7	7	7	7	7	5	5	5	1	5	5	5	5	5	5	1	5	中等强度的较激烈持久的运动（如骑自行车、跑步、打乒乓球等）	11至20分钟	每周1至2次	4	5	1	5	3	4	1	4	5	4	4	3	3	4	5	3	5	5	5	5	3	1
816	女	七年级	农村或乡镇	7	7	6	7	6	6	6	6	6	4	4	4	1	5	4	3	4	4	4	1	4	中等强度的较激烈持久的运动（如骑自行车、跑步、打乒乓球等）	21至30分钟	每周3至5次	5	5	2	4	1	1	1	4	3	4	4	4	4	4	3	1	2	4	4	4	2	4
817	男	七年级	农村或乡镇	7	7	7	7	7	7	7	7	7	5	5	5	5	5	5	5	5	5	5	5	5	中等强度的较激烈持久的运动（如骑自行车、跑步、打乒乓球等）	21至30分钟	每周1至2次	5	5	5	5	5	5	5	5	5	5	5	5	5	5	1	1	1	1	1	1	3	1
818	女	九年级	农村或乡镇	1	6	6	6	6	6	6	6	6	2	3	3	2	4	3	3	5	3	4	2	4	轻微运动（如散步、做广播体操等）	11至20分钟	大约每天一次	3	3	1	2	3	3	1	2	4	3	3	3	3	4	4	1	5	5	5	4	2	4
819	男	七年级	农村或乡镇	5	6	5	5	5	5	6	6	6	5	5	5	1	5	5	4	4	4	4	1	4	轻微运动（如散步、做广播体操等）	11至20分钟	一个月2至3次	4	4	2	4	2	3	2	3	4	3	4	3	3	4	2	4	5	4	4	4	1	1
820	女	七年级	城市	7	7	7	7	7	7	7	7	7	2	5	1	1	5	3	3	5	3	3	1	5	中等强度的较激烈持久的运动（如骑自行车、跑步、打乒乓球等）	31至40分钟	每周1至2次	5	3	5	5	1	1	1	3	3	3	5	2	2	3	3	1	5	2	4	3	2	4
821	女	七年级	农村或乡镇	7	7	7	7	7	7	7	7	7	5	5	5	5	5	5	5	5	5	5	3	5	小强度的不太紧张的运动（如消遣娱乐的打排球、慢跑、打太极拳等）	10分钟以下	每周1至2次	5	5	5	5	5	5	5	5	5	5	5	5	5	5	3	5	5	5	3	3	5	3
822	女	九年级	农村或乡镇	5	5	5	4	4	4	4	4	4	4	3	3	3	4	4	3	4	3	4	2	4	中等强度的较激烈持久的运动（如骑自行车、跑步、打乒乓球等）	11至20分钟	大约每天一次	3	3	3	3	2	5	4	3	3	4	3	3	4	3	3	3	3	3	2	3	4	4
823	女	七年级	农村或乡镇	6	6	6	7	7	7	7	7	7	5	5	4	1	5	4	3	4	3	4	1	4	轻微运动（如散步、做广播体操等）	11至20分钟	大约每天一次	5	5	1	3	1	3	1	3	3	3	4	1	4	3	3	3	3	1	4	4	2	3
824	男	七年级	城市	5	5	5	5	4	5	5	5	5	4	4	3	1	3	3	2	5	3	4	1	3	呼吸急促、出汗很多的大强度的，但不持久的运动（如打羽毛球、篮球、网球、足球等）	21至30分钟	每周1至2次	5	5	1	5	3	3	1	4	3	3	3	2	3	4	4	1	5	4	5	5	1	3
825	男	九年级	农村或乡镇	7	7	5	7	6	7	7	7	7	4	5	5	2	5	4	4	4	3	5	2	4	呼吸急促、出汗很多的大强度的，但不持久的运动（如打羽毛球、篮球、网球、足球等）	11至20分钟	每周1至2次	4	4	3	5	1	5	1	1	4	5	5	5	3	4	5	4	4	4	2	4	2	4
826	女	七年级	城市	7	7	7	7	7	7	7	7	7	5	5	5	5	5	5	5	5	5	5	5	5	轻微运动（如散步、做广播体操等）	31至40分钟	每周3至5次	5	5	5	5	5	5	5	5	5	5	5	5	5	5	4	4	5	4	5	5	5	5
827	女	九年级	农村或乡镇	6	6	6	6	5	6	6	6	6	5	4	4	1	4	3	3	3	3	3	3	3	小强度的不太紧张的运动（如消遣娱乐的打排球、慢跑、打太极拳等）	11至20分钟	每周1至2次	4	4	2	3	3	3	3	3	4	3	3	3	3	3	1	1	5	2	4	4	1	2
828	女	七年级	农村或乡镇	7	7	7	7	7	7	7	7	7	5	5	5	2	5	5	3	3	3	2	3	5	轻微运动（如散步、做广播体操等）	11至20分钟	大约每天一次	3	4	5	5	1	4	2	4	4	5	5	5	5	5	3	1	1	3	1	3	2	3
829	男	七年级	农村或乡镇	7	7	7	7	7	7	7	7	7	5	5	5	3	5	5	5	5	5	4	3	5	中等强度的较激烈持久的运动（如骑自行车、跑步、打乒乓球等）	21至30分钟	大约每天一次	4	3	2	3	3	2	2	2	4	5	5	5	5	5	2	3	4	3	4	4	2	3
830	女	九年级	农村或乡镇	6	7	6	7	7	6	6	5	5	4	3	4	2	4	3	3	2	3	3	2	2	中等强度的较激烈持久的运动（如骑自行车、跑步、打乒乓球等）	31至40分钟	大约每天一次	4	5	2	3	3	2	2	5	4	4	4	4	4	4	3	2	4	4	5	3	2	3
831	女	九年级	农村或乡镇	7	7	7	7	7	7	7	7	7	4	3	3	1	4	3	3	5	3	3	5	5	轻微运动（如散步、做广播体操等）	11至20分钟	每周1至2次	1	3	1	3	3	3	3	3	4	4	5	5	5	5	3	2	3	3	5	3	3	3
832	女	七年级	农村或乡镇	7	7	7	6	5	6	6	7	6	5	5	5	1	5	5	4	5	4	4	1	5	呼吸急促、出汗很多的大强度的，但不持久的运动（如打羽毛球、篮球、网球、足球等）	21至30分钟	大约每天一次	5	5	1	5	1	4	1	1	5	5	5	5	5	5	4	1	5	5	5	5	1	1
833	男	七年级	农村或乡镇	7	7	7	7	7	7	7	7	7	5	5	5	1	5	5	4	5	5	5	1	5	中等强度的较激烈持久的运动（如骑自行车、跑步、打乒乓球等）	11至20分钟	每周1至2次	5	5	3	5	3	4	2	3	5	5	4	5	5	5	1	1	1	1	1	1	5	3
834	男	九年级	农村或乡镇	7	7	7	7	7	7	7	6	6	4	4	4	4	4	4	4	4	4	4	4	4	呼吸急促、出汗很多的大强度的持久的运动（如赛跑、成套健美操、游泳、篮球比赛等）	11至20分钟	每周3至5次	1	3	3	3	3	3	3	3	3	3	3	3	3	3	3	3	3	3	3	3	3	3
835	男	九年级	农村或乡镇	5	6	6	5	5	5	5	5	5	2	3	4	3	4	3	2	3	2	2	2	2	轻微运动（如散步、做广播体操等）	11至20分钟	每周1至2次	3	4	2	3	3	4	2	4	4	3	3	3	3	3	1	3	2	3	1	2	2	2
836	女	八年级	农村或乡镇	6	6	6	6	6	6	6	6	6	1	3	3	3	4	4	3	2	2	2	2	2	轻微运动（如散步、做广播体操等）	11至20分钟	每周1至2次	4	3	3	3	4	2	3	3	3	3	3	3	2	4	3	3	3	3	4	3	4	3
837	女	七年级	城市	5	5	5	5	5	5	5	5	5	2	3	2	2	4	3	2	3	2	2	2	3	中等强度的较激烈持久的运动（如骑自行车、跑步、打乒乓球等）	21至30分钟	一个月2至3次	4	4	3	2	4	4	2	4	3	3	4	4	3	3	3	1	1	5	5	5	4	3
838	女	九年级	农村或乡镇	5	7	7	6	6	6	6	6	6	3	3	3	3	3	3	3	3	3	3	3	3	小强度的不太紧张的运动（如消遣娱乐的打排球、慢跑、打太极拳等）	10分钟以下	大约每天一次	3	3	3	3	2	3	2	4	3	4	3	3	3	3	3	2	3	3	2	3	3	3
839	女	七年级	农村或乡镇	6	6	6	6	6	6	6	6	6	4	4	3	2	4	4	3	4	3	3	2	4	轻微运动（如散步、做广播体操等）	21至30分钟	每周1至2次	5	4	3	3	3	3	2	4	3	3	4	3	3	4	4	1	4	3	5	4	3	3
840	男	八年级	农村或乡镇	7	7	7	7	7	7	7	7	7	5	5	5	5	5	5	5	5	5	5	5	5	中等强度的较激烈持久的运动（如骑自行车、跑步、打乒乓球等）	60分钟及以上	大约每天一次	5	5	5	5	5	5	5	5	5	5	5	5	5	5	1	1	1	1	4	3	1	3
841	女	九年级	农村或乡镇	7	7	7	7	7	7	7	7	5	5	5	5	1	5	5	1	5	5	5	1	5	轻微运动（如散步、做广播体操等）	11至20分钟	每周3至5次	4	3	3	3	3	3	3	4	3	3	4	3	5	5	4	1	5	3	4	4	1	4
842	女	九年级	农村或乡镇	5	5	5	5	5	5	6	6	6	5	4	4	3	5	4	4	3	4	3	4	4	呼吸急促、出汗很多的大强度的，但不持久的运动（如打羽毛球、篮球、网球、足球等）	21至30分钟	每周1至2次	5	5	1	3	4	2	2	5	4	4	4	4	4	4	4	2	4	4	2	4	2	2
843	女	七年级	农村或乡镇	7	7	7	7	7	7	7	7	7	5	5	5	5	5	5	5	5	5	5	1	5	中等强度的较激烈持久的运动（如骑自行车、跑步、打乒乓球等）	31至40分钟	每周3至5次	5	5	1	3	2	5	1	5	3	3	4	5	5	5	5	1	5	5	5	5	5	3
844	男	八年级	农村或乡镇	7	7	7	7	7	7	7	7	7	5	5	5	5	5	5	5	5	5	5	5	5	轻微运动（如散步、做广播体操等）	21至30分钟	每周3至5次	5	5	5	5	5	5	5	5	5	5	5	5	5	5	5	5	5	5	5	5	5	5
845	男	八年级	农村或乡镇	4	4	4	4	4	4	4	4	4	3	3	3	3	3	3	3	3	3	3	3	3	轻微运动（如散步、做广播体操等）	11至20分钟	大约每天一次	1	5	3	2	3	4	1	3	3	5	3	3	5	5	1	2	4	2	2	4	3	3
846	女	八年级	农村或乡镇	4	3	4	4	4	4	3	3	5	4	3	2	2	4	3	2	3	2	2	2	3	中等强度的较激烈持久的运动（如骑自行车、跑步、打乒乓球等）	10分钟以下	每周1至2次	4	4	3	3	3	3	2	4	3	4	4	4	4	4	2	2	4	3	1	2	3	5
847	男	七年级	城市	7	7	5	5	4	6	5	4	5	4	5	4	1	4	4	5	4	4	3	1	3	中等强度的较激烈持久的运动（如骑自行车、跑步、打乒乓球等）	11至20分钟	每周1至2次	4	4	1	4	2	4	1	4	4	5	4	4	3	3	3	1	2	4	4	3	1	2
848	男	七年级	城市	7	7	7	7	7	7	7	7	7	5	5	5	5	5	5	5	3	5	2	2	5	呼吸急促、出汗很多的大强度的，但不持久的运动（如打羽毛球、篮球、网球、足球等）	31至40分钟	每周3至5次	4	4	5	5	5	5	5	5	5	5	5	5	5	5	1	1	1	1	2	1	1	1
849	女	七年级	农村或乡镇	6	5	6	6	6	6	6	6	6	4	3	4	2	4	4	3	4	3	4	2	4	轻微运动（如散步、做广播体操等）	11至20分钟	每周1至2次	4	4	3	3	2	2	2	4	2	2	4	4	4	4	3	2	4	3	2	3	2	4
850	女	七年级	农村或乡镇	5	3	5	4	3	5	4	4	3	5	4	3	2	5	3	2	3	2	2	2	5	中等强度的较激烈持久的运动（如骑自行车、跑步、打乒乓球等）	21至30分钟	每周1至2次	4	4	2	3	2	4	1	4	3	4	4	4	3	3	3	2	5	3	2	2	2	4
851	男	八年级	城市	7	7	7	7	7	7	7	7	7	5	4	4	4	4	3	3	4	3	4	4	4	小强度的不太紧张的运动（如消遣娱乐的打排球、慢跑、打太极拳等）	21至30分钟	每周1至2次	4	4	4	4	2	5	2	4	4	5	2	3	3	3	3	5	4	4	1	2	2	4
852	男	八年级	城市	7	7	7	7	7	7	7	7	7	1	5	5	1	5	3	4	5	4	3	1	5	中等强度的较激烈持久的运动（如骑自行车、跑步、打乒乓球等）	11至20分钟	每周1至2次	5	4	3	3	2	4	2	2	3	3	2	1	2	4	2	3	3	2	3	2	4	4
853	女	九年级	农村或乡镇	6	6	6	6	6	6	6	6	6	5	4	4	2	5	5	4	4	4	4	3	4	小强度的不太紧张的运动（如消遣娱乐的打排球、慢跑、打太极拳等）	21至30分钟	每周1至2次	5	5	2	4	2	4	2	4	4	4	4	4	4	4	5	2	5	4	4	4	2	2
854	女	七年级	农村或乡镇	7	5	4	6	6	7	5	6	6	3	4	3	1	5	5	3	4	3	3	2	5	中等强度的较激烈持久的运动（如骑自行车、跑步、打乒乓球等）	21至30分钟	每周1至2次	3	4	3	3	3	4	3	3	3	4	4	3	3	4	3	2	5	5	2	3	3	2
855	男	七年级	农村或乡镇	4	5	4	4	4	4	4	5	4	4	4	3	2	4	4	2	4	3	3	2	3	轻微运动（如散步、做广播体操等）	21至30分钟	大约每天一次	3	3	2	3	3	3	2	3	3	3	3	3	2	3	3	4	4	4	4	3	4	4
856	女	八年级	农村或乡镇	7	7	7	7	7	7	7	7	7	5	5	5	3	5	5	3	5	3	3	2	5	小强度的不太紧张的运动（如消遣娱乐的打排球、慢跑、打太极拳等）	21至30分钟	每周1至2次	5	5	2	4	3	3	2	2	5	5	4	4	3	4	4	2	5	5	4	3	3	2
857	男	七年级	农村或乡镇	7	7	7	5	5	7	7	7	7	1	5	5	1	5	5	5	5	5	5	1	5	中等强度的较激烈持久的运动（如骑自行车、跑步、打乒乓球等）	60分钟及以上	每周3至5次	4	4	4	4	4	4	4	4	4	4	4	4	4	4	2	3	2	3	2	2	3	4
858	女	八年级	城市	6	6	6	6	6	6	6	6	6	4	2	1	3	4	3	1	3	1	1	1	3	中等强度的较激烈持久的运动（如骑自行车、跑步、打乒乓球等）	10分钟以下	每周1至2次	3	4	5	3	3	3	4	5	1	3	3	3	3	3	3	4	3	5	2	1	5	3
859	女	八年级	农村或乡镇	7	6	7	7	7	7	7	7	7	4	4	3	1	4	3	3	3	4	3	2	3	轻微运动（如散步、做广播体操等）	11至20分钟	每周1至2次	4	5	3	3	2	4	2	4	4	4	4	3	3	3	4	5	3	4	4	2	4	4
860	男	八年级	农村或乡镇	7	7	7	7	7	7	7	7	7	5	5	5	3	5	4	4	5	5	4	4	5	呼吸急促、出汗很多的大强度的，但不持久的运动（如打羽毛球、篮球、网球、足球等）	21至30分钟	大约每天一次	4	5	1	5	3	2	1	1	5	5	5	5	4	5	5	1	1	5	5	5	1	1
861	男	七年级	农村或乡镇	7	6	6	5	6	5	6	6	5	4	4	3	2	4	4	3	3	3	3	2	3	中等强度的较激烈持久的运动（如骑自行车、跑步、打乒乓球等）	11至20分钟	每周1至2次	3	3	3	2	3	2	2	2	2	2	4	3	3	3	4	3	4	3	3	2	4	4
862	女	七年级	农村或乡镇	6	6	7	7	7	7	7	7	7	5	4	5	1	5	5	3	4	3	3	1	5	小强度的不太紧张的运动（如消遣娱乐的打排球、慢跑、打太极拳等）	11至20分钟	每周3至5次	3	3	3	3	3	2	2	3	3	3	4	1	2	4	3	1	4	1	5	4	1	3
863	女	八年级	农村或乡镇	6	6	6	6	6	6	6	6	6	1	4	3	1	5	3	3	4	3	3	3	3	中等强度的较激烈持久的运动（如骑自行车、跑步、打乒乓球等）	21至30分钟	每周1至2次	4	4	2	4	4	4	3	3	4	3	5	2	2	4	3	4	4	3	1	2	3	4
864	女	九年级	农村或乡镇	7	7	7	5	5	5	4	4	5	5	4	5	1	5	5	5	5	4	4	1	5	中等强度的较激烈持久的运动（如骑自行车、跑步、打乒乓球等）	11至20分钟	每周3至5次	5	5	1	4	1	5	1	1	5	5	4	3	3	5	5	4	5	2	5	5	3	2
865	女	七年级	农村或乡镇	6	7	5	5	5	6	6	5	5	3	4	4	2	4	4	3	4	4	5	1	4	小强度的不太紧张的运动（如消遣娱乐的打排球、慢跑、打太极拳等）	11至20分钟	每周3至5次	4	4	3	2	2	5	2	4	4	3	4	2	4	4	3	1	2	2	4	4	2	3
866	女	九年级	农村或乡镇	4	4	5	5	5	5	5	4	5	3	3	3	3	3	3	2	3	2	3	2	3	小强度的不太紧张的运动（如消遣娱乐的打排球、慢跑、打太极拳等）	11至20分钟	每周1至2次	4	3	3	3	2	4	4	4	4	3	3	3	3	3	3	3	2	3	4	4	3	4
867	男	八年级	城市	7	7	7	7	7	7	7	7	7	5	5	5	1	5	5	4	5	3	4	1	5	呼吸急促、出汗很多的大强度的，但不持久的运动（如打羽毛球、篮球、网球、足球等）	60分钟及以上	每周3至5次	5	5	1	5	1	5	1	5	3	4	5	5	4	5	5	3	5	1	4	4	4	2
868	男	七年级	农村或乡镇	6	6	6	6	6	6	6	6	6	4	4	4	2	4	4	3	4	3	3	3	3	小强度的不太紧张的运动（如消遣娱乐的打排球、慢跑、打太极拳等）	11至20分钟	一个月2至3次	4	4	2	3	3	4	2	2	3	2	4	4	3	3	3	4	4	4	4	4	3	3
869	女	七年级	农村或乡镇	6	5	5	6	5	6	6	6	6	5	4	4	2	4	3	2	3	3	2	3	3	中等强度的较激烈持久的运动（如骑自行车、跑步、打乒乓球等）	60分钟及以上	每周1至2次	5	4	2	4	3	4	2	4	4	4	3	2	4	4	2	2	4	4	2	3	2	3
870	男	八年级	农村或乡镇	6	2	2	4	6	3	6	4	3	3	4	3	2	4	2	4	2	3	5	1	3	小强度的不太紧张的运动（如消遣娱乐的打排球、慢跑、打太极拳等）	60分钟及以上	大约每天一次	5	4	3	3	3	3	3	3	4	3	4	4	3	4	3	4	4	3	3	3	4	3
871	女	七年级	农村或乡镇	7	7	7	7	7	7	7	7	7	3	4	4	2	5	5	3	4	3	2	2	3	小强度的不太紧张的运动（如消遣娱乐的打排球、慢跑、打太极拳等）	10分钟以下	大约每天一次	5	4	1	3	1	3	1	3	3	3	4	4	4	4	2	1	5	5	4	4	2	4
872	女	七年级	农村或乡镇	5	5	5	5	5	5	5	5	5	4	4	4	4	4	3	3	3	3	3	1	3	呼吸急促、出汗很多的大强度的，但不持久的运动（如打羽毛球、篮球、网球、足球等）	21至30分钟	每周1至2次	4	4	1	4	1	3	1	3	4	4	3	3	3	4	4	1	5	5	4	4	2	2
873	女	七年级	农村或乡镇	7	7	7	7	7	7	7	7	7	4	5	5	2	5	5	5	5	5	5	2	5	轻微运动（如散步、做广播体操等）	21至30分钟	大约每天一次	3	5	1	3	2	5	1	3	5	5	5	1	3	5	1	1	5	5	5	5	1	1
874	男	八年级	农村或乡镇	6	6	6	6	6	6	6	6	6	3	3	3	3	4	3	3	3	3	3	3	3	中等强度的较激烈持久的运动（如骑自行车、跑步、打乒乓球等）	11至20分钟	大约每天一次	4	4	3	3	3	3	3	3	3	3	3	3	3	3	3	2	3	3	4	4	4	4
875	女	七年级	农村或乡镇	7	7	7	7	7	7	7	7	7	1	5	5	1	5	5	5	5	5	5	1	5	轻微运动（如散步、做广播体操等）	11至20分钟	每周3至5次	5	5	1	5	1	5	1	1	5	5	5	5	5	5	4	1	4	4	4	4	1	1
876	男	八年级	农村或乡镇	7	7	7	7	7	7	7	7	7	5	5	5	1	5	5	3	4	3	3	1	3	呼吸急促、出汗很多的大强度的持久的运动（如赛跑、成套健美操、游泳、篮球比赛等）	11至20分钟	每周1至2次	3	3	2	3	2	1	1	2	3	3	3	2	3	3	1	1	4	5	4	4	1	1
877	男	七年级	农村或乡镇	7	7	7	7	7	7	7	7	7	5	5	5	1	5	5	5	5	5	5	5	5	轻微运动（如散步、做广播体操等）	21至30分钟	每周3至5次	5	5	1	5	1	5	1	1	5	5	5	5	5	5	1	5	5	5	4	5	1	1
878	女	七年级	农村或乡镇	7	7	7	7	7	7	7	7	7	5	5	5	1	5	5	5	5	5	5	1	5	小强度的不太紧张的运动（如消遣娱乐的打排球、慢跑、打太极拳等）	10分钟以下	每周3至5次	5	5	1	5	1	1	1	1	5	5	5	5	5	5	5	1	5	5	5	5	1	1
879	男	八年级	农村或乡镇	4	4	4	4	4	4	4	4	4	3	3	3	3	3	3	3	3	3	3	3	3	中等强度的较激烈持久的运动（如骑自行车、跑步、打乒乓球等）	21至30分钟	大约每天一次	3	3	3	3	3	3	3	3	3	3	3	3	3	3	3	3	3	3	3	3	3	3
880	女	七年级	农村或乡镇	7	7	7	7	7	7	7	7	7	5	5	5	5	5	5	5	5	5	5	5	5	中等强度的较激烈持久的运动（如骑自行车、跑步、打乒乓球等）	11至20分钟	每周1至2次	5	5	5	5	1	5	1	1	5	1	5	1	5	5	3	1	4	5	5	5	1	1
881	男	八年级	农村或乡镇	7	7	7	7	7	7	7	7	7	5	5	5	5	5	5	5	5	5	5	5	5	轻微运动（如散步、做广播体操等）	10分钟以下	一个月1次以下	5	5	5	5	5	5	5	5	5	5	5	5	5	5	1	1	1	1	1	1	1	1
882	男	七年级	农村或乡镇	5	5	5	3	5	2	3	4	4	3	3	4	2	3	2	3	2	3	4	2	4	中等强度的较激烈持久的运动（如骑自行车、跑步、打乒乓球等）	11至20分钟	一个月1次以下	3	4	2	3	2	4	2	3	2	3	2	2	2	3	3	4	4	2	2	3	4	3
883	男	八年级	农村或乡镇	7	7	7	7	5	5	6	7	7	5	5	3	1	5	3	3	5	3	3	1	5	中等强度的较激烈持久的运动（如骑自行车、跑步、打乒乓球等）	31至40分钟	每周1至2次	3	3	3	3	3	3	3	3	3	3	5	5	5	5	3	1	5	5	5	5	1	3
884	女	八年级	农村或乡镇	6	6	6	6	6	6	6	6	6	4	4	4	4	4	4	4	4	4	4	4	4	小强度的不太紧张的运动（如消遣娱乐的打排球、慢跑、打太极拳等）	11至20分钟	每周1至2次	4	4	2	4	3	4	2	3	4	3	4	4	3	4	3	1	4	3	4	4	1	3
885	女	九年级	农村或乡镇	4	4	4	4	4	4	4	4	4	3	3	3	3	3	3	1	3	3	3	3	3	中等强度的较激烈持久的运动（如骑自行车、跑步、打乒乓球等）	11至20分钟	每周1至2次	3	3	3	3	3	3	3	3	3	3	3	3	3	3	3	3	3	3	3	3	3	3
886	女	七年级	农村或乡镇	7	7	7	7	7	7	7	7	7	5	5	4	1	5	5	4	5	4	4	3	4	小强度的不太紧张的运动（如消遣娱乐的打排球、慢跑、打太极拳等）	11至20分钟	一个月2至3次	5	5	1	5	2	3	2	5	4	5	5	5	5	5	4	1	4	5	4	4	3	3
887	女	九年级	农村或乡镇	6	6	6	6	6	6	6	6	6	4	4	4	4	4	4	4	4	4	4	3	4	小强度的不太紧张的运动（如消遣娱乐的打排球、慢跑、打太极拳等）	31至40分钟	每周3至5次	3	3	3	3	3	4	3	3	4	3	3	3	2	3	5	2	5	4	4	4	2	1
888	女	九年级	城市	7	6	6	5	5	5	5	5	5	3	4	3	2	4	4	2	3	2	2	2	2	轻微运动（如散步、做广播体操等）	21至30分钟	每周3至5次	3	3	3	3	1	3	3	3	2	3	3	3	3	3	4	3	3	2	2	2	2	3
889	女	七年级	农村或乡镇	6	6	6	6	6	6	6	6	6	4	4	4	4	4	4	2	4	3	3	3	4	中等强度的较激烈持久的运动（如骑自行车、跑步、打乒乓球等）	11至20分钟	大约每天一次	4	4	3	3	2	4	2	3	3	4	4	4	4	4	2	1	1	3	2	2	3	5
890	男	八年级	城市	7	6	6	5	5	7	7	7	7	4	2	3	1	4	2	1	3	1	2	3	3	呼吸急促、出汗很多的大强度的，但不持久的运动（如打羽毛球、篮球、网球、足球等）	11至20分钟	一个月2至3次	5	5	1	4	1	3	1	1	5	4	5	4	5	5	4	1	4	4	5	4	2	5
891	女	九年级	农村或乡镇	5	7	5	7	6	6	6	6	6	5	5	5	1	5	5	3	4	3	3	1	5	轻微运动（如散步、做广播体操等）	10分钟以下	大约每天一次	3	4	3	5	1	5	2	3	3	4	4	2	3	3	4	4	4	5	3	3	1	2
892	女	七年级	农村或乡镇	7	7	7	7	7	7	7	7	7	5	5	5	5	5	5	5	5	5	5	3	5	小强度的不太紧张的运动（如消遣娱乐的打排球、慢跑、打太极拳等）	11至20分钟	每周3至5次	5	5	3	1	3	2	3	5	3	3	5	3	3	4	4	2	4	4	2	2	4	4
893	男	九年级	城市	5	6	6	5	6	5	5	5	5	4	4	4	4	4	4	4	4	4	4	3	4	中等强度的较激烈持久的运动（如骑自行车、跑步、打乒乓球等）	11至20分钟	一个月2至3次	4	4	2	4	3	3	4	4	4	4	4	4	4	4	5	5	5	5	5	5	5	5
894	女	七年级	农村或乡镇	5	5	4	6	6	6	6	6	6	3	2	3	1	4	4	1	4	2	2	1	4	轻微运动（如散步、做广播体操等）	31至40分钟	一个月2至3次	3	4	3	3	3	4	3	4	3	2	3	4	3	3	2	4	4	4	4	2	2	2
895	男	七年级	农村或乡镇	7	7	7	7	7	7	7	7	7	5	5	5	3	5	4	5	5	5	5	4	5	小强度的不太紧张的运动（如消遣娱乐的打排球、慢跑、打太极拳等）	11至20分钟	每周1至2次	3	5	1	5	3	4	4	4	3	4	4	4	3	4	3	2	3	2	3	2	3	3
896	男	七年级	农村或乡镇	7	6	7	7	6	6	7	7	7	4	4	4	2	5	4	3	4	3	4	1	4	呼吸急促、出汗很多的大强度的，但不持久的运动（如打羽毛球、篮球、网球、足球等）	31至40分钟	大约每天一次	4	5	1	3	2	2	1	4	4	4	5	3	4	4	3	1	4	3	5	4	1	1
897	男	八年级	农村或乡镇	5	3	3	4	4	4	4	4	4	3	3	3	3	3	3	3	3	3	3	3	3	呼吸急促、出汗很多的大强度的，但不持久的运动（如打羽毛球、篮球、网球、足球等）	10分钟以下	一个月1次以下	5	3	3	3	3	3	3	3	3	3	3	3	3	3	3	3	3	3	3	3	3	3
898	男	八年级	农村或乡镇	6	6	6	6	6	6	6	6	6	4	4	4	4	4	4	4	4	4	4	4	4	轻微运动（如散步、做广播体操等）	21至30分钟	大约每天一次	4	4	4	4	4	4	4	4	4	4	4	4	4	4	5	5	5	5	5	5	5	5
899	女	七年级	农村或乡镇	7	7	7	7	5	7	5	5	5	5	4	4	1	5	4	3	4	3	3	1	4	轻微运动（如散步、做广播体操等）	21至30分钟	大约每天一次	5	5	1	5	2	5	1	3	4	4	3	3	3	4	3	2	4	4	4	4	2	3
900	女	九年级	城市	7	7	7	6	7	7	7	7	7	5	5	5	1	5	5	5	5	5	5	1	5	呼吸急促、出汗很多的大强度的，但不持久的运动（如打羽毛球、篮球、网球、足球等）	21至30分钟	每周3至5次	5	5	1	5	1	5	1	1	5	5	1	1	5	5	5	1	5	5	3	5	1	1
901	女	七年级	农村或乡镇	6	6	6	7	6	6	6	6	6	5	5	5	1	5	5	4	4	4	4	1	4	中等强度的较激烈持久的运动（如骑自行车、跑步、打乒乓球等）	21至30分钟	大约每天一次	4	4	1	2	2	5	1	5	4	4	3	3	2	4	2	1	1	1	4	4	2	3
902	男	七年级	农村或乡镇	7	7	7	6	6	6	6	6	6	4	4	4	3	3	4	3	3	3	3	3	4	小强度的不太紧张的运动（如消遣娱乐的打排球、慢跑、打太极拳等）	21至30分钟	大约每天一次	3	4	3	3	3	2	3	3	3	4	3	3	3	3	4	2	4	4	2	4	2	2
903	女	八年级	农村或乡镇	7	7	7	7	7	7	7	7	7	5	5	5	5	5	5	5	5	5	5	5	5	呼吸急促、出汗很多的大强度的持久的运动（如赛跑、成套健美操、游泳、篮球比赛等）	11至20分钟	每周1至2次	5	5	3	4	3	5	1	2	4	4	4	4	4	4	4	1	5	5	3	4	2	3
904	女	七年级	农村或乡镇	6	7	6	5	5	5	5	5	5	3	3	3	1	5	4	2	4	3	3	2	3	轻微运动（如散步、做广播体操等）	21至30分钟	大约每天一次	4	5	3	3	3	1	1	1	3	2	3	3	3	3	3	4	4	1	1	4	4	3
905	男	七年级	农村或乡镇	7	7	7	7	7	7	7	7	7	5	5	5	1	5	5	1	5	5	5	1	5	中等强度的较激烈持久的运动（如骑自行车、跑步、打乒乓球等）	21至30分钟	每周3至5次	3	3	3	4	1	4	1	3	3	3	5	4	3	3	5	1	5	1	5	5	1	1
906	女	七年级	城市	4	4	4	4	4	4	4	4	4	3	3	3	3	3	3	2	3	1	2	3	3	中等强度的较激烈持久的运动（如骑自行车、跑步、打乒乓球等）	31至40分钟	每周3至5次	3	4	3	3	3	3	1	3	3	3	3	3	3	3	3	1	4	3	4	4	2	2
907	男	八年级	农村或乡镇	7	7	7	7	7	7	7	7	7	4	4	4	1	5	4	4	4	3	4	2	4	中等强度的较激烈持久的运动（如骑自行车、跑步、打乒乓球等）	11至20分钟	大约每天一次	3	4	1	4	1	4	1	1	5	4	2	1	2	4	3	1	4	5	4	4	2	3
908	女	七年级	农村或乡镇	7	7	7	7	7	7	7	7	7	5	5	5	1	5	5	3	4	4	5	1	5	中等强度的较激烈持久的运动（如骑自行车、跑步、打乒乓球等）	11至20分钟	每周3至5次	1	3	2	3	2	3	1	3	3	2	3	3	3	3	2	1	4	4	4	4	2	2
909	男	七年级	农村或乡镇	7	5	4	5	4	5	6	7	4	4	3	3	4	3	4	5	2	5	4	3	3	轻微运动（如散步、做广播体操等）	10分钟以下	一个月1次以下	4	5	3	4	4	5	3	5	3	5	5	3	3	3	1	4	5	4	1	5	1	1
910	男	九年级	农村或乡镇	7	7	7	7	7	7	7	7	7	5	5	5	1	5	5	5	5	5	5	1	5	呼吸急促、出汗很多的大强度的持久的运动（如赛跑、成套健美操、游泳、篮球比赛等）	31至40分钟	大约每天一次	2	2	1	2	2	2	2	2	2	2	5	1	1	4	3	1	5	5	5	5	1	2
911	男	八年级	城市	7	7	7	7	7	7	7	7	7	5	5	5	1	5	5	4	5	5	3	2	5	呼吸急促、出汗很多的大强度的，但不持久的运动（如打羽毛球、篮球、网球、足球等）	11至20分钟	每周1至2次	3	5	1	5	1	5	1	3	3	5	5	4	1	5	5	5	1	5	5	5	5	5
912	男	七年级	农村或乡镇	7	7	7	7	7	7	7	7	7	4	3	3	1	4	3	3	3	3	3	1	3	小强度的不太紧张的运动（如消遣娱乐的打排球、慢跑、打太极拳等）	11至20分钟	每周3至5次	2	4	1	3	1	3	1	1	3	5	3	3	3	3	3	1	5	4	4	3	1	2
913	男	七年级	农村或乡镇	4	4	4	4	4	4	4	4	4	3	5	5	5	5	3	3	3	3	3	3	3	轻微运动（如散步、做广播体操等）	11至20分钟	大约每天一次	3	3	3	3	3	3	3	3	3	3	3	3	3	3	3	3	3	3	3	3	3	3
914	女	七年级	农村或乡镇	6	5	5	5	5	6	5	6	7	5	5	5	5	5	5	5	5	5	5	5	5	中等强度的较激烈持久的运动（如骑自行车、跑步、打乒乓球等）	21至30分钟	每周1至2次	5	5	1	2	1	4	1	1	3	3	3	3	3	3	4	2	4	3	4	5	1	4
915	女	九年级	农村或乡镇	7	7	7	7	7	7	7	7	7	3	3	3	1	5	2	1	3	1	3	1	3	小强度的不太紧张的运动（如消遣娱乐的打排球、慢跑、打太极拳等）	31至40分钟	每周3至5次	5	4	5	3	1	3	1	5	3	5	5	5	5	5	2	5	2	3	1	1	5	5
916	男	七年级	农村或乡镇	7	7	7	7	7	7	7	7	7	5	5	5	5	5	5	5	5	5	5	5	5	中等强度的较激烈持久的运动（如骑自行车、跑步、打乒乓球等）	11至20分钟	每周3至5次	5	5	5	5	5	5	5	5	5	5	5	5	5	5	1	2	3	5	2	3	3	3
917	女	七年级	农村或乡镇	7	7	7	7	7	7	7	7	7	5	5	5	5	5	5	3	5	5	5	1	5	中等强度的较激烈持久的运动（如骑自行车、跑步、打乒乓球等）	21至30分钟	大约每天一次	5	4	1	4	1	5	1	1	4	4	2	1	4	5	5	1	5	3	5	5	1	1
918	女	七年级	城市	5	5	5	5	5	5	5	5	5	4	4	4	2	4	4	1	4	2	3	2	4	轻微运动（如散步、做广播体操等）	11至20分钟	大约每天一次	4	4	2	3	1	3	2	4	3	3	4	3	3	4	4	2	4	4	1	2	2	4
919	女	九年级	农村或乡镇	6	6	6	5	5	5	5	5	5	3	3	3	2	5	4	3	3	2	2	2	3	中等强度的较激烈持久的运动（如骑自行车、跑步、打乒乓球等）	21至30分钟	每周1至2次	3	5	3	3	2	3	2	3	3	3	3	3	3	3	4	2	3	5	4	4	4	3
920	女	七年级	城市	3	5	5	5	6	7	5	5	5	4	4	4	2	4	4	3	4	3	4	2	4	轻微运动（如散步、做广播体操等）	11至20分钟	每周3至5次	5	5	3	5	1	5	2	3	4	5	3	5	5	5	4	5	5	5	3	2	3	4
921	男	七年级	农村或乡镇	7	7	4	6	7	7	6	7	6	1	5	4	1	5	3	4	5	5	4	1	5	中等强度的较激烈持久的运动（如骑自行车、跑步、打乒乓球等）	11至20分钟	大约每天一次	3	4	1	5	3	4	2	4	3	4	3	4	4	2	3	4	4	2	2	4	1	1
922	男	七年级	农村或乡镇	7	7	7	7	7	6	6	6	6	1	5	5	5	5	5	5	5	5	5	5	5	轻微运动（如散步、做广播体操等）	21至30分钟	每周1至2次	5	5	1	5	1	1	5	5	5	5	5	5	5	5	1	1	5	5	5	5	5	5
923	男	七年级	农村或乡镇	6	6	6	6	6	6	6	6	6	4	4	4	4	4	4	4	4	4	4	4	4	中等强度的较激烈持久的运动（如骑自行车、跑步、打乒乓球等）	11至20分钟	每周1至2次	5	5	5	5	5	5	5	5	5	5	5	5	5	5	4	4	4	4	4	4	4	4
924	女	九年级	农村或乡镇	6	7	7	5	5	5	5	5	5	5	4	4	3	5	3	3	4	3	3	3	4	中等强度的较激烈持久的运动（如骑自行车、跑步、打乒乓球等）	11至20分钟	大约每天一次	4	4	3	3	2	3	3	3	3	3	3	3	3	3	4	2	4	3	3	3	2	3
925	女	七年级	农村或乡镇	7	7	7	7	7	7	7	7	7	5	5	5	1	5	5	5	5	5	5	1	5	呼吸急促、出汗很多的大强度的持久的运动（如赛跑、成套健美操、游泳、篮球比赛等）	21至30分钟	每周3至5次	5	5	1	5	1	5	1	1	5	5	1	1	1	5	1	2	5	5	5	4	1	5
926	女	八年级	农村或乡镇	7	7	7	7	7	7	7	7	7	5	5	5	5	5	2	5	5	5	5	1	5	中等强度的较激烈持久的运动（如骑自行车、跑步、打乒乓球等）	10分钟以下	一个月1次以下	5	5	5	5	5	5	5	5	3	4	4	4	2	4	2	4	4	4	2	4	4	3
927	女	九年级	农村或乡镇	7	4	4	4	4	4	4	4	4	3	3	3	3	3	3	3	3	3	3	3	3	轻微运动（如散步、做广播体操等）	31至40分钟	大约每天一次	3	3	3	3	3	3	3	3	3	3	3	3	3	3	3	3	3	3	3	3	3	3
928	男	九年级	农村或乡镇	4	4	4	4	4	4	4	4	4	3	3	3	3	3	3	3	3	3	3	3	3	呼吸急促、出汗很多的大强度的，但不持久的运动（如打羽毛球、篮球、网球、足球等）	60分钟及以上	大约每天一次	3	3	3	3	3	3	3	3	3	3	3	3	3	3	3	3	3	3	3	3	3	3
929	男	七年级	农村或乡镇	7	7	7	7	7	7	7	7	7	5	5	5	5	5	5	4	5	5	5	5	5	中等强度的较激烈持久的运动（如骑自行车、跑步、打乒乓球等）	21至30分钟	大约每天一次	4	5	4	3	4	4	3	4	4	4	4	4	4	4	2	2	4	4	5	5	4	5
930	女	七年级	农村或乡镇	7	7	7	7	7	7	7	7	7	5	5	5	1	5	5	3	5	4	4	1	5	中等强度的较激烈持久的运动（如骑自行车、跑步、打乒乓球等）	11至20分钟	大约每天一次	3	5	1	5	1	3	1	3	5	5	5	4	5	5	5	1	5	3	4	4	2	2
931	女	九年级	城市	7	7	7	6	6	6	6	6	6	5	5	5	3	5	4	3	3	4	3	3	3	呼吸急促、出汗很多的大强度的，但不持久的运动（如打羽毛球、篮球、网球、足球等）	31至40分钟	一个月2至3次	4	4	2	4	1	5	2	3	2	4	5	5	5	5	4	1	5	4	2	3	2	2
932	男	七年级	农村或乡镇	7	7	7	7	7	7	7	7	7	5	5	5	1	5	5	5	5	5	5	1	5	中等强度的较激烈持久的运动（如骑自行车、跑步、打乒乓球等）	21至30分钟	每周3至5次	1	5	1	5	1	5	1	1	5	5	5	5	5	5	5	1	5	5	4	4	1	1
933	女	七年级	农村或乡镇	5	5	5	5	5	5	5	5	5	4	4	3	2	3	3	3	3	3	2	2	3	小强度的不太紧张的运动（如消遣娱乐的打排球、慢跑、打太极拳等）	11至20分钟	大约每天一次	3	4	3	3	3	2	3	3	3	3	3	3	2	3	3	2	3	3	3	3	2	3
934	女	七年级	农村或乡镇	4	3	4	3	3	4	3	3	3	5	2	2	2	3	2	2	3	2	2	2	2	小强度的不太紧张的运动（如消遣娱乐的打排球、慢跑、打太极拳等）	21至30分钟	每周3至5次	3	4	2	2	1	4	2	5	5	4	4	3	3	3	3	1	5	3	4	3	2	3
935	男	七年级	农村或乡镇	7	7	7	7	7	7	7	7	7	5	5	5	1	5	5	3	5	4	3	1	5	小强度的不太紧张的运动（如消遣娱乐的打排球、慢跑、打太极拳等）	11至20分钟	每周1至2次	3	4	2	4	2	3	2	3	4	3	4	4	4	4	2	1	4	5	5	5	2	2
936	男	七年级	城市	4	4	4	4	4	4	4	4	4	3	3	3	3	3	3	3	3	3	3	3	3	小强度的不太紧张的运动（如消遣娱乐的打排球、慢跑、打太极拳等）	31至40分钟	每周3至5次	3	3	3	3	3	3	3	3	3	3	3	3	3	3	3	3	3	3	3	3	3	3
937	男	八年级	城市	7	7	7	7	7	7	1	7	7	1	4	1	1	5	1	1	1	4	4	2	2	呼吸急促、出汗很多的大强度的，但不持久的运动（如打羽毛球、篮球、网球、足球等）	60分钟及以上	大约每天一次	4	5	3	4	2	1	1	5	3	3	5	5	5	5	3	1	4	4	4	5	3	4
938	男	七年级	农村或乡镇	7	6	6	7	7	7	7	7	7	5	5	5	4	5	5	5	5	4	5	4	5	呼吸急促、出汗很多的大强度的，但不持久的运动（如打羽毛球、篮球、网球、足球等）	31至40分钟	每周3至5次	4	5	1	3	2	3	1	4	5	5	4	4	3	5	3	1	3	5	4	5	4	4
939	男	七年级	农村或乡镇	7	7	7	6	6	6	7	5	6	5	4	3	2	5	5	4	3	3	3	2	3	轻微运动（如散步、做广播体操等）	11至20分钟	每周1至2次	3	4	3	3	2	3	1	4	4	3	3	2	3	3	3	1	1	3	4	4	1	2
940	男	九年级	农村或乡镇	7	7	7	7	7	7	7	7	5	1	5	5	1	5	5	3	3	3	5	3	3	中等强度的较激烈持久的运动（如骑自行车、跑步、打乒乓球等）	31至40分钟	大约每天一次	2	5	5	1	1	1	5	5	1	1	5	1	5	1	1	1	1	2	1	2	2	2
941	男	七年级	农村或乡镇	5	5	5	5	5	5	6	6	6	5	4	4	5	3	4	4	5	4	4	5	5	小强度的不太紧张的运动（如消遣娱乐的打排球、慢跑、打太极拳等）	60分钟及以上	大约每天一次	4	4	5	3	4	3	3	4	5	3	4	3	3	3	2	2	1	1	2	3	1	2
942	女	八年级	农村或乡镇	7	6	7	5	5	5	5	5	5	4	4	4	1	5	4	3	3	2	5	3	3	轻微运动（如散步、做广播体操等）	11至20分钟	大约每天一次	5	5	1	5	1	4	1	4	4	5	4	4	4	4	4	3	4	3	3	3	2	2
943	女	九年级	农村或乡镇	7	7	7	7	7	7	7	7	7	5	4	4	2	4	4	3	3	3	4	2	4	中等强度的较激烈持久的运动（如骑自行车、跑步、打乒乓球等）	11至20分钟	每周1至2次	4	4	3	3	2	3	3	4	4	3	4	2	4	4	4	2	4	4	4	3	2	4
944	男	八年级	农村或乡镇	5	5	5	5	5	5	5	5	5	4	4	4	4	4	4	4	4	4	4	4	4	中等强度的较激烈持久的运动（如骑自行车、跑步、打乒乓球等）	21至30分钟	每周1至2次	4	4	4	4	4	4	4	4	4	4	4	4	4	4	3	3	3	3	3	3	3	3
945	女	九年级	农村或乡镇	1	1	1	4	4	4	4	4	4	1	1	1	1	1	1	1	1	1	1	1	1	轻微运动（如散步、做广播体操等）	10分钟以下	每周1至2次	3	3	3	3	3	3	3	3	3	3	3	3	3	3	3	3	3	3	3	3	3	3
946	女	八年级	城市	5	5	5	5	5	5	5	5	1	4	3	3	1	3	4	2	3	2	2	2	2	轻微运动（如散步、做广播体操等）	11至20分钟	每周1至2次	5	5	1	5	2	5	2	3	1	4	5	3	4	5	3	2	2	5	1	1	4	4
947	男	七年级	农村或乡镇	7	7	7	7	7	7	7	7	7	5	5	5	1	5	5	3	5	3	3	2	3	中等强度的较激烈持久的运动（如骑自行车、跑步、打乒乓球等）	11至20分钟	一个月2至3次	3	5	3	5	3	3	2	3	3	3	4	4	4	4	5	4	5	5	5	5	4	5
948	男	八年级	农村或乡镇	5	5	5	5	5	5	5	5	5	4	4	4	4	4	4	4	4	4	4	4	4	呼吸急促、出汗很多的大强度的，但不持久的运动（如打羽毛球、篮球、网球、足球等）	31至40分钟	每周1至2次	4	4	4	4	4	4	4	4	4	4	4	4	4	4	3	3	3	3	3	3	3	3
949	女	七年级	农村或乡镇	7	7	7	7	7	7	7	7	7	5	5	5	5	5	5	5	5	5	5	5	5	轻微运动（如散步、做广播体操等）	11至20分钟	每周1至2次	3	5	1	4	3	5	1	2	5	3	5	1	1	3	1	1	5	1	5	5	1	1
950	男	八年级	农村或乡镇	3	3	3	3	3	3	3	3	3	3	3	3	3	3	3	3	3	3	3	3	3	中等强度的较激烈持久的运动（如骑自行车、跑步、打乒乓球等）	10分钟以下	一个月1次以下	3	3	3	3	3	3	3	3	3	3	3	3	3	3	3	3	3	3	3	3	3	3
951	女	七年级	农村或乡镇	7	7	7	7	7	7	7	7	7	5	5	5	5	5	5	3	5	5	5	3	5	小强度的不太紧张的运动（如消遣娱乐的打排球、慢跑、打太极拳等）	21至30分钟	每周1至2次	5	3	3	3	3	3	1	3	3	4	3	3	3	4	3	1	5	5	4	5	1	4
952	男	八年级	城市	7	7	7	7	7	7	7	7	7	5	3	3	1	5	3	2	5	3	3	1	4	中等强度的较激烈持久的运动（如骑自行车、跑步、打乒乓球等）	21至30分钟	大约每天一次	2	5	3	5	3	5	1	1	1	3	5	5	5	5	3	4	4	4	3	4	4	4
953	男	七年级	农村或乡镇	7	7	7	7	7	7	7	7	7	5	5	5	5	5	5	5	5	5	5	5	5	呼吸急促、出汗很多的大强度的，但不持久的运动（如打羽毛球、篮球、网球、足球等）	31至40分钟	每周3至5次	3	5	1	1	4	4	1	5	5	5	5	5	5	5	3	3	3	3	3	3	3	3
954	男	七年级	城市	7	7	7	7	7	7	7	7	7	5	5	5	1	5	5	5	5	5	5	1	5	中等强度的较激烈持久的运动（如骑自行车、跑步、打乒乓球等）	21至30分钟	大约每天一次	1	5	1	5	1	5	1	1	5	5	5	5	5	5	5	1	5	5	4	5	5	4
955	男	七年级	农村或乡镇	7	7	7	7	7	7	7	7	7	5	5	5	5	5	5	5	5	5	5	3	5	呼吸急促、出汗很多的大强度的，但不持久的运动（如打羽毛球、篮球、网球、足球等）	21至30分钟	每周1至2次	3	4	3	4	3	3	2	3	4	4	5	5	5	5	1	3	2	1	1	1	3	1
956	男	九年级	农村或乡镇	7	7	7	7	7	7	7	7	7	5	3	5	3	4	4	4	4	4	4	4	4	呼吸急促、出汗很多的大强度的，但不持久的运动（如打羽毛球、篮球、网球、足球等）	11至20分钟	大约每天一次	5	5	4	3	4	2	4	4	3	4	4	4	4	4	2	3	3	2	3	3	3	2
957	女	七年级	农村或乡镇	5	7	7	7	7	7	7	6	7	5	5	5	5	5	5	4	5	4	5	4	5	轻微运动（如散步、做广播体操等）	11至20分钟	大约每天一次	5	5	1	5	1	4	2	5	4	5	5	5	5	5	4	1	5	5	4	2	4	3
958	女	七年级	农村或乡镇	7	6	6	5	5	5	5	5	5	4	4	4	2	4	4	4	4	4	4	4	4	中等强度的较激烈持久的运动（如骑自行车、跑步、打乒乓球等）	10分钟以下	每周1至2次	5	5	1	5	1	1	1	1	1	3	3	3	3	3	3	2	3	3	3	3	3	3
959	男	九年级	农村或乡镇	7	7	7	7	7	7	7	7	7	5	5	5	5	5	5	5	5	5	5	5	5	呼吸急促、出汗很多的大强度的，但不持久的运动（如打羽毛球、篮球、网球、足球等）	11至20分钟	大约每天一次	5	5	3	3	3	5	3	5	5	5	5	5	5	5	5	5	5	5	5	5	5	5
960	女	七年级	农村或乡镇	4	4	4	4	4	4	4	4	4	3	3	3	3	3	3	3	3	3	3	3	3	轻微运动（如散步、做广播体操等）	10分钟以下	每周1至2次	4	5	1	4	3	3	2	3	4	3	2	3	2	2	1	3	3	1	4	1	3	3
961	男	七年级	农村或乡镇	4	4	4	4	4	4	4	4	4	3	3	3	2	4	4	3	3	3	3	2	3	小强度的不太紧张的运动（如消遣娱乐的打排球、慢跑、打太极拳等）	21至30分钟	大约每天一次	3	2	5	3	4	4	2	5	3	4	2	5	2	3	3	3	3	3	3	3	3	3
962	女	七年级	农村或乡镇	6	6	6	6	6	6	6	6	6	4	4	4	1	4	2	2	4	2	2	2	2	中等强度的较激烈持久的运动（如骑自行车、跑步、打乒乓球等）	31至40分钟	一个月2至3次	4	4	2	4	2	2	2	4	2	4	4	4	2	4	4	1	5	4	3	3	4	2
963	男	七年级	农村或乡镇	7	5	6	6	6	5	5	5	6	4	5	5	2	5	5	3	3	2	4	2	3	中等强度的较激烈持久的运动（如骑自行车、跑步、打乒乓球等）	11至20分钟	每周1至2次	5	5	2	3	2	5	2	2	3	3	2	2	5	4	4	2	2	1	1	1	2	1
964	男	七年级	城市	7	7	7	7	7	6	6	6	6	5	5	4	1	3	3	2	5	3	3	1	4	轻微运动（如散步、做广播体操等）	11至20分钟	每周1至2次	3	3	3	3	2	2	2	3	3	3	3	2	3	3	2	4	4	3	1	3	2	4
965	男	七年级	农村或乡镇	7	7	7	6	6	7	6	6	6	5	5	5	1	5	5	5	5	5	5	1	5	中等强度的较激烈持久的运动（如骑自行车、跑步、打乒乓球等）	21至30分钟	大约每天一次	5	5	3	5	3	1	1	1	5	5	5	2	3	3	3	4	4	3	4	4	4	4
966	女	八年级	农村或乡镇	7	7	7	7	7	7	7	7	7	5	5	4	1	5	4	3	5	4	4	1	5	小强度的不太紧张的运动（如消遣娱乐的打排球、慢跑、打太极拳等）	11至20分钟	大约每天一次	4	4	2	3	1	3	1	5	3	3	4	1	2	2	5	1	5	5	5	5	1	3
967	女	七年级	农村或乡镇	5	5	5	5	4	6	6	6	5	3	3	4	2	4	3	3	4	3	3	2	4	小强度的不太紧张的运动（如消遣娱乐的打排球、慢跑、打太极拳等）	11至20分钟	每周1至2次	3	3	3	3	3	2	3	4	3	3	3	3	3	4	4	1	3	4	4	3	2	3
968	男	九年级	农村或乡镇	2	6	2	6	6	5	6	5	5	4	3	4	3	4	3	2	4	3	4	3	4	呼吸急促、出汗很多的大强度的，但不持久的运动（如打羽毛球、篮球、网球、足球等）	10分钟以下	大约每天一次	4	4	3	4	3	5	3	5	4	3	4	3	3	4	4	5	3	4	4	3	4	2
969	男	七年级	农村或乡镇	7	7	7	7	7	7	7	7	7	5	5	5	1	5	5	5	5	5	1	1	5	轻微运动（如散步、做广播体操等）	21至30分钟	每周1至2次	5	5	1	5	5	5	1	1	5	1	1	5	5	5	2	4	4	4	4	4	3	4
970	男	八年级	城市	3	5	5	3	3	5	5	5	5	3	3	3	2	5	3	3	3	3	3	3	3	轻微运动（如散步、做广播体操等）	11至20分钟	每周1至2次	3	4	3	3	5	1	3	5	3	5	3	3	3	3	3	2	4	3	5	3	3	3
971	女	七年级	农村或乡镇	7	7	7	7	7	7	7	7	7	5	5	5	1	5	5	5	5	5	5	1	5	呼吸急促、出汗很多的大强度的持久的运动（如赛跑、成套健美操、游泳、篮球比赛等）	31至40分钟	大约每天一次	5	5	1	5	1	5	1	1	5	5	5	1	5	5	5	1	5	5	5	5	1	1
972	男	九年级	农村或乡镇	7	7	7	7	7	7	7	7	7	5	5	5	2	5	5	3	5	5	5	2	5	中等强度的较激烈持久的运动（如骑自行车、跑步、打乒乓球等）	21至30分钟	每周1至2次	5	5	2	5	3	4	2	3	5	5	5	5	4	4	4	1	4	5	4	4	2	2
973	男	七年级	农村或乡镇	7	7	7	7	7	7	7	7	7	3	5	5	1	5	5	5	5	5	5	1	5	呼吸急促、出汗很多的大强度的，但不持久的运动（如打羽毛球、篮球、网球、足球等）	31至40分钟	每周1至2次	4	5	3	4	3	3	2	4	3	3	3	3	3	4	3	5	4	5	4	3	4	4
974	男	七年级	城市	7	7	7	7	7	7	7	7	7	5	5	5	5	5	5	5	5	5	5	5	5	中等强度的较激烈持久的运动（如骑自行车、跑步、打乒乓球等）	21至30分钟	每周1至2次	5	5	1	5	1	5	1	3	3	3	3	3	3	3	4	4	4	4	4	4	4	4
975	女	九年级	农村或乡镇	5	6	4	4	4	4	7	6	6	5	4	3	1	5	4	2	3	3	2	1	3	轻微运动（如散步、做广播体操等）	21至30分钟	大约每天一次	3	3	2	3	3	3	2	3	3	5	3	3	3	3	3	2	3	4	2	2	2	4
976	男	七年级	农村或乡镇	6	5	5	4	4	3	4	4	4	4	4	4	3	4	5	1	5	5	3	3	4	中等强度的较激烈持久的运动（如骑自行车、跑步、打乒乓球等）	21至30分钟	一个月1次以下	5	5	5	5	1	5	1	1	5	1	5	1	5	5	1	5	3	5	1	5	1	5
977	女	七年级	农村或乡镇	7	7	7	7	7	7	7	7	7	5	5	4	1	5	5	5	4	4	4	1	4	轻微运动（如散步、做广播体操等）	11至20分钟	每周3至5次	4	5	1	4	1	4	1	1	5	5	4	4	4	4	4	2	2	4	4	4	2	2
978	女	七年级	农村或乡镇	6	6	5	5	6	5	6	6	6	2	3	3	2	4	4	2	4	3	3	2	3	中等强度的较激烈持久的运动（如骑自行车、跑步、打乒乓球等）	11至20分钟	大约每天一次	3	3	2	2	3	3	2	2	4	4	3	2	3	4	2	2	4	4	4	5	3	3
979	女	七年级	城市	5	5	5	5	5	5	5	5	5	4	4	4	4	4	4	3	3	3	3	3	3	轻微运动（如散步、做广播体操等）	11至20分钟	每周1至2次	4	4	3	3	3	3	1	3	3	3	3	3	3	3	4	3	3	3	4	3	3	3
980	男	七年级	农村或乡镇	7	7	7	7	6	3	4	4	4	4	3	3	3	4	5	5	5	1	5	3	3	中等强度的较激烈持久的运动（如骑自行车、跑步、打乒乓球等）	60分钟及以上	大约每天一次	5	5	5	5	5	5	5	5	5	3	2	2	3	2	4	3	3	3	3	3	4	4
981	男	七年级	农村或乡镇	6	6	6	6	6	6	6	6	6	3	3	4	2	4	5	3	3	3	3	2	3	轻微运动（如散步、做广播体操等）	10分钟以下	一个月2至3次	3	4	3	3	4	4	1	4	3	3	3	1	1	2	1	1	5	5	4	3	3	4
982	女	七年级	农村或乡镇	7	7	7	7	7	7	7	7	7	5	5	5	1	5	5	5	5	5	5	1	5	中等强度的较激烈持久的运动（如骑自行车、跑步、打乒乓球等）	60分钟及以上	大约每天一次	5	5	1	5	1	5	1	2	5	5	5	1	5	5	3	1	1	1	5	5	1	1
983	男	八年级	城市	7	7	7	7	7	7	7	7	7	5	5	5	5	5	5	5	5	5	5	5	5	呼吸急促、出汗很多的大强度的持久的运动（如赛跑、成套健美操、游泳、篮球比赛等）	21至30分钟	每周1至2次	5	5	5	5	5	5	5	5	5	5	5	5	5	5	3	3	2	1	3	3	3	3
984	男	九年级	农村或乡镇	6	6	5	5	5	5	5	5	5	4	3	3	2	4	3	3	3	3	3	3	3	小强度的不太紧张的运动（如消遣娱乐的打排球、慢跑、打太极拳等）	11至20分钟	一个月2至3次	3	3	3	3	3	4	4	4	3	3	3	3	3	3	3	2	2	2	2	2	2	2
985	男	八年级	城市	5	5	5	5	5	5	5	6	6	4	4	4	4	4	4	3	4	4	4	4	4	中等强度的较激烈持久的运动（如骑自行车、跑步、打乒乓球等）	11至20分钟	大约每天一次	4	4	4	4	4	4	4	4	4	4	4	4	4	4	5	4	4	4	4	4	4	4
986	女	七年级	农村或乡镇	7	7	7	7	7	7	7	7	7	5	5	5	1	5	5	5	5	5	5	5	5	呼吸急促、出汗很多的大强度的持久的运动（如赛跑、成套健美操、游泳、篮球比赛等）	21至30分钟	大约每天一次	5	1	1	5	1	5	1	1	5	5	5	5	5	5	5	4	5	5	5	5	5	5
987	女	七年级	农村或乡镇	7	7	7	7	7	7	7	7	7	5	5	4	3	5	4	3	3	2	1	1	4	小强度的不太紧张的运动（如消遣娱乐的打排球、慢跑、打太极拳等）	11至20分钟	每周1至2次	5	4	2	3	3	4	1	3	3	2	5	4	3	4	4	2	4	3	4	3	3	4
988	女	七年级	农村或乡镇	6	6	6	6	6	6	6	6	6	5	3	3	3	3	3	3	3	3	3	1	3	呼吸急促、出汗很多的大强度的持久的运动（如赛跑、成套健美操、游泳、篮球比赛等）	11至20分钟	每周3至5次	3	4	2	3	3	3	3	3	4	3	4	4	3	4	3	2	3	3	4	4	4	4
989	男	七年级	城市	7	7	5	5	5	5	5	5	6	5	5	5	3	5	5	5	5	5	4	2	5	中等强度的较激烈持久的运动（如骑自行车、跑步、打乒乓球等）	11至20分钟	每周1至2次	1	5	1	5	3	4	1	2	3	5	4	4	5	4	5	2	5	5	5	5	5	4
990	男	七年级	农村或乡镇	7	7	7	7	7	7	7	7	7	5	5	5	5	5	5	5	5	5	5	5	5	中等强度的较激烈持久的运动（如骑自行车、跑步、打乒乓球等）	11至20分钟	大约每天一次	1	5	1	5	1	5	1	1	5	5	5	1	5	5	5	2	5	5	5	5	1	2
991	男	七年级	农村或乡镇	5	7	5	7	7	7	7	7	7	5	5	5	1	5	5	5	5	5	5	1	5	呼吸急促、出汗很多的大强度的持久的运动（如赛跑、成套健美操、游泳、篮球比赛等）	31至40分钟	每周1至2次	5	5	1	5	1	4	1	5	3	5	5	5	5	5	3	5	5	5	5	4	1	1
992	女	七年级	农村或乡镇	5	6	6	6	6	6	6	6	6	2	4	4	1	5	4	3	4	3	3	1	4	中等强度的较激烈持久的运动（如骑自行车、跑步、打乒乓球等）	11至20分钟	大约每天一次	5	5	1	4	2	4	1	5	3	3	4	1	3	5	3	1	2	3	4	4	1	4
993	男	九年级	农村或乡镇	5	5	5	5	5	5	5	5	5	4	4	4	4	4	4	4	4	4	4	4	4	呼吸急促、出汗很多的大强度的，但不持久的运动（如打羽毛球、篮球、网球、足球等）	11至20分钟	每周1至2次	4	4	4	4	2	4	2	3	4	4	4	4	4	4	5	5	5	5	4	4	4	3
994	男	七年级	农村或乡镇	6	6	6	6	6	6	6	6	6	5	5	4	3	4	4	3	4	3	4	3	3	呼吸急促、出汗很多的大强度的，但不持久的运动（如打羽毛球、篮球、网球、足球等）	11至20分钟	每周1至2次	4	4	1	4	2	3	2	3	3	3	4	4	4	4	2	3	4	4	4	4	2	2
995	男	七年级	农村或乡镇	7	7	7	7	7	7	7	7	7	5	5	5	1	5	5	4	5	5	3	1	5	中等强度的较激烈持久的运动（如骑自行车、跑步、打乒乓球等）	21至30分钟	每周3至5次	5	5	1	5	1	5	1	2	5	5	5	5	5	5	4	1	4	5	5	5	1	4
996	男	七年级	农村或乡镇	7	7	7	4	4	4	5	5	5	4	5	5	1	5	5	3	3	3	3	1	3	中等强度的较激烈持久的运动（如骑自行车、跑步、打乒乓球等）	11至20分钟	每周3至5次	2	5	1	3	1	3	1	3	3	3	3	3	3	3	4	3	5	2	1	2	1	1
997	男	八年级	农村或乡镇	5	5	5	5	5	5	5	5	5	3	3	4	4	4	4	4	4	4	4	4	4	中等强度的较激烈持久的运动（如骑自行车、跑步、打乒乓球等）	11至20分钟	一个月2至3次	3	3	3	3	3	3	3	3	3	3	3	3	3	3	3	3	3	3	3	3	3	3
998	男	九年级	农村或乡镇	7	6	7	6	5	6	7	7	7	5	5	5	1	5	4	5	5	5	5	1	5	呼吸急促、出汗很多的大强度的，但不持久的运动（如打羽毛球、篮球、网球、足球等）	60分钟及以上	每周3至5次	1	5	1	3	2	4	1	5	4	3	5	1	1	5	4	1	5	5	5	5	1	1
999	男	八年级	城市	6	6	6	6	6	6	7	7	7	5	5	5	1	5	5	4	5	4	4	1	4	呼吸急促、出汗很多的大强度的，但不持久的运动（如打羽毛球、篮球、网球、足球等）	21至30分钟	每周3至5次	5	4	2	4	5	4	2	4	3	3	5	5	4	5	5	1	5	4	4	2	2	3
1000	男	七年级	农村或乡镇	4	4	5	5	4	4	5	5	5	3	3	3	4	3	3	3	3	2	3	2	3	小强度的不太紧张的运动（如消遣娱乐的打排球、慢跑、打太极拳等）	11至20分钟	一个月1次以下	5	5	3	3	2	1	1	5	5	3	3	3	3	3	1	3	4	3	3	3	2	3
1001	男	七年级	农村或乡镇	5	5	5	5	5	5	5	5	5	4	4	4	4	4	4	3	4	4	4	4	4	中等强度的较激烈持久的运动（如骑自行车、跑步、打乒乓球等）	21至30分钟	每周3至5次	4	4	1	4	1	4	2	4	3	3	3	4	4	4	2	1	4	4	2	2	3	1
1002	男	七年级	农村或乡镇	1	6	5	6	6	6	6	6	6	5	3	3	2	5	2	2	2	2	2	1	4	呼吸急促、出汗很多的大强度的持久的运动（如赛跑、成套健美操、游泳、篮球比赛等）	11至20分钟	大约每天一次	3	4	2	5	4	3	3	4	3	4	3	3	4	4	3	2	4	4	3	3	2	2
1003	男	七年级	农村或乡镇	4	4	4	4	4	4	4	4	4	3	3	3	3	3	3	3	3	3	3	3	3	轻微运动（如散步、做广播体操等）	21至30分钟	大约每天一次	3	3	3	3	3	3	3	3	3	3	3	3	3	3	4	4	4	4	4	4	4	4
1004	女	七年级	城市	7	7	7	7	7	7	7	7	6	4	4	2	2	4	4	3	4	3	3	2	3	轻微运动（如散步、做广播体操等）	11至20分钟	每周1至2次	4	4	3	3	3	3	2	4	3	4	3	2	2	3	1	1	1	4	4	4	2	3
1005	男	七年级	农村或乡镇	7	7	7	7	6	7	7	7	7	5	5	5	1	5	3	4	4	4	3	2	4	轻微运动（如散步、做广播体操等）	11至20分钟	每周1至2次	3	4	2	4	2	4	2	3	4	3	4	3	4	4	5	2	5	4	4	4	2	2
1006	女	八年级	农村或乡镇	5	7	5	5	5	5	7	6	6	1	5	5	1	4	4	3	4	4	3	1	4	轻微运动（如散步、做广播体操等）	10分钟以下	每周1至2次	4	4	1	3	1	4	1	3	4	4	5	5	5	4	4	2	1	1	4	1	2	3
1007	女	七年级	农村或乡镇	7	7	7	7	7	7	6	6	6	5	5	5	1	5	4	4	4	4	4	2	4	轻微运动（如散步、做广播体操等）	21至30分钟	每周1至2次	4	5	1	4	3	4	1	4	5	5	4	4	4	4	5	1	5	4	5	4	1	1
1008	女	八年级	农村或乡镇	7	7	7	7	7	7	7	7	7	5	5	5	1	5	5	5	5	5	5	1	5	中等强度的较激烈持久的运动（如骑自行车、跑步、打乒乓球等）	21至30分钟	一个月1次以下	4	5	5	5	5	1	1	5	3	3	5	5	5	5	4	5	4	4	1	1	3	4
1009	女	七年级	农村或乡镇	7	7	7	7	7	7	7	7	7	5	5	5	1	5	5	5	5	5	3	1	5	中等强度的较激烈持久的运动（如骑自行车、跑步、打乒乓球等）	31至40分钟	大约每天一次	5	5	1	5	1	3	1	5	5	3	3	1	3	5	1	1	5	3	5	5	3	1
1010	女	七年级	农村或乡镇	7	7	7	7	7	7	7	7	7	1	5	3	2	3	3	3	3	3	3	1	3	小强度的不太紧张的运动（如消遣娱乐的打排球、慢跑、打太极拳等）	21至30分钟	大约每天一次	5	4	1	3	2	2	1	5	4	3	4	3	3	2	3	1	4	3	5	3	1	1
1011	女	七年级	农村或乡镇	6	6	6	6	6	6	6	6	6	3	3	3	2	4	3	3	4	3	3	2	4	小强度的不太紧张的运动（如消遣娱乐的打排球、慢跑、打太极拳等）	31至40分钟	每周3至5次	2	3	3	3	3	3	3	3	3	3	3	3	3	3	3	2	4	4	3	4	3	3
1012	男	七年级	城市	7	7	7	7	7	7	7	7	7	5	5	5	2	5	4	3	4	4	4	2	4	中等强度的较激烈持久的运动（如骑自行车、跑步、打乒乓球等）	11至20分钟	大约每天一次	3	5	2	3	2	4	2	4	2	3	5	2	4	4	5	1	5	3	2	4	1	4
1013	女	七年级	农村或乡镇	5	5	5	5	5	6	6	5	5	4	3	3	4	4	3	4	4	4	4	4	5	轻微运动（如散步、做广播体操等）	10分钟以下	一个月2至3次	4	4	3	4	1	3	2	4	3	3	3	2	3	3	2	1	1	4	5	5	5	2
1014	女	八年级	农村或乡镇	4	5	4	3	3	3	3	3	3	3	2	2	2	2	2	2	2	2	2	2	2	轻微运动（如散步、做广播体操等）	10分钟以下	每周1至2次	3	4	4	3	3	2	3	3	3	3	3	3	3	3	2	2	4	2	2	2	2	4
1015	女	七年级	农村或乡镇	5	4	5	5	4	5	5	5	5	4	3	3	2	4	4	3	3	3	3	1	3	中等强度的较激烈持久的运动（如骑自行车、跑步、打乒乓球等）	11至20分钟	大约每天一次	5	4	2	3	1	5	1	3	3	5	3	3	3	3	3	2	2	4	4	3	2	2
1016	男	九年级	城市	4	4	4	4	4	4	4	4	4	3	3	3	3	3	3	3	3	3	3	3	3	中等强度的较激烈持久的运动（如骑自行车、跑步、打乒乓球等）	11至20分钟	每周1至2次	5	5	1	3	3	3	3	3	3	3	3	3	3	3	5	1	1	1	3	3	3	3
1017	男	九年级	农村或乡镇	4	3	3	3	3	3	3	3	3	1	1	1	3	3	3	3	3	3	3	3	3	轻微运动（如散步、做广播体操等）	10分钟以下	每周3至5次	5	5	5	3	3	3	3	3	3	3	3	3	3	3	3	3	3	3	3	3	3	3
1018	女	七年级	农村或乡镇	4	4	4	4	5	5	5	5	4	5	3	4	1	4	4	3	4	3	4	2	4	中等强度的较激烈持久的运动（如骑自行车、跑步、打乒乓球等）	11至20分钟	大约每天一次	5	4	4	1	1	1	3	5	3	5	4	4	4	4	3	2	2	3	2	3	2	3
1019	女	七年级	农村或乡镇	6	6	6	6	6	6	6	6	6	2	3	3	3	4	4	3	4	4	3	2	3	轻微运动（如散步、做广播体操等）	11至20分钟	每周1至2次	3	3	2	4	2	3	2	3	4	4	3	2	3	4	4	2	4	4	4	4	3	3
1020	女	八年级	农村或乡镇	4	5	3	2	2	3	4	4	5	2	3	4	2	3	4	3	3	4	3	2	5	轻微运动（如散步、做广播体操等）	11至20分钟	每周1至2次	4	4	2	3	2	3	4	2	4	4	2	4	3	4	3	5	1	4	3	4	4	3
1021	女	八年级	农村或乡镇	3	4	4	4	4	4	3	4	3	3	2	3	3	2	2	2	3	3	4	3	2	轻微运动（如散步、做广播体操等）	10分钟以下	每周1至2次	2	3	3	3	3	3	4	4	3	3	3	3	4	3	3	3	3	3	3	3	3	3
1022	女	七年级	农村或乡镇	5	6	6	6	6	6	6	6	6	4	4	3	2	4	3	3	3	4	3	2	3	轻微运动（如散步、做广播体操等）	11至20分钟	每周1至2次	2	4	3	4	3	3	2	2	3	3	3	3	3	4	2	4	4	4	5	3	3	3
1023	女	七年级	农村或乡镇	7	7	7	7	7	7	7	7	7	5	5	5	1	5	5	3	5	5	5	2	5	呼吸急促、出汗很多的大强度的，但不持久的运动（如打羽毛球、篮球、网球、足球等）	31至40分钟	每周1至2次	5	5	2	4	4	1	1	5	3	4	4	2	4	4	5	1	1	4	5	5	1	3
1024	男	七年级	农村或乡镇	7	7	7	7	5	6	5	6	6	4	4	4	3	4	4	4	4	3	3	3	3	呼吸急促、出汗很多的大强度的持久的运动（如赛跑、成套健美操、游泳、篮球比赛等）	31至40分钟	大约每天一次	3	3	3	3	3	3	3	3	3	3	3	3	3	3	3	4	1	1	1	1	3	1
1025	男	七年级	农村或乡镇	6	6	6	6	6	6	6	6	6	4	4	4	3	4	4	2	4	3	4	2	4	呼吸急促、出汗很多的大强度的，但不持久的运动（如打羽毛球、篮球、网球、足球等）	31至40分钟	每周1至2次	5	4	2	2	3	3	2	3	4	3	4	4	4	4	2	2	1	3	1	1	1	1
1026	女	七年级	农村或乡镇	5	5	5	4	4	5	4	4	4	3	3	3	2	3	3	4	4	4	3	3	3	中等强度的较激烈持久的运动（如骑自行车、跑步、打乒乓球等）	31至40分钟	一个月2至3次	4	4	2	3	3	3	3	3	3	3	3	3	3	3	4	3	3	3	2	3	3	3
1027	男	九年级	农村或乡镇	7	5	5	5	6	6	6	6	6	4	5	5	4	4	4	4	4	4	4	4	4	呼吸急促、出汗很多的大强度的持久的运动（如赛跑、成套健美操、游泳、篮球比赛等）	21至30分钟	每周1至2次	3	4	2	3	3	3	2	3	3	3	5	4	4	4	4	2	2	4	3	4	4	4
1028	女	九年级	农村或乡镇	7	7	7	7	7	7	6	6	5	5	4	3	1	5	3	3	5	4	5	1	5	轻微运动（如散步、做广播体操等）	31至40分钟	每周1至2次	5	4	1	4	4	3	2	3	3	3	3	3	3	3	3	1	5	5	4	3	3	3
1029	男	九年级	城市	7	7	7	5	6	7	7	7	4	5	5	5	1	5	3	2	5	2	3	1	4	呼吸急促、出汗很多的大强度的持久的运动（如赛跑、成套健美操、游泳、篮球比赛等）	11至20分钟	每周1至2次	5	5	3	5	3	3	5	5	3	3	4	4	3	5	3	2	3	1	3	2	2	2
1030	女	七年级	城市	6	5	5	4	4	4	4	4	4	4	3	3	2	4	4	3	3	4	3	2	2	轻微运动（如散步、做广播体操等）	21至30分钟	一个月2至3次	5	5	2	2	5	5	2	5	3	3	4	4	4	3	4	1	4	3	1	2	3	2
1031	女	九年级	农村或乡镇	7	7	7	7	7	7	7	7	7	5	5	5	3	5	4	3	4	3	3	3	4	呼吸急促、出汗很多的大强度的持久的运动（如赛跑、成套健美操、游泳、篮球比赛等）	21至30分钟	大约每天一次	3	5	2	5	1	5	3	4	4	5	5	5	5	5	4	2	4	5	4	3	3	2
1032	男	七年级	农村或乡镇	7	6	6	6	6	6	6	6	6	5	4	3	2	4	4	3	3	3	3	2	3	轻微运动（如散步、做广播体操等）	11至20分钟	每周1至2次	5	5	2	4	3	4	3	2	5	5	3	4	3	3	5	1	5	2	5	5	3	2
1033	女	七年级	城市	6	6	6	6	6	6	5	5	5	2	3	2	1	5	3	2	4	3	2	5	4	中等强度的较激烈持久的运动（如骑自行车、跑步、打乒乓球等）	11至20分钟	一个月2至3次	4	4	2	4	1	4	1	2	4	4	4	4	4	4	3	4	2	4	4	2	2	3
1034	女	九年级	农村或乡镇	7	7	7	7	7	7	7	7	7	3	4	5	1	5	4	4	4	4	3	2	4	小强度的不太紧张的运动（如消遣娱乐的打排球、慢跑、打太极拳等）	11至20分钟	大约每天一次	2	5	1	4	3	3	2	3	4	5	3	3	4	4	5	1	5	4	5	5	2	1
1035	男	七年级	农村或乡镇	5	5	5	3	6	6	5	1	3	4	5	5	2	5	3	4	5	3	4	3	4	中等强度的较激烈持久的运动（如骑自行车、跑步、打乒乓球等）	60分钟及以上	每周1至2次	5	4	3	4	4	3	4	3	4	3	2	4	3	3	3	3	2	2	4	2	3	2
1036	男	九年级	农村或乡镇	6	6	6	6	6	6	6	6	5	3	3	3	3	3	3	3	3	3	3	3	3	呼吸急促、出汗很多的大强度的持久的运动（如赛跑、成套健美操、游泳、篮球比赛等）	11至20分钟	每周1至2次	3	3	3	3	3	3	3	3	3	3	3	3	3	3	5	5	5	5	5	5	5	5
1037	男	七年级	农村或乡镇	7	7	5	5	5	5	5	6	6	4	4	4	4	4	4	4	4	4	4	3	3	中等强度的较激烈持久的运动（如骑自行车、跑步、打乒乓球等）	10分钟以下	一个月2至3次	5	5	1	2	3	3	3	3	3	3	3	4	4	2	5	5	5	5	5	5	5	5
1038	女	八年级	城市	5	6	6	6	6	6	6	6	6	4	5	3	3	4	4	3	3	3	3	2	3	小强度的不太紧张的运动（如消遣娱乐的打排球、慢跑、打太极拳等）	11至20分钟	一个月2至3次	2	4	3	3	3	3	3	4	5	5	3	4	3	3	2	4	5	4	2	1	3	4
1039	男	九年级	城市	7	7	7	5	5	6	6	6	6	4	5	5	3	5	4	3	4	3	3	2	4	呼吸急促、出汗很多的大强度的，但不持久的运动（如打羽毛球、篮球、网球、足球等）	21至30分钟	每周3至5次	4	4	4	3	4	3	3	5	4	3	4	4	4	4	4	3	4	4	3	4	3	3
1040	女	七年级	农村或乡镇	6	6	6	6	6	6	6	6	6	4	5	5	3	4	4	5	4	5	4	3	4	中等强度的较激烈持久的运动（如骑自行车、跑步、打乒乓球等）	11至20分钟	一个月2至3次	5	5	1	4	1	5	3	3	5	4	4	4	4	5	4	3	5	2	1	1	2	2
1041	女	九年级	农村或乡镇	7	7	7	7	7	7	7	7	7	5	5	5	5	5	5	5	5	5	5	5	5	中等强度的较激烈持久的运动（如骑自行车、跑步、打乒乓球等）	10分钟以下	每周1至2次	3	5	3	3	3	3	3	3	3	3	5	5	5	5	4	4	4	4	2	2	4	4
1042	男	七年级	城市	7	7	7	7	7	7	7	7	7	5	5	4	1	5	5	1	5	3	5	1	5	呼吸急促、出汗很多的大强度的，但不持久的运动（如打羽毛球、篮球、网球、足球等）	60分钟及以上	每周1至2次	5	5	2	5	1	5	1	5	5	5	5	5	5	5	5	1	4	3	4	4	1	1
1043	男	九年级	农村或乡镇	7	7	7	7	7	7	7	7	7	5	5	5	1	5	5	5	5	3	5	1	5	小强度的不太紧张的运动（如消遣娱乐的打排球、慢跑、打太极拳等）	10分钟以下	每周3至5次	5	5	3	4	5	3	1	5	5	5	5	5	5	5	3	1	5	5	1	3	1	5
1044	男	七年级	农村或乡镇	4	6	4	4	4	4	4	4	6	3	3	3	3	3	3	3	3	3	3	3	3	小强度的不太紧张的运动（如消遣娱乐的打排球、慢跑、打太极拳等）	11至20分钟	一个月1次以下	3	4	3	3	3	5	3	3	3	3	3	3	3	3	1	3	3	3	3	3	3	3
1045	女	七年级	城市	6	6	6	6	6	6	6	6	6	5	5	5	1	5	4	3	4	4	4	2	4	轻微运动（如散步、做广播体操等）	11至20分钟	每周1至2次	4	4	3	3	3	4	2	2	4	4	4	3	4	4	2	1	1	2	2	2	2	2
1046	女	八年级	农村或乡镇	7	7	7	7	7	7	7	7	7	5	5	5	5	4	4	3	4	3	4	4	4	中等强度的较激烈持久的运动（如骑自行车、跑步、打乒乓球等）	11至20分钟	一个月2至3次	5	5	2	5	3	3	2	5	5	5	4	4	4	4	4	2	4	4	3	3	3	3
1047	女	七年级	城市	7	7	7	7	7	7	7	7	7	5	3	5	1	5	5	2	3	1	1	1	5	呼吸急促、出汗很多的大强度的，但不持久的运动（如打羽毛球、篮球、网球、足球等）	21至30分钟	一个月2至3次	5	5	1	5	1	1	5	5	3	3	5	3	4	5	1	2	5	3	4	5	1	3
1048	女	九年级	农村或乡镇	6	6	6	6	6	6	6	6	6	4	4	4	2	4	4	3	4	3	4	2	4	中等强度的较激烈持久的运动（如骑自行车、跑步、打乒乓球等）	11至20分钟	大约每天一次	4	4	2	4	2	3	2	3	3	4	4	4	4	4	4	2	4	4	4	3	2	2
1049	女	九年级	农村或乡镇	6	6	6	6	6	6	6	6	6	4	4	4	3	4	3	2	4	3	3	2	3	轻微运动（如散步、做广播体操等）	11至20分钟	每周1至2次	4	4	2	3	4	3	2	3	4	3	4	4	3	4	4	1	5	4	4	4	3	2
1050	女	九年级	农村或乡镇	6	6	6	6	6	6	6	6	6	5	5	3	1	5	5	3	5	4	3	1	5	轻微运动（如散步、做广播体操等）	21至30分钟	每周1至2次	3	3	1	3	3	3	3	3	3	3	5	5	5	5	1	1	4	4	3	3	3	3
1051	女	九年级	农村或乡镇	6	6	6	6	6	6	6	6	6	4	5	5	2	5	5	5	5	5	5	5	5	轻微运动（如散步、做广播体操等）	11至20分钟	每周1至2次	5	5	1	5	4	5	1	1	5	3	5	3	3	5	3	5	5	5	5	5	3	3
1052	女	九年级	农村或乡镇	5	5	5	6	6	6	6	6	6	4	4	4	2	4	4	3	4	3	4	2	4	中等强度的较激烈持久的运动（如骑自行车、跑步、打乒乓球等）	11至20分钟	每周3至5次	4	4	2	4	2	3	3	4	3	4	4	4	4	4	4	1	4	4	3	4	3	2
1053	女	七年级	农村或乡镇	3	3	3	3	3	4	4	4	3	4	3	3	2	3	3	3	3	3	3	3	3	轻微运动（如散步、做广播体操等）	10分钟以下	一个月2至3次	4	4	4	4	4	4	3	4	3	3	3	3	3	3	3	4	3	3	2	2	3	3
1054	女	七年级	农村或乡镇	6	6	6	6	6	6	3	6	6	2	4	3	2	3	3	3	4	3	4	2	4	轻微运动（如散步、做广播体操等）	31至40分钟	大约每天一次	5	4	3	3	2	4	2	4	2	4	3	3	3	3	3	3	5	3	5	2	3	3
1055	女	九年级	农村或乡镇	7	7	7	7	7	7	7	7	7	5	5	4	1	5	4	3	5	4	3	2	3	轻微运动（如散步、做广播体操等）	11至20分钟	大约每天一次	4	5	2	3	2	3	2	5	5	5	5	5	4	4	5	1	4	2	4	5	2	2
1056	女	七年级	农村或乡镇	6	6	6	6	6	6	6	6	7	2	4	4	2	4	5	2	4	3	3	3	3	轻微运动（如散步、做广播体操等）	11至20分钟	每周1至2次	2	5	1	3	3	3	2	3	5	5	4	3	3	3	4	3	3	4	4	4	2	3
1057	男	七年级	农村或乡镇	7	7	6	6	6	6	6	7	7	1	4	4	2	5	4	3	4	4	3	3	3	轻微运动（如散步、做广播体操等）	11至20分钟	大约每天一次	3	5	2	4	3	4	2	3	4	3	3	3	4	4	4	2	5	5	4	4	2	2
1058	女	七年级	农村或乡镇	7	6	6	6	6	6	6	6	6	4	4	4	2	4	3	3	4	4	3	2	3	中等强度的较激烈持久的运动（如骑自行车、跑步、打乒乓球等）	21至30分钟	每周1至2次	4	4	1	4	2	4	1	3	4	3	4	2	3	3	2	1	4	3	4	4	3	4
1059	女	九年级	农村或乡镇	7	7	7	6	6	6	6	6	6	4	4	4	4	4	4	3	3	3	3	2	2	中等强度的较激烈持久的运动（如骑自行车、跑步、打乒乓球等）	11至20分钟	每周3至5次	3	5	2	4	3	2	2	2	3	5	3	3	3	3	2	2	4	3	2	3	2	2
1060	男	八年级	农村或乡镇	5	4	3	2	2	6	3	2	4	1	3	3	1	5	4	2	3	3	3	2	3	中等强度的较激烈持久的运动（如骑自行车、跑步、打乒乓球等）	11至20分钟	每周3至5次	3	2	5	2	2	4	2	5	2	3	3	2	3	2	2	4	3	2	3	3	2	2
1061	女	七年级	城市	6	6	6	4	6	7	7	6	6	5	3	3	1	3	5	1	2	2	2	1	3	轻微运动（如散步、做广播体操等）	11至20分钟	大约每天一次	3	4	4	1	2	3	3	4	3	5	4	4	4	4	4	3	5	4	2	1	1	1
1062	男	七年级	农村或乡镇	7	7	7	7	7	7	7	7	7	5	5	5	5	5	5	5	5	5	5	5	5	轻微运动（如散步、做广播体操等）	11至20分钟	大约每天一次	5	5	5	5	5	5	5	5	5	5	5	5	5	5	1	1	1	1	1	1	1	1
1063	男	八年级	城市	6	6	6	6	6	6	6	6	6	4	4	5	1	5	5	4	4	4	3	3	3	中等强度的较激烈持久的运动（如骑自行车、跑步、打乒乓球等）	21至30分钟	一个月2至3次	3	3	3	2	3	2	3	3	3	3	4	4	4	4	3	2	2	3	2	3	2	3
1064	女	八年级	城市	7	6	6	6	5	6	6	6	7	5	5	5	5	5	5	4	5	5	4	5	4	中等强度的较激烈持久的运动（如骑自行车、跑步、打乒乓球等）	31至40分钟	每周1至2次	3	5	1	4	1	5	5	5	5	5	5	5	5	5	1	1	5	5	5	4	1	1
1065	男	七年级	农村或乡镇	7	7	7	7	7	7	7	7	7	1	5	5	5	5	5	5	5	5	5	5	5	中等强度的较激烈持久的运动（如骑自行车、跑步、打乒乓球等）	31至40分钟	大约每天一次	5	5	1	1	5	5	5	5	5	5	5	4	4	5	5	2	2	3	5	2	4	1
1066	女	八年级	城市	7	7	7	7	7	7	7	7	7	5	5	5	5	5	5	5	5	5	5	4	5	轻微运动（如散步、做广播体操等）	10分钟以下	一个月1次以下	4	5	5	4	5	4	5	4	5	5	5	4	4	4	2	4	4	5	3	4	4	4
1067	男	九年级	城市	7	7	7	5	5	7	7	7	7	5	5	5	5	5	5	5	5	5	5	5	5	呼吸急促、出汗很多的大强度的，但不持久的运动（如打羽毛球、篮球、网球、足球等）	31至40分钟	每周1至2次	5	5	1	5	1	5	1	2	4	2	5	5	5	5	4	1	4	4	5	3	1	3
1068	女	七年级	农村或乡镇	7	7	7	7	7	7	7	7	7	5	5	5	2	5	3	3	5	5	4	2	4	小强度的不太紧张的运动（如消遣娱乐的打排球、慢跑、打太极拳等）	31至40分钟	每周1至2次	5	5	2	4	4	4	2	3	4	3	3	4	4	4	5	4	4	4	4	3	3	2
1069	女	八年级	城市	6	6	6	5	5	5	5	5	4	5	5	4	1	5	4	4	4	3	3	1	4	轻微运动（如散步、做广播体操等）	11至20分钟	每周3至5次	5	5	1	5	1	5	1	2	4	4	4	4	4	5	4	1	4	4	4	3	1	3
1070	男	七年级	农村或乡镇	7	7	7	6	5	5	5	5	5	5	5	4	1	4	4	3	3	4	3	3	3	小强度的不太紧张的运动（如消遣娱乐的打排球、慢跑、打太极拳等）	21至30分钟	每周1至2次	4	5	1	2	3	5	1	5	2	5	4	3	3	3	3	3	3	3	3	3	3	3
1071	女	七年级	农村或乡镇	7	7	7	7	7	7	7	7	7	5	5	4	1	5	5	4	5	4	3	1	5	呼吸急促、出汗很多的大强度的，但不持久的运动（如打羽毛球、篮球、网球、足球等）	21至30分钟	每周1至2次	5	4	1	4	1	3	2	4	3	3	3	3	4	4	4	2	5	3	4	2	4	5
1072	男	七年级	农村或乡镇	7	7	7	7	7	7	7	7	7	5	5	5	1	4	3	3	4	3	3	1	3	中等强度的较激烈持久的运动（如骑自行车、跑步、打乒乓球等）	31至40分钟	每周1至2次	3	4	3	3	3	4	2	3	3	3	4	4	4	4	5	2	4	4	4	4	4	3
1073	男	七年级	城市	7	7	7	7	7	4	4	4	4	3	3	3	3	3	3	3	3	3	3	3	3	呼吸急促、出汗很多的大强度的，但不持久的运动（如打羽毛球、篮球、网球、足球等）	60分钟及以上	大约每天一次	5	3	3	3	3	3	3	3	3	3	3	3	3	3	3	3	3	3	3	3	3	3
1074	男	七年级	城市	7	7	7	7	7	7	7	6	6	4	4	4	2	4	4	3	4	3	3	2	5	呼吸急促、出汗很多的大强度的持久的运动（如赛跑、成套健美操、游泳、篮球比赛等）	11至20分钟	每周3至5次	3	5	3	5	4	5	1	3	4	4	4	4	4	4	4	3	4	4	4	4	4	4
1075	男	九年级	农村或乡镇	2	2	2	2	2	2	7	7	7	5	5	5	5	5	5	5	5	5	5	5	5	轻微运动（如散步、做广播体操等）	10分钟以下	大约每天一次	5	5	5	5	5	5	5	5	5	5	5	5	5	5	4	4	4	4	4	4	4	4
1076	男	八年级	农村或乡镇	5	6	6	6	6	6	6	6	6	4	4	4	3	5	5	1	3	3	3	2	3	中等强度的较激烈持久的运动（如骑自行车、跑步、打乒乓球等）	31至40分钟	每周1至2次	4	4	1	3	3	4	1	3	4	3	4	5	3	4	4	1	5	4	4	4	2	2
1077	女	七年级	城市	7	7	6	6	6	6	6	6	7	5	4	4	3	4	2	3	3	4	3	3	4	中等强度的较激烈持久的运动（如骑自行车、跑步、打乒乓球等）	31至40分钟	每周1至2次	4	4	3	3	3	3	2	3	3	3	4	3	4	4	3	5	5	5	3	4	3	3
1078	女	八年级	城市	5	5	5	5	5	5	5	5	5	3	3	3	1	5	3	2	3	2	2	1	3	轻微运动（如散步、做广播体操等）	11至20分钟	每周3至5次	3	3	3	3	3	3	3	3	3	3	3	3	3	3	3	3	4	4	3	3	3	3
1079	男	七年级	农村或乡镇	4	3	4	5	5	4	4	5	5	3	3	2	1	5	3	1	3	1	5	1	3	中等强度的较激烈持久的运动（如骑自行车、跑步、打乒乓球等）	10分钟以下	大约每天一次	3	3	5	5	5	5	3	3	2	3	3	4	4	3	3	2	1	5	4	2	3	3
1080	女	八年级	城市	7	5	7	5	6	5	6	5	5	3	3	4	3	3	3	3	3	3	3	3	3	小强度的不太紧张的运动（如消遣娱乐的打排球、慢跑、打太极拳等）	10分钟以下	一个月2至3次	4	5	2	4	3	4	1	3	5	4	3	3	3	3	3	5	4	4	5	3	3	3
1081	女	七年级	城市	6	6	6	6	6	6	6	6	6	3	3	3	4	4	4	3	3	3	3	4	3	轻微运动（如散步、做广播体操等）	11至20分钟	每周3至5次	5	5	1	5	1	5	1	5	5	5	4	4	3	4	3	1	5	3	5	5	3	5
1082	女	七年级	农村或乡镇	3	3	3	5	5	5	5	5	5	4	3	3	2	4	3	3	3	3	2	2	3	小强度的不太紧张的运动（如消遣娱乐的打排球、慢跑、打太极拳等）	11至20分钟	每周1至2次	5	5	3	5	2	2	1	3	4	3	3	3	3	3	2	1	3	3	4	4	2	2
1083	女	八年级	农村或乡镇	5	5	5	5	5	5	5	5	5	5	5	4	1	5	4	4	4	4	3	1	3	轻微运动（如散步、做广播体操等）	11至20分钟	大约每天一次	5	5	1	5	5	3	1	2	5	5	4	4	4	4	3	1	5	4	4	4	1	3
1084	男	八年级	农村或乡镇	7	7	7	7	7	7	7	7	7	4	4	3	1	5	5	5	5	4	5	1	5	呼吸急促、出汗很多的大强度的持久的运动（如赛跑、成套健美操、游泳、篮球比赛等）	60分钟及以上	每周3至5次	4	5	1	4	1	2	1	3	5	4	5	3	3	3	5	1	4	4	4	4	1	2
1085	女	八年级	城市	6	6	6	6	5	5	6	6	6	4	4	5	2	4	5	5	4	5	5	3	5	小强度的不太紧张的运动（如消遣娱乐的打排球、慢跑、打太极拳等）	31至40分钟	大约每天一次	4	5	3	3	3	5	2	2	2	4	4	4	4	4	3	2	4	4	4	4	3	4
1086	男	七年级	农村或乡镇	6	3	6	5	3	4	5	5	4	4	3	4	3	4	2	4	3	3	2	4	5	小强度的不太紧张的运动（如消遣娱乐的打排球、慢跑、打太极拳等）	10分钟以下	大约每天一次	3	4	2	3	3	2	4	2	4	2	4	4	4	3	2	2	3	2	4	4	4	4
1087	男	八年级	城市	6	6	6	5	7	6	6	6	6	3	4	3	2	4	3	2	3	2	2	2	3	中等强度的较激烈持久的运动（如骑自行车、跑步、打乒乓球等）	21至30分钟	每周1至2次	5	4	3	3	3	4	3	3	4	5	3	3	3	4	4	4	3	4	4	3	2	3
1088	男	八年级	农村或乡镇	7	7	7	7	7	7	7	7	7	2	3	3	4	2	3	3	3	3	3	2	3	中等强度的较激烈持久的运动（如骑自行车、跑步、打乒乓球等）	21至30分钟	大约每天一次	3	3	2	3	3	3	3	3	3	3	4	4	2	3	3	2	3	2	2	4	3	3
1089	女	九年级	农村或乡镇	5	5	4	5	5	5	4	5	5	4	4	4	4	4	4	4	4	4	4	4	4	呼吸急促、出汗很多的大强度的，但不持久的运动（如打羽毛球、篮球、网球、足球等）	21至30分钟	每周1至2次	4	4	4	4	4	4	4	4	4	4	4	4	4	4	2	2	3	2	2	2	3	2
1090	女	九年级	农村或乡镇	4	4	4	4	4	4	4	4	4	3	4	4	1	4	3	3	3	3	3	1	3	轻微运动（如散步、做广播体操等）	11至20分钟	大约每天一次	4	5	1	5	1	5	1	5	2	5	3	3	3	3	5	5	3	5	1	1	3	4
1091	男	九年级	农村或乡镇	6	6	6	6	6	6	6	6	6	5	5	5	5	5	5	5	5	5	5	5	5	中等强度的较激烈持久的运动（如骑自行车、跑步、打乒乓球等）	31至40分钟	每周1至2次	5	5	5	5	5	5	5	5	5	5	5	5	5	5	2	2	1	5	5	5	5	5
1092	女	八年级	农村或乡镇	6	6	5	5	5	5	5	5	5	4	3	3	1	3	3	2	2	2	3	1	4	中等强度的较激烈持久的运动（如骑自行车、跑步、打乒乓球等）	21至30分钟	每周1至2次	2	5	2	5	3	5	1	3	4	4	5	4	4	4	4	2	5	5	2	4	1	3
1093	男	七年级	农村或乡镇	7	7	6	6	7	7	5	5	4	5	4	5	1	5	5	3	5	3	3	1	4	中等强度的较激烈持久的运动（如骑自行车、跑步、打乒乓球等）	31至40分钟	每周1至2次	4	4	1	4	1	5	1	1	3	5	5	1	3	3	4	1	4	1	4	4	4	4
1094	女	八年级	城市	7	7	7	7	7	7	7	7	7	3	4	3	1	3	3	3	3	3	3	1	3	轻微运动（如散步、做广播体操等）	11至20分钟	大约每天一次	4	5	3	4	3	4	4	3	3	3	3	3	3	3	3	1	5	4	4	3	2	3
1095	男	七年级	农村或乡镇	7	7	7	7	7	7	7	7	7	1	5	5	5	5	5	5	5	5	5	5	5	呼吸急促、出汗很多的大强度的，但不持久的运动（如打羽毛球、篮球、网球、足球等）	11至20分钟	每周1至2次	5	5	5	5	5	5	5	5	5	5	5	5	5	5	1	1	1	1	5	5	5	5
1096	女	八年级	城市	7	7	7	7	7	7	7	7	7	5	5	5	1	5	5	5	5	5	5	1	5	小强度的不太紧张的运动（如消遣娱乐的打排球、慢跑、打太极拳等）	11至20分钟	大约每天一次	5	5	5	5	2	3	2	3	4	4	5	5	5	5	3	1	5	5	4	4	2	3
1097	男	九年级	农村或乡镇	7	7	7	7	7	7	7	7	7	5	4	4	1	5	4	1	5	1	5	1	3	轻微运动（如散步、做广播体操等）	10分钟以下	一个月1次以下	2	4	2	2	4	1	1	2	1	2	5	5	5	5	5	2	2	5	3	2	4	5
1098	女	八年级	农村或乡镇	7	7	7	6	6	6	6	6	6	4	4	4	1	5	5	4	5	4	5	1	5	呼吸急促、出汗很多的大强度的持久的运动（如赛跑、成套健美操、游泳、篮球比赛等）	11至20分钟	大约每天一次	5	5	1	5	1	5	1	5	5	5	5	5	5	5	5	5	5	4	5	4	2	4
1099	女	九年级	农村或乡镇	1	1	1	1	1	1	1	1	1	3	1	4	5	3	1	5	3	2	1	5	1	轻微运动（如散步、做广播体操等）	10分钟以下	一个月1次以下	5	5	1	5	2	4	1	3	5	5	1	1	1	1	2	2	5	5	1	1	4	4
1100	女	七年级	农村或乡镇	7	7	7	6	6	6	7	7	7	5	5	5	2	5	5	5	5	5	5	1	5	中等强度的较激烈持久的运动（如骑自行车、跑步、打乒乓球等）	11至20分钟	一个月2至3次	5	5	1	5	1	5	5	3	5	5	5	5	5	5	5	1	5	5	5	5	1	1
1101	男	七年级	农村或乡镇	6	6	5	5	5	5	3	3	3	3	3	3	1	4	3	3	4	2	2	2	3	轻微运动（如散步、做广播体操等）	11至20分钟	每周1至2次	3	4	3	3	4	2	2	3	3	3	3	3	3	3	2	5	2	2	5	4	3	2
1102	男	九年级	农村或乡镇	5	5	5	5	5	5	5	5	5	4	4	4	4	4	4	4	4	4	4	4	4	中等强度的较激烈持久的运动（如骑自行车、跑步、打乒乓球等）	21至30分钟	每周1至2次	4	4	4	4	4	4	4	4	4	4	4	4	4	4	4	4	4	4	4	4	4	4
1103	女	七年级	农村或乡镇	5	5	5	5	5	5	5	5	5	5	5	5	1	5	5	5	5	5	5	1	5	轻微运动（如散步、做广播体操等）	11至20分钟	大约每天一次	5	5	5	3	1	5	1	5	5	5	5	5	5	5	5	4	3	4	3	3	3	3
1104	女	九年级	城市	7	7	7	5	5	5	5	6	6	4	4	5	5	4	4	4	4	4	4	4	4	轻微运动（如散步、做广播体操等）	21至30分钟	大约每天一次	3	4	3	3	4	3	2	3	3	3	4	3	3	3	3	2	4	4	5	4	4	3
1105	女	九年级	农村或乡镇	7	5	6	6	6	4	4	4	5	5	5	5	5	5	5	5	5	5	4	5	5	轻微运动（如散步、做广播体操等）	31至40分钟	大约每天一次	5	5	1	5	5	5	2	5	5	5	5	5	5	5	3	5	5	5	4	4	4	4
1106	女	八年级	城市	6	6	6	6	6	6	6	5	5	4	3	4	2	4	3	3	3	3	3	2	3	中等强度的较激烈持久的运动（如骑自行车、跑步、打乒乓球等）	21至30分钟	一个月2至3次	4	3	3	3	3	3	2	4	3	2	4	4	4	4	4	2	4	3	3	3	3	4
1107	男	九年级	城市	5	6	5	5	6	6	5	5	6	4	5	4	2	5	4	3	4	4	3	3	4	中等强度的较激烈持久的运动（如骑自行车、跑步、打乒乓球等）	21至30分钟	每周1至2次	4	4	3	4	3	4	3	4	4	4	4	4	4	4	2	1	5	3	3	2	2	3
1108	女	七年级	农村或乡镇	7	7	6	7	5	5	6	5	7	5	5	5	1	5	5	2	4	3	5	1	5	小强度的不太紧张的运动（如消遣娱乐的打排球、慢跑、打太极拳等）	31至40分钟	每周3至5次	1	5	2	4	1	3	1	1	4	5	3	1	4	5	5	1	1	5	5	5	1	1
1109	女	八年级	农村或乡镇	7	7	7	7	7	7	7	7	7	4	3	3	2	5	3	2	3	1	2	2	2	中等强度的较激烈持久的运动（如骑自行车、跑步、打乒乓球等）	31至40分钟	每周1至2次	3	4	3	4	2	4	2	3	3	4	3	4	3	3	3	2	3	4	4	4	1	1
1110	男	八年级	城市	7	7	7	7	6	6	5	5	6	5	5	3	1	5	4	4	4	4	4	2	4	呼吸急促、出汗很多的大强度的，但不持久的运动（如打羽毛球、篮球、网球、足球等）	60分钟及以上	大约每天一次	4	3	2	2	4	3	3	3	3	5	4	4	4	4	3	4	4	4	3	4	4	4
1111	男	八年级	城市	7	6	5	5	4	6	5	5	5	4	4	3	1	4	3	2	3	3	3	3	4	中等强度的较激烈持久的运动（如骑自行车、跑步、打乒乓球等）	10分钟以下	每周3至5次	3	4	3	5	3	1	3	1	3	3	3	4	4	3	3	1	1	5	3	2	1	2
1112	男	九年级	农村或乡镇	7	7	7	7	7	7	7	7	7	5	5	5	2	5	4	3	4	4	4	3	5	中等强度的较激烈持久的运动（如骑自行车、跑步、打乒乓球等）	21至30分钟	每周3至5次	3	4	2	4	4	4	2	4	4	4	4	4	4	3	2	1	2	3	2	4	2	3
1113	女	七年级	农村或乡镇	7	6	6	6	6	6	6	6	6	5	5	4	1	5	5	5	5	4	4	2	5	轻微运动（如散步、做广播体操等）	21至30分钟	一个月2至3次	4	4	2	2	1	5	5	3	5	3	4	4	5	5	5	4	4	4	3	5	4	3
1114	女	八年级	城市	6	6	5	5	5	6	7	7	7	5	4	5	2	4	4	3	3	3	3	2	4	轻微运动（如散步、做广播体操等）	21至30分钟	每周3至5次	5	5	4	4	1	5	2	4	3	5	4	4	4	4	2	1	4	4	2	3	1	3
1115	女	八年级	城市	7	7	6	5	3	7	5	5	5	5	3	3	2	4	3	3	3	2	2	3	3	小强度的不太紧张的运动（如消遣娱乐的打排球、慢跑、打太极拳等）	21至30分钟	每周3至5次	5	5	3	5	1	5	3	5	5	5	5	5	3	3	4	1	4	4	2	3	2	1
1116	男	七年级	农村或乡镇	7	7	7	7	7	7	7	7	7	5	5	5	5	5	5	5	5	5	5	5	5	中等强度的较激烈持久的运动（如骑自行车、跑步、打乒乓球等）	11至20分钟	一个月1次以下	5	5	5	5	5	5	5	5	5	5	5	5	5	5	1	1	1	1	1	1	1	1
1117	男	八年级	农村或乡镇	4	4	4	4	4	4	5	5	6	4	4	4	4	4	4	3	4	4	4	4	4	呼吸急促、出汗很多的大强度的，但不持久的运动（如打羽毛球、篮球、网球、足球等）	11至20分钟	每周3至5次	3	4	2	3	3	4	4	3	4	3	3	2	4	3	3	4	4	4	4	4	4	4
1118	女	七年级	城市	7	6	7	6	7	7	7	7	7	5	5	5	5	5	5	5	5	5	5	5	5	轻微运动（如散步、做广播体操等）	10分钟以下	一个月2至3次	5	5	5	5	5	5	5	5	5	5	5	5	5	5	1	4	1	1	1	1	1	1
1119	女	九年级	农村或乡镇	6	6	6	6	6	6	6	6	6	4	4	4	1	4	4	3	4	3	4	1	4	中等强度的较激烈持久的运动（如骑自行车、跑步、打乒乓球等）	21至30分钟	大约每天一次	3	3	2	3	2	4	2	3	3	4	2	3	4	4	3	2	4	4	3	3	3	4
1120	女	九年级	城市	6	6	6	6	6	6	6	6	6	4	4	3	2	4	4	3	4	2	3	2	3	中等强度的较激烈持久的运动（如骑自行车、跑步、打乒乓球等）	31至40分钟	每周1至2次	4	5	3	3	1	5	1	5	4	5	4	4	4	4	3	4	4	4	2	2	1	5
1121	男	八年级	城市	7	7	6	5	5	5	5	5	5	4	4	4	3	5	4	4	4	3	3	3	3	呼吸急促、出汗很多的大强度的持久的运动（如赛跑、成套健美操、游泳、篮球比赛等）	21至30分钟	一个月2至3次	3	4	3	4	3	2	2	2	3	2	3	4	4	4	2	1	1	4	3	3	2	2
1122	男	七年级	农村或乡镇	4	5	4	5	4	5	3	3	5	3	3	3	3	5	3	4	2	1	3	1	2	呼吸急促、出汗很多的大强度的，但不持久的运动（如打羽毛球、篮球、网球、足球等）	31至40分钟	每周1至2次	3	4	2	3	3	4	3	2	2	2	3	3	3	3	3	3	3	3	2	3	3	3
1123	女	九年级	农村或乡镇	7	6	6	7	7	7	5	7	7	5	5	5	1	5	5	4	5	3	5	1	5	呼吸急促、出汗很多的大强度的，但不持久的运动（如打羽毛球、篮球、网球、足球等）	31至40分钟	每周1至2次	5	5	4	3	2	1	1	5	3	4	5	3	5	5	3	2	5	5	4	4	4	5
1124	女	七年级	城市	5	5	6	4	4	4	4	4	4	3	4	4	1	3	3	3	3	3	3	2	3	轻微运动（如散步、做广播体操等）	21至30分钟	每周1至2次	3	4	2	3	3	3	2	2	2	2	3	3	3	3	2	1	5	5	5	3	5	3
1125	男	七年级	农村或乡镇	7	7	7	7	7	7	7	6	7	5	5	5	1	5	5	5	5	5	1	1	5	小强度的不太紧张的运动（如消遣娱乐的打排球、慢跑、打太极拳等）	11至20分钟	每周1至2次	5	5	1	5	1	5	1	1	5	5	5	5	1	1	4	1	5	3	2	5	3	1
1126	女	八年级	农村或乡镇	5	6	5	4	4	4	4	5	4	4	3	3	2	4	3	2	2	1	2	2	3	中等强度的较激烈持久的运动（如骑自行车、跑步、打乒乓球等）	11至20分钟	一个月2至3次	4	4	3	3	5	3	3	4	3	2	3	4	3	3	3	2	4	3	2	1	3	4
1127	男	九年级	农村或乡镇	7	7	7	7	7	7	7	7	7	1	5	5	1	5	5	5	5	5	5	1	5	呼吸急促、出汗很多的大强度的，但不持久的运动（如打羽毛球、篮球、网球、足球等）	21至30分钟	大约每天一次	5	5	1	5	3	5	1	2	5	5	5	5	5	5	4	3	1	5	3	5	3	5
1128	男	七年级	农村或乡镇	5	6	6	6	6	6	6	6	6	4	4	4	4	4	4	3	4	4	4	4	4	中等强度的较激烈持久的运动（如骑自行车、跑步、打乒乓球等）	31至40分钟	每周1至2次	4	4	2	3	3	3	3	3	3	3	3	3	3	3	2	1	1	1	3	2	2	1
1129	男	八年级	农村或乡镇	7	7	7	7	7	7	7	7	7	5	5	5	5	5	5	5	5	5	5	5	5	呼吸急促、出汗很多的大强度的，但不持久的运动（如打羽毛球、篮球、网球、足球等）	11至20分钟	每周1至2次	5	5	5	5	5	5	5	5	5	5	5	5	5	5	1	1	1	1	1	1	1	1
1130	女	九年级	农村或乡镇	6	6	5	6	6	6	6	6	6	5	3	3	3	4	3	3	3	3	3	2	3	呼吸急促、出汗很多的大强度的持久的运动（如赛跑、成套健美操、游泳、篮球比赛等）	11至20分钟	一个月2至3次	3	4	3	4	2	4	2	3	2	3	3	3	3	3	3	2	4	3	2	2	4	2
1131	男	九年级	农村或乡镇	7	7	1	7	7	7	7	7	7	5	5	5	5	5	5	5	5	5	5	5	5	中等强度的较激烈持久的运动（如骑自行车、跑步、打乒乓球等）	60分钟及以上	大约每天一次	4	5	1	5	1	5	1	1	5	5	1	1	3	5	3	1	1	5	5	5	1	1
1132	男	九年级	城市	5	6	5	4	4	4	4	4	4	4	4	3	2	4	4	3	3	3	3	2	3	呼吸急促、出汗很多的大强度的，但不持久的运动（如打羽毛球、篮球、网球、足球等）	21至30分钟	每周3至5次	3	3	3	3	2	3	2	4	3	3	4	4	4	4	4	3	5	3	2	2	4	4
1133	男	八年级	农村或乡镇	7	7	7	7	7	7	7	7	7	5	5	5	1	5	5	5	5	5	5	1	5	中等强度的较激烈持久的运动（如骑自行车、跑步、打乒乓球等）	21至30分钟	每周3至5次	5	5	1	5	1	5	1	5	5	5	5	5	5	5	5	2	5	5	5	5	4	5
1134	男	九年级	城市	7	6	7	6	7	6	7	7	7	4	3	3	1	4	3	3	3	2	3	1	5	中等强度的较激烈持久的运动（如骑自行车、跑步、打乒乓球等）	11至20分钟	每周1至2次	4	4	3	3	3	3	3	4	4	4	5	5	4	4	3	2	4	4	3	3	2	3
1135	女	八年级	城市	7	7	7	7	7	7	7	7	7	4	5	5	1	5	5	4	4	4	4	1	4	中等强度的较激烈持久的运动（如骑自行车、跑步、打乒乓球等）	31至40分钟	大约每天一次	5	5	1	4	2	3	1	4	5	4	4	3	4	5	4	2	5	5	5	4	2	2
1136	男	八年级	城市	7	6	6	6	4	4	4	4	4	5	4	4	4	4	4	3	3	3	3	3	3	中等强度的较激烈持久的运动（如骑自行车、跑步、打乒乓球等）	11至20分钟	每周1至2次	3	4	3	3	3	3	3	3	3	3	3	3	3	3	2	5	2	5	1	2	4	2
1137	男	九年级	农村或乡镇	6	6	6	6	5	5	6	4	4	3	2	3	1	5	4	3	3	3	3	2	3	中等强度的较激烈持久的运动（如骑自行车、跑步、打乒乓球等）	21至30分钟	每周1至2次	3	3	2	3	2	3	1	3	3	3	3	3	3	3	3	2	2	3	3	3	4	1
1138	女	七年级	城市	5	5	5	5	6	6	3	3	3	1	5	4	1	5	4	3	1	3	2	1	5	中等强度的较激烈持久的运动（如骑自行车、跑步、打乒乓球等）	21至30分钟	每周3至5次	2	3	1	5	1	5	1	1	3	5	3	1	2	4	1	1	5	1	5	2	2	5
1139	男	七年级	城市	5	5	6	5	6	5	6	6	6	5	4	3	2	4	4	3	3	4	2	2	4	中等强度的较激烈持久的运动（如骑自行车、跑步、打乒乓球等）	11至20分钟	每周1至2次	4	4	2	4	3	4	2	2	4	4	3	3	5	2	5	5	2	4	4	5	2	3
1140	男	八年级	城市	5	5	5	5	5	5	5	5	5	4	4	4	1	5	4	3	4	4	4	2	4	呼吸急促、出汗很多的大强度的，但不持久的运动（如打羽毛球、篮球、网球、足球等）	21至30分钟	大约每天一次	4	4	2	3	2	5	2	3	3	3	4	4	3	3	4	1	4	5	4	3	2	2
1141	男	八年级	城市	5	5	5	5	5	5	5	5	5	4	4	4	4	4	4	4	4	4	4	4	4	中等强度的较激烈持久的运动（如骑自行车、跑步、打乒乓球等）	21至30分钟	大约每天一次	3	3	3	3	3	4	3	3	3	3	3	3	4	3	3	3	3	3	3	3	3	3
1142	男	八年级	城市	7	7	7	7	7	7	7	7	7	5	5	5	1	5	5	5	5	4	5	1	5	呼吸急促、出汗很多的大强度的，但不持久的运动（如打羽毛球、篮球、网球、足球等）	31至40分钟	大约每天一次	5	4	2	4	3	4	2	4	4	4	5	4	5	4	5	1	5	4	5	4	4	3
1143	男	七年级	农村或乡镇	7	7	7	7	7	7	7	7	7	5	5	5	1	5	5	5	5	5	5	1	5	小强度的不太紧张的运动（如消遣娱乐的打排球、慢跑、打太极拳等）	11至20分钟	每周1至2次	5	5	1	5	1	5	1	1	5	5	5	5	5	5	4	2	4	5	4	4	2	2
1144	女	七年级	农村或乡镇	7	7	7	7	7	7	7	7	7	5	5	5	1	5	5	5	5	5	5	1	5	呼吸急促、出汗很多的大强度的持久的运动（如赛跑、成套健美操、游泳、篮球比赛等）	10分钟以下	大约每天一次	5	5	1	5	1	1	1	5	5	5	5	5	5	5	5	1	5	4	2	5	2	2
1145	女	八年级	农村或乡镇	6	6	6	6	6	6	6	6	6	3	3	3	1	4	3	3	4	3	2	1	3	中等强度的较激烈持久的运动（如骑自行车、跑步、打乒乓球等）	21至30分钟	大约每天一次	5	4	3	4	2	4	2	3	3	4	4	3	3	3	4	2	5	5	2	2	2	3
1146	女	七年级	农村或乡镇	7	7	7	7	7	7	7	7	7	5	5	5	5	5	5	5	5	5	5	1	5	小强度的不太紧张的运动（如消遣娱乐的打排球、慢跑、打太极拳等）	11至20分钟	一个月2至3次	5	5	5	5	5	5	5	5	5	5	5	5	5	5	1	2	1	1	1	1	1	1
1147	男	七年级	农村或乡镇	7	7	7	7	7	7	7	7	7	5	5	5	1	5	5	3	4	4	4	1	4	小强度的不太紧张的运动（如消遣娱乐的打排球、慢跑、打太极拳等）	11至20分钟	大约每天一次	3	5	1	3	3	5	1	3	5	4	3	5	5	4	5	1	5	5	5	5	2	2
1148	女	八年级	城市	5	3	4	3	4	4	2	2	2	3	3	3	2	3	3	3	3	3	2	2	3	轻微运动（如散步、做广播体操等）	11至20分钟	每周1至2次	4	4	3	3	3	5	2	3	3	4	3	3	3	3	4	4	4	4	3	3	3	4
1149	男	七年级	农村或乡镇	7	7	7	6	5	6	6	7	7	2	5	1	1	5	5	5	5	4	4	1	5	小强度的不太紧张的运动（如消遣娱乐的打排球、慢跑、打太极拳等）	21至30分钟	大约每天一次	4	5	1	5	1	5	1	1	5	5	3	3	1	3	1	4	4	3	5	5	2	2
1150	男	七年级	农村或乡镇	4	4	4	4	4	4	4	4	4	3	3	3	3	3	3	3	3	3	3	3	3	轻微运动（如散步、做广播体操等）	10分钟以下	每周3至5次	3	3	3	3	3	3	3	3	3	3	3	3	3	3	3	3	3	3	3	3	3	3
1151	女	七年级	农村或乡镇	5	6	5	5	5	5	5	5	5	3	3	3	2	4	3	3	4	3	3	2	3	轻微运动（如散步、做广播体操等）	11至20分钟	每周1至2次	4	4	2	3	3	3	2	3	3	3	3	3	3	4	2	2	2	4	4	4	2	3
1152	女	八年级	农村或乡镇	3	5	5	5	5	4	6	5	4	4	4	4	3	3	3	3	3	3	3	3	3	轻微运动（如散步、做广播体操等）	11至20分钟	每周1至2次	5	5	3	3	3	3	3	3	3	3	3	3	3	3	3	3	3	3	3	3	3	3
1153	男	九年级	农村或乡镇	7	7	7	7	7	7	7	7	7	5	5	5	1	5	5	5	5	5	5	1	5	呼吸急促、出汗很多的大强度的持久的运动（如赛跑、成套健美操、游泳、篮球比赛等）	21至30分钟	每周3至5次	5	5	1	5	1	5	1	3	5	5	1	3	5	5	4	1	5	5	5	5	1	2
1154	男	九年级	城市	7	7	7	7	7	7	7	7	7	5	5	5	1	5	4	3	3	3	3	1	5	中等强度的较激烈持久的运动（如骑自行车、跑步、打乒乓球等）	21至30分钟	大约每天一次	5	5	1	4	2	5	1	5	5	3	5	1	5	5	4	2	4	4	1	4	1	2
1155	女	九年级	农村或乡镇	7	7	7	7	7	7	7	7	5	3	5	3	1	5	4	4	5	3	3	1	5	中等强度的较激烈持久的运动（如骑自行车、跑步、打乒乓球等）	21至30分钟	每周1至2次	4	5	2	3	2	3	2	5	3	4	5	5	5	5	2	2	5	2	3	4	2	3
1156	女	九年级	农村或乡镇	2	6	5	5	6	5	5	3	4	2	5	5	3	3	3	2	4	3	2	2	5	轻微运动（如散步、做广播体操等）	31至40分钟	每周1至2次	5	5	2	2	3	5	2	3	4	5	3	5	4	4	4	5	3	5	5	2	1	3
1157	男	七年级	农村或乡镇	7	7	7	7	7	7	7	7	6	5	5	5	2	5	4	4	4	5	4	2	4	中等强度的较激烈持久的运动（如骑自行车、跑步、打乒乓球等）	11至20分钟	每周1至2次	4	5	2	4	3	3	1	3	4	5	5	2	3	4	5	1	5	5	4	4	2	1
1158	男	九年级	农村或乡镇	7	7	7	7	7	7	7	7	7	5	5	5	3	5	5	3	5	5	5	3	5	呼吸急促、出汗很多的大强度的，但不持久的运动（如打羽毛球、篮球、网球、足球等）	21至30分钟	每周1至2次	4	4	1	5	1	5	1	3	5	5	5	3	3	1	2	1	5	5	5	5	1	1
1159	男	七年级	农村或乡镇	7	7	7	7	7	7	7	7	7	5	5	5	3	5	5	5	3	5	3	2	5	呼吸急促、出汗很多的大强度的，但不持久的运动（如打羽毛球、篮球、网球、足球等）	31至40分钟	每周1至2次	3	4	3	4	2	4	3	2	3	5	3	3	3	3	2	4	2	4	1	3	1	4
1160	女	八年级	城市	7	7	7	5	5	5	5	5	5	5	5	5	1	5	3	3	3	3	3	3	3	轻微运动（如散步、做广播体操等）	11至20分钟	大约每天一次	4	5	2	3	3	3	3	3	3	3	3	3	3	3	2	2	2	2	2	2	2	2
1161	男	七年级	城市	6	5	6	6	5	5	5	5	5	5	5	5	2	5	3	3	4	2	3	2	4	中等强度的较激烈持久的运动（如骑自行车、跑步、打乒乓球等）	11至20分钟	一个月2至3次	4	4	2	4	2	4	2	4	4	4	4	4	4	4	3	2	4	3	2	3	3	4
1162	女	七年级	农村或乡镇	7	7	7	7	7	7	7	7	7	5	5	5	1	5	5	5	5	5	5	1	5	轻微运动（如散步、做广播体操等）	11至20分钟	大约每天一次	5	5	1	5	1	5	1	1	5	5	5	5	5	5	5	2	5	5	4	4	4	4
1163	女	七年级	城市	6	6	5	5	6	6	5	5	6	5	3	3	1	5	4	2	4	2	3	1	5	轻微运动（如散步、做广播体操等）	11至20分钟	每周1至2次	5	5	3	3	3	5	1	5	3	1	3	1	3	3	3	4	5	2	2	2	2	4
1164	男	七年级	城市	7	7	7	7	7	7	7	7	7	5	5	5	1	5	5	1	5	1	1	1	1	轻微运动（如散步、做广播体操等）	11至20分钟	每周3至5次	1	5	5	1	1	1	1	1	5	5	1	1	1	1	5	1	5	5	5	5	1	1
1165	女	七年级	农村或乡镇	6	7	7	7	6	6	6	5	6	5	4	4	3	4	4	3	4	3	3	3	4	中等强度的较激烈持久的运动（如骑自行车、跑步、打乒乓球等）	11至20分钟	每周3至5次	3	4	2	4	2	3	1	2	5	4	4	4	4	4	4	1	5	4	4	4	1	2
1166	女	九年级	农村或乡镇	7	7	7	7	7	7	7	7	7	5	5	5	5	5	5	5	5	5	5	5	5	小强度的不太紧张的运动（如消遣娱乐的打排球、慢跑、打太极拳等）	11至20分钟	大约每天一次	5	5	2	2	2	3	1	5	3	3	3	4	4	4	4	4	4	4	4	4	4	4
1167	女	七年级	城市	5	5	4	3	5	3	3	3	4	3	3	4	2	3	4	2	2	3	4	2	2	中等强度的较激烈持久的运动（如骑自行车、跑步、打乒乓球等）	11至20分钟	每周1至2次	4	4	3	4	3	2	3	4	4	4	4	3	4	3	3	2	4	3	4	3	4	4
1168	女	八年级	城市	4	4	4	4	4	4	4	4	4	3	2	3	3	3	3	1	3	1	1	1	3	轻微运动（如散步、做广播体操等）	10分钟以下	每周1至2次	3	3	5	3	3	3	3	3	3	3	3	3	3	3	2	5	3	3	2	2	4	3
1169	男	九年级	农村或乡镇	7	7	7	7	7	7	7	7	7	5	5	5	5	5	5	5	5	5	5	5	5	中等强度的较激烈持久的运动（如骑自行车、跑步、打乒乓球等）	31至40分钟	一个月2至3次	1	5	1	1	1	5	1	5	5	5	5	5	5	5	5	1	1	5	1	5	5	5
1170	女	八年级	农村或乡镇	4	6	5	4	7	4	5	4	6	4	4	3	3	4	3	3	3	2	3	1	4	呼吸急促、出汗很多的大强度的持久的运动（如赛跑、成套健美操、游泳、篮球比赛等）	11至20分钟	每周1至2次	4	5	4	3	4	4	3	5	4	5	4	4	5	4	4	5	5	2	4	4	3	5
1171	男	七年级	农村或乡镇	5	7	6	6	6	7	6	6	6	5	5	2	1	5	5	4	4	5	3	1	5	轻微运动（如散步、做广播体操等）	11至20分钟	每周1至2次	4	4	1	4	2	3	2	2	4	4	3	4	4	4	1	1	5	4	4	4	1	2
1172	男	七年级	农村或乡镇	7	7	7	7	7	7	7	7	7	5	5	5	1	5	5	3	3	4	3	1	4	小强度的不太紧张的运动（如消遣娱乐的打排球、慢跑、打太极拳等）	21至30分钟	大约每天一次	4	5	1	3	4	4	2	4	3	4	4	4	4	4	4	2	2	4	5	4	3	2
1173	男	七年级	农村或乡镇	7	7	6	7	6	6	5	6	5	5	4	4	1	5	4	3	4	4	3	2	4	轻微运动（如散步、做广播体操等）	21至30分钟	每周1至2次	3	5	1	4	3	3	1	3	5	4	4	4	3	4	4	1	4	4	5	4	1	1
1174	男	七年级	农村或乡镇	7	7	7	7	7	7	7	7	7	5	5	5	1	5	5	5	5	5	5	1	5	呼吸急促、出汗很多的大强度的持久的运动（如赛跑、成套健美操、游泳、篮球比赛等）	10分钟以下	每周3至5次	5	5	1	5	1	5	1	1	5	5	5	5	5	5	1	1	5	5	5	5	1	1
1175	男	七年级	农村或乡镇	6	5	6	7	6	6	6	6	6	5	4	3	1	4	4	2	3	3	3	2	3	中等强度的较激烈持久的运动（如骑自行车、跑步、打乒乓球等）	11至20分钟	大约每天一次	4	4	2	3	2	5	2	3	3	3	3	3	3	3	4	1	4	4	4	3	1	3
1176	女	九年级	农村或乡镇	4	4	4	4	4	4	4	4	4	3	3	3	3	3	3	3	3	3	3	3	3	轻微运动（如散步、做广播体操等）	11至20分钟	每周3至5次	3	3	3	3	3	3	3	3	3	3	3	3	3	3	3	3	3	3	3	3	3	3
1177	男	七年级	农村或乡镇	7	7	7	7	7	7	7	7	7	5	5	5	1	5	5	5	5	5	5	1	5	中等强度的较激烈持久的运动（如骑自行车、跑步、打乒乓球等）	21至30分钟	每周3至5次	1	5	1	5	1	5	1	1	5	5	1	1	5	5	4	1	5	4	5	4	2	3
1178	男	九年级	农村或乡镇	7	7	7	7	7	7	7	7	7	5	5	5	1	5	4	4	5	4	4	1	5	中等强度的较激烈持久的运动（如骑自行车、跑步、打乒乓球等）	31至40分钟	每周1至2次	3	5	2	4	2	4	2	2	3	3	5	2	4	4	4	4	4	4	4	4	4	4
1179	男	九年级	农村或乡镇	7	7	7	7	7	7	7	7	7	5	5	4	2	5	5	3	3	3	3	2	3	中等强度的较激烈持久的运动（如骑自行车、跑步、打乒乓球等）	11至20分钟	大约每天一次	4	5	1	3	1	2	1	4	3	4	5	5	5	5	3	1	4	3	4	5	2	3
1180	男	七年级	农村或乡镇	7	7	7	7	7	7	7	6	6	3	3	4	1	5	4	3	4	3	3	3	3	轻微运动（如散步、做广播体操等）	11至20分钟	每周1至2次	4	4	3	4	3	2	2	3	3	3	4	2	3	4	2	5	4	3	4	2	3	3
1181	男	八年级	农村或乡镇	7	7	7	7	7	7	7	7	7	5	5	5	5	5	5	5	5	5	5	5	5	呼吸急促、出汗很多的大强度的持久的运动（如赛跑、成套健美操、游泳、篮球比赛等）	60分钟及以上	大约每天一次	5	5	5	5	5	5	5	5	5	5	5	5	5	5	5	5	5	5	5	5	5	5
1182	男	八年级	农村或乡镇	6	7	6	5	6	6	6	6	6	5	5	5	1	5	4	5	5	3	4	1	4	呼吸急促、出汗很多的大强度的持久的运动（如赛跑、成套健美操、游泳、篮球比赛等）	31至40分钟	大约每天一次	4	4	2	4	1	5	1	4	4	5	5	5	5	5	5	1	5	5	4	4	1	4
1183	女	九年级	农村或乡镇	7	7	7	7	7	7	7	7	7	5	5	5	1	5	5	3	4	3	3	1	4	中等强度的较激烈持久的运动（如骑自行车、跑步、打乒乓球等）	11至20分钟	大约每天一次	4	4	3	3	1	4	1	3	3	5	4	4	4	4	3	4	3	3	3	4	2	2
1184	男	八年级	农村或乡镇	7	7	7	7	6	6	6	6	6	4	5	4	1	5	4	3	5	3	3	3	4	中等强度的较激烈持久的运动（如骑自行车、跑步、打乒乓球等）	11至20分钟	一个月2至3次	4	4	2	4	2	4	2	2	4	4	4	4	4	4	4	1	4	4	4	4	2	2
1185	女	七年级	城市	3	3	3	3	3	6	7	6	6	4	4	4	4	4	4	3	3	2	2	2	2	轻微运动（如散步、做广播体操等）	10分钟以下	大约每天一次	5	3	5	5	2	2	1	5	3	4	3	3	3	3	3	3	3	3	3	3	3	3
1186	女	九年级	农村或乡镇	7	6	6	5	6	6	6	5	2	1	3	2	4	4	3	2	2	3	2	4	3	轻微运动（如散步、做广播体操等）	11至20分钟	每周1至2次	5	3	2	5	3	5	3	4	5	4	3	3	4	4	4	5	1	4	1	2	4	4
1187	女	七年级	农村或乡镇	6	6	6	6	6	6	6	6	6	5	5	5	1	4	5	5	5	4	5	1	5	中等强度的较激烈持久的运动（如骑自行车、跑步、打乒乓球等）	31至40分钟	大约每天一次	5	5	1	4	1	5	1	5	4	5	4	4	5	5	5	5	5	5	5	5	4	5
1188	女	九年级	农村或乡镇	6	6	6	6	6	6	6	6	6	5	5	5	1	5	5	4	5	4	5	1	5	小强度的不太紧张的运动（如消遣娱乐的打排球、慢跑、打太极拳等）	21至30分钟	每周1至2次	4	5	1	4	1	4	1	2	4	4	2	2	2	5	3	1	3	4	4	4	1	3
1189	男	七年级	农村或乡镇	3	3	3	3	5	3	5	3	6	4	4	4	3	3	4	2	4	3	3	4	3	轻微运动（如散步、做广播体操等）	10分钟以下	每周1至2次	4	3	4	2	4	3	2	4	3	3	4	3	3	4	3	4	4	2	4	2	4	2
1190	女	八年级	农村或乡镇	5	5	5	4	4	5	4	4	4	3	3	3	2	3	3	3	3	3	3	3	3	中等强度的较激烈持久的运动（如骑自行车、跑步、打乒乓球等）	11至20分钟	每周3至5次	4	4	3	3	2	3	2	3	4	3	4	3	3	4	2	2	3	3	4	4	2	3
1191	男	七年级	农村或乡镇	7	7	7	7	7	7	7	7	7	5	5	5	1	5	5	5	5	4	4	2	4	轻微运动（如散步、做广播体操等）	11至20分钟	一个月2至3次	4	4	2	4	2	4	2	4	4	4	4	4	2	4	4	2	4	4	4	4	2	4
1192	男	七年级	农村或乡镇	7	7	7	7	7	7	7	7	7	5	5	5	5	5	5	5	5	5	5	5	5	呼吸急促、出汗很多的大强度的，但不持久的运动（如打羽毛球、篮球、网球、足球等）	31至40分钟	每周3至5次	5	5	2	2	1	5	1	3	4	5	5	5	5	5	5	1	2	4	4	4	1	1
1193	男	七年级	农村或乡镇	7	7	7	7	7	7	7	6	6	4	4	4	4	4	4	4	4	4	4	4	4	轻微运动（如散步、做广播体操等）	31至40分钟	大约每天一次	4	4	3	3	1	3	3	3	3	3	3	3	3	3	3	3	3	3	3	3	3	3
1194	男	七年级	城市	6	6	6	5	7	5	5	6	7	4	5	5	4	4	4	5	5	5	4	4	3	小强度的不太紧张的运动（如消遣娱乐的打排球、慢跑、打太极拳等）	31至40分钟	每周1至2次	5	5	3	4	1	4	4	2	5	5	5	4	5	4	5	2	2	2	3	3	4	4
1195	男	七年级	农村或乡镇	5	5	5	5	5	4	5	4	4	4	3	3	2	3	3	3	3	3	3	3	3	轻微运动（如散步、做广播体操等）	11至20分钟	每周3至5次	4	4	3	3	3	3	1	5	3	3	4	4	4	4	3	2	3	4	2	3	2	4
1196	男	九年级	农村或乡镇	6	6	6	6	6	6	6	6	6	4	4	2	3	5	4	3	4	2	2	2	4	小强度的不太紧张的运动（如消遣娱乐的打排球、慢跑、打太极拳等）	11至20分钟	大约每天一次	4	4	3	3	3	4	3	5	3	3	3	3	3	3	4	5	4	3	4	4	3	4
1197	男	九年级	农村或乡镇	6	6	6	6	6	6	6	6	6	4	4	4	4	4	4	4	4	4	4	4	4	呼吸急促、出汗很多的大强度的，但不持久的运动（如打羽毛球、篮球、网球、足球等）	31至40分钟	每周1至2次	4	4	4	4	4	4	4	4	4	4	4	4	4	4	4	4	4	4	4	4	4	4
1198	女	九年级	农村或乡镇	5	5	5	5	5	5	5	5	5	3	4	4	3	3	2	2	2	2	2	3	3	轻微运动（如散步、做广播体操等）	10分钟以下	大约每天一次	4	4	3	3	3	3	2	4	4	4	3	3	3	3	3	3	3	4	2	4	3	4
1199	男	七年级	农村或乡镇	7	7	7	7	7	7	7	7	7	5	5	5	5	5	5	5	5	5	5	5	5	呼吸急促、出汗很多的大强度的，但不持久的运动（如打羽毛球、篮球、网球、足球等）	21至30分钟	大约每天一次	5	5	1	5	2	5	2	3	5	4	5	4	5	5	5	1	4	5	5	5	1	2
1200	女	七年级	农村或乡镇	3	3	4	3	4	4	4	4	4	3	3	4	2	3	3	3	3	2	2	1	2	呼吸急促、出汗很多的大强度的，但不持久的运动（如打羽毛球、篮球、网球、足球等）	21至30分钟	一个月2至3次	5	5	4	4	1	3	1	3	4	4	3	2	2	2	2	5	5	5	4	3	1	5
1201	女	八年级	城市	4	4	4	4	6	6	4	4	4	3	3	3	3	3	3	3	3	2	2	2	2	呼吸急促、出汗很多的大强度的，但不持久的运动（如打羽毛球、篮球、网球、足球等）	11至20分钟	一个月2至3次	3	3	3	2	3	3	3	3	3	3	3	3	3	3	3	3	2	3	3	3	3	3
1202	男	七年级	城市	7	5	4	4	5	5	5	5	5	4	4	4	4	4	4	4	4	4	4	4	4	轻微运动（如散步、做广播体操等）	21至30分钟	每周1至2次	4	4	2	3	3	4	3	3	3	3	3	3	3	3	3	2	2	4	4	3	3	3
1203	男	九年级	农村或乡镇	6	5	5	5	5	5	5	5	5	4	4	4	4	4	4	4	4	4	4	4	4	中等强度的较激烈持久的运动（如骑自行车、跑步、打乒乓球等）	31至40分钟	每周1至2次	4	4	4	4	4	4	5	4	5	4	5	4	5	4	1	2	1	2	1	2	1	2
1204	男	七年级	城市	6	5	5	4	2	3	4	3	3	5	5	4	2	4	4	2	2	2	3	2	2	中等强度的较激烈持久的运动（如骑自行车、跑步、打乒乓球等）	31至40分钟	一个月2至3次	4	3	1	5	3	5	1	4	3	5	3	4	4	4	2	2	4	2	5	2	4	3
1205	女	七年级	农村或乡镇	7	7	7	7	7	7	7	7	7	5	5	5	5	5	5	3	5	5	5	5	5	呼吸急促、出汗很多的大强度的持久的运动（如赛跑、成套健美操、游泳、篮球比赛等）	21至30分钟	大约每天一次	3	5	1	5	1	5	1	3	3	5	5	3	3	4	3	1	5	4	2	5	1	1
1206	男	七年级	城市	3	5	6	6	6	6	6	6	6	4	5	5	4	4	4	4	4	4	4	4	4	小强度的不太紧张的运动（如消遣娱乐的打排球、慢跑、打太极拳等）	21至30分钟	一个月1次以下	5	5	5	5	5	5	5	5	5	5	4	4	4	4	2	2	2	2	2	1	1	2
1207	男	七年级	农村或乡镇	7	7	7	7	7	7	7	7	7	5	5	5	5	5	5	3	5	5	5	3	3	中等强度的较激烈持久的运动（如骑自行车、跑步、打乒乓球等）	21至30分钟	每周1至2次	3	4	5	5	5	5	3	5	5	5	5	5	5	5	3	4	4	4	4	4	4	4
1208	男	九年级	农村或乡镇	3	5	5	4	4	4	5	4	4	3	4	3	3	3	3	2	3	2	3	3	3	中等强度的较激烈持久的运动（如骑自行车、跑步、打乒乓球等）	60分钟及以上	每周1至2次	2	2	2	2	2	2	2	2	2	2	2	2	2	2	3	3	3	3	3	3	3	3
1209	女	九年级	农村或乡镇	4	3	3	3	4	4	4	4	4	3	2	2	2	3	3	4	3	3	3	2	2	小强度的不太紧张的运动（如消遣娱乐的打排球、慢跑、打太极拳等）	11至20分钟	每周3至5次	5	5	5	1	2	1	4	4	3	2	4	4	3	3	2	4	1	4	2	2	2	4
1210	男	九年级	农村或乡镇	7	7	7	7	7	7	7	7	7	5	5	5	5	5	5	5	5	5	5	5	5	呼吸急促、出汗很多的大强度的，但不持久的运动（如打羽毛球、篮球、网球、足球等）	11至20分钟	每周3至5次	5	5	1	5	1	5	1	1	5	5	5	5	5	5	4	1	5	5	5	5	1	1
1211	女	九年级	农村或乡镇	6	6	6	6	6	6	6	6	6	4	4	4	2	5	4	3	4	4	3	1	4	小强度的不太紧张的运动（如消遣娱乐的打排球、慢跑、打太极拳等）	11至20分钟	每周3至5次	5	5	1	5	2	3	1	3	5	4	4	4	4	4	3	2	4	4	4	4	1	2
1212	男	七年级	农村或乡镇	7	7	7	7	7	7	7	7	7	5	5	5	2	5	5	4	5	2	4	1	5	呼吸急促、出汗很多的大强度的持久的运动（如赛跑、成套健美操、游泳、篮球比赛等）	11至20分钟	大约每天一次	5	5	2	5	2	3	3	1	5	5	5	5	3	4	3	5	5	1	5	2	2	5
1213	女	八年级	城市	5	7	5	6	5	7	7	7	7	5	4	4	3	4	3	2	4	2	3	1	4	中等强度的较激烈持久的运动（如骑自行车、跑步、打乒乓球等）	21至30分钟	每周3至5次	5	5	1	4	1	5	2	1	4	4	4	3	4	4	3	1	4	2	4	4	2	3
1214	男	七年级	农村或乡镇	7	5	7	6	6	6	6	6	5	4	4	4	1	4	3	3	4	3	4	1	4	中等强度的较激烈持久的运动（如骑自行车、跑步、打乒乓球等）	21至30分钟	每周1至2次	5	5	3	5	3	5	2	2	4	3	5	5	4	4	4	4	4	4	4	4	4	4
1215	女	九年级	城市	7	7	7	5	6	6	5	5	5	4	5	4	3	4	2	2	2	2	2	2	2	轻微运动（如散步、做广播体操等）	11至20分钟	每周1至2次	4	4	4	4	4	4	2	2	3	2	3	3	2	2	2	4	4	4	4	2	2	4
1216	女	八年级	农村或乡镇	5	6	6	6	6	6	6	6	6	5	5	5	1	5	5	3	5	4	4	1	4	中等强度的较激烈持久的运动（如骑自行车、跑步、打乒乓球等）	31至40分钟	大约每天一次	5	5	1	4	3	4	2	5	4	4	3	3	3	4	3	1	5	2	5	5	1	2
1217	男	七年级	农村或乡镇	5	6	5	6	5	5	7	7	7	1	5	4	1	5	5	3	5	5	4	1	5	呼吸急促、出汗很多的大强度的，但不持久的运动（如打羽毛球、篮球、网球、足球等）	11至20分钟	每周1至2次	5	5	1	5	1	5	2	4	3	4	2	3	2	2	3	1	1	3	2	2	2	4
1218	男	七年级	农村或乡镇	7	7	7	7	7	7	7	7	7	5	5	5	5	5	5	5	5	5	5	1	5	轻微运动（如散步、做广播体操等）	31至40分钟	大约每天一次	5	5	1	5	1	5	1	3	3	3	5	5	5	5	2	1	5	3	5	5	5	5
1219	女	九年级	城市	7	7	7	6	6	6	6	5	7	5	4	4	1	5	5	3	4	4	3	1	5	中等强度的较激烈持久的运动（如骑自行车、跑步、打乒乓球等）	21至30分钟	大约每天一次	3	4	2	4	1	5	1	2	4	5	5	4	4	4	2	1	4	4	4	4	2	2
1220	男	九年级	城市	5	5	5	4	5	5	5	4	4	3	3	3	3	3	3	3	3	3	3	2	3	小强度的不太紧张的运动（如消遣娱乐的打排球、慢跑、打太极拳等）	11至20分钟	每周1至2次	3	4	3	3	3	3	2	2	4	3	4	3	3	4	2	2	3	3	2	3	2	3
1221	女	八年级	城市	7	7	7	7	7	7	7	7	7	5	5	5	5	5	5	5	5	5	5	5	5	中等强度的较激烈持久的运动（如骑自行车、跑步、打乒乓球等）	31至40分钟	大约每天一次	5	5	1	5	1	5	1	1	5	5	5	1	5	5	5	1	1	5	5	5	1	1
1222	男	九年级	农村或乡镇	7	7	7	5	4	4	4	4	4	5	4	3	3	4	3	3	3	3	3	3	3	中等强度的较激烈持久的运动（如骑自行车、跑步、打乒乓球等）	11至20分钟	每周3至5次	3	3	3	3	3	3	3	3	3	3	3	3	3	3	3	3	3	3	3	3	3	3
1223	男	八年级	农村或乡镇	7	7	7	7	6	5	5	6	7	1	4	4	1	5	4	2	4	2	3	1	2	小强度的不太紧张的运动（如消遣娱乐的打排球、慢跑、打太极拳等）	60分钟及以上	一个月2至3次	4	4	3	3	4	3	1	4	3	4	5	5	5	5	3	1	3	4	5	5	2	2
1224	男	九年级	农村或乡镇	7	7	7	7	7	7	7	7	7	5	5	5	3	5	5	4	5	4	5	1	5	呼吸急促、出汗很多的大强度的持久的运动（如赛跑、成套健美操、游泳、篮球比赛等）	31至40分钟	每周1至2次	4	5	1	5	1	5	1	3	5	5	4	4	4	4	1	1	5	5	5	5	1	3
1225	男	九年级	农村或乡镇	7	7	7	7	7	7	7	7	7	5	4	4	1	5	4	3	4	4	3	2	5	中等强度的较激烈持久的运动（如骑自行车、跑步、打乒乓球等）	11至20分钟	大约每天一次	5	5	2	4	2	5	1	4	4	5	5	5	5	5	5	1	4	4	4	4	1	3
1226	男	八年级	农村或乡镇	7	7	7	7	7	7	7	7	7	3	3	3	4	2	4	3	2	3	3	3	4	呼吸急促、出汗很多的大强度的，但不持久的运动（如打羽毛球、篮球、网球、足球等）	11至20分钟	一个月2至3次	3	3	3	3	3	3	3	3	3	3	3	3	3	3	3	3	3	3	3	3	3	3
1227	女	八年级	农村或乡镇	7	7	7	7	7	7	7	7	7	5	5	5	1	5	5	5	5	5	5	1	5	小强度的不太紧张的运动（如消遣娱乐的打排球、慢跑、打太极拳等）	11至20分钟	大约每天一次	5	5	1	3	1	3	1	5	5	4	5	5	5	5	4	5	3	4	4	5	3	4
1228	女	七年级	农村或乡镇	7	7	7	7	7	7	7	7	7	5	5	4	1	5	5	4	5	5	4	1	5	中等强度的较激烈持久的运动（如骑自行车、跑步、打乒乓球等）	11至20分钟	大约每天一次	4	5	1	4	2	5	1	5	4	4	5	5	4	5	4	4	5	5	4	4	1	2
1229	女	七年级	农村或乡镇	7	7	7	7	7	7	7	7	7	5	4	4	1	5	4	3	4	4	3	1	4	中等强度的较激烈持久的运动（如骑自行车、跑步、打乒乓球等）	21至30分钟	每周3至5次	5	5	2	3	3	3	2	3	4	3	5	3	4	4	4	4	5	4	4	3	3	2
1230	女	七年级	农村或乡镇	6	6	6	6	6	6	6	6	6	3	3	3	3	3	3	3	3	3	3	3	3	轻微运动（如散步、做广播体操等）	11至20分钟	每周1至2次	3	3	3	3	3	3	3	3	3	3	3	3	3	3	4	4	4	4	4	4	4	4
1231	男	七年级	城市	7	7	7	7	7	7	7	7	7	5	5	5	5	5	5	5	5	5	5	5	5	中等强度的较激烈持久的运动（如骑自行车、跑步、打乒乓球等）	31至40分钟	每周3至5次	5	5	5	5	5	5	5	5	5	5	5	5	5	5	5	5	5	5	5	5	5	5
1232	男	九年级	农村或乡镇	4	5	5	4	4	4	4	5	4	4	3	3	3	3	3	3	3	3	3	3	3	轻微运动（如散步、做广播体操等）	11至20分钟	一个月2至3次	3	3	3	3	3	3	3	3	3	3	3	3	3	3	3	2	3	4	3	3	3	3
1233	男	九年级	农村或乡镇	7	7	7	7	7	7	5	5	7	5	5	5	1	5	5	5	3	5	3	1	4	呼吸急促、出汗很多的大强度的，但不持久的运动（如打羽毛球、篮球、网球、足球等）	11至20分钟	每周1至2次	4	3	2	2	3	1	1	3	3	2	4	3	3	4	3	1	1	2	5	4	3	2
1234	男	七年级	农村或乡镇	7	7	6	6	6	6	6	6	6	5	5	4	1	5	5	3	5	4	4	1	4	中等强度的较激烈持久的运动（如骑自行车、跑步、打乒乓球等）	21至30分钟	每周3至5次	4	4	1	4	2	4	1	1	5	4	3	5	4	4	4	1	5	4	4	4	1	1
1235	男	七年级	农村或乡镇	7	7	7	7	7	7	7	7	7	5	5	5	5	5	5	5	5	5	5	5	5	呼吸急促、出汗很多的大强度的，但不持久的运动（如打羽毛球、篮球、网球、足球等）	60分钟及以上	每周3至5次	5	5	1	5	1	5	1	1	5	5	5	5	5	5	5	3	5	5	5	5	3	3
1236	女	七年级	农村或乡镇	6	6	6	6	6	6	6	6	7	5	4	5	1	5	5	3	4	3	5	1	3	中等强度的较激烈持久的运动（如骑自行车、跑步、打乒乓球等）	10分钟以下	大约每天一次	5	5	5	3	4	5	1	3	3	3	5	5	4	4	4	3	5	3	4	4	3	4
1237	女	七年级	农村或乡镇	7	7	7	7	7	7	7	7	7	1	5	5	1	5	5	1	5	5	5	1	5	轻微运动（如散步、做广播体操等）	11至20分钟	大约每天一次	5	5	1	5	1	5	1	5	5	5	5	5	5	5	5	1	5	5	5	5	1	1
1238	男	七年级	城市	7	7	7	7	7	7	7	7	7	5	5	5	1	5	5	5	5	5	5	1	5	小强度的不太紧张的运动（如消遣娱乐的打排球、慢跑、打太极拳等）	21至30分钟	一个月2至3次	5	5	5	1	3	3	1	2	3	3	3	4	4	4	2	2	3	4	3	3	3	3
1239	男	七年级	农村或乡镇	7	7	7	7	7	5	6	2	7	3	3	4	3	4	2	4	2	2	4	5	1	轻微运动（如散步、做广播体操等）	11至20分钟	每周3至5次	3	5	3	5	5	5	4	2	2	4	3	3	2	4	3	3	3	2	3	1	3	1
1240	男	七年级	城市	6	5	7	7	7	7	6	6	6	5	5	5	1	5	5	4	4	4	4	1	4	中等强度的较激烈持久的运动（如骑自行车、跑步、打乒乓球等）	11至20分钟	一个月2至3次	3	4	3	4	2	4	3	3	3	4	3	3	3	3	2	3	4	4	2	2	3	4
1241	女	七年级	城市	7	7	7	7	7	7	7	7	7	5	5	5	5	5	5	5	5	5	5	5	5	轻微运动（如散步、做广播体操等）	11至20分钟	一个月2至3次	5	5	3	4	5	3	3	5	5	5	5	5	3	3	3	1	5	5	5	4	4	3
1242	女	七年级	农村或乡镇	6	6	6	7	6	6	6	6	6	1	5	4	4	4	4	4	4	3	2	2	4	轻微运动（如散步、做广播体操等）	31至40分钟	每周3至5次	4	4	4	4	4	4	4	4	4	4	4	4	4	4	4	3	3	4	4	3	3	3
1243	男	七年级	农村或乡镇	7	7	7	7	7	7	7	7	7	5	5	3	5	3	5	5	3	5	4	5	5	呼吸急促、出汗很多的大强度的，但不持久的运动（如打羽毛球、篮球、网球、足球等）	11至20分钟	大约每天一次	5	5	1	5	3	5	3	5	5	5	5	5	5	5	4	1	5	5	5	5	2	2
1244	女	七年级	农村或乡镇	7	7	7	7	7	7	7	7	7	5	5	5	5	5	5	5	5	5	5	5	5	轻微运动（如散步、做广播体操等）	11至20分钟	每周1至2次	5	5	5	5	5	5	5	5	5	5	5	5	5	5	5	5	5	5	5	5	5	5
1245	女	七年级	农村或乡镇	5	5	5	5	5	5	5	5	5	4	4	4	4	4	4	4	4	4	4	4	4	轻微运动（如散步、做广播体操等）	11至20分钟	大约每天一次	3	3	3	3	3	3	3	3	3	3	3	3	3	3	3	3	3	3	2	4	4	4
1246	女	七年级	农村或乡镇	7	7	7	7	7	7	7	7	7	3	5	3	1	5	3	3	4	4	3	1	4	小强度的不太紧张的运动（如消遣娱乐的打排球、慢跑、打太极拳等）	11至20分钟	每周1至2次	4	4	2	4	3	3	3	3	3	3	3	4	3	3	3	3	4	4	4	3	3	3
1247	男	九年级	农村或乡镇	7	7	7	7	7	7	7	7	7	5	5	5	5	5	5	5	5	5	5	1	5	呼吸急促、出汗很多的大强度的，但不持久的运动（如打羽毛球、篮球、网球、足球等）	21至30分钟	每周1至2次	4	3	3	5	3	5	1	5	4	5	5	5	5	5	4	1	4	4	3	4	3	4
1248	男	九年级	农村或乡镇	7	7	7	7	7	7	7	7	7	5	5	5	5	5	5	5	5	5	5	5	5	中等强度的较激烈持久的运动（如骑自行车、跑步、打乒乓球等）	21至30分钟	每周1至2次	5	5	5	5	5	5	5	5	5	5	5	5	5	5	5	1	5	1	5	5	2	1
1249	女	九年级	农村或乡镇	4	4	4	5	4	4	5	5	4	4	4	2	2	3	3	2	3	2	2	2	4	中等强度的较激烈持久的运动（如骑自行车、跑步、打乒乓球等）	10分钟以下	一个月1次以下	3	3	4	2	3	3	1	4	3	2	3	4	3	4	1	2	4	3	1	1	4	1
1250	女	八年级	农村或乡镇	5	7	6	6	6	6	3	3	4	5	4	4	1	5	3	3	3	2	3	1	5	轻微运动（如散步、做广播体操等）	31至40分钟	大约每天一次	3	5	3	3	1	4	1	4	4	4	4	4	4	4	3	3	4	4	2	3	3	3
1251	女	八年级	农村或乡镇	7	7	7	6	6	6	6	6	6	5	3	3	1	4	3	1	5	1	1	1	5	中等强度的较激烈持久的运动（如骑自行车、跑步、打乒乓球等）	11至20分钟	一个月2至3次	5	5	2	1	3	5	1	4	3	3	4	4	4	4	2	1	2	3	5	5	1	5
1252	女	七年级	农村或乡镇	7	6	5	7	5	5	6	7	4	5	5	5	1	5	5	1	5	1	5	1	5	呼吸急促、出汗很多的大强度的，但不持久的运动（如打羽毛球、篮球、网球、足球等）	21至30分钟	一个月1次以下	1	5	1	5	1	5	1	5	5	5	5	1	1	5	4	5	5	4	5	2	1	5
1253	女	七年级	农村或乡镇	7	7	7	7	7	7	7	7	7	5	5	5	4	5	5	5	5	5	5	5	5	呼吸急促、出汗很多的大强度的，但不持久的运动（如打羽毛球、篮球、网球、足球等）	10分钟以下	一个月1次以下	5	5	1	5	5	5	5	4	4	5	5	4	4	5	4	5	5	5	5	5	5	5
1254	女	七年级	农村或乡镇	7	5	5	7	6	6	5	5	6	5	5	4	2	5	3	2	4	2	4	2	4	轻微运动（如散步、做广播体操等）	10分钟以下	每周3至5次	3	4	4	4	4	5	2	5	2	3	4	5	5	4	2	1	4	1	4	5	1	5
1255	女	七年级	农村或乡镇	6	6	6	6	6	6	6	6	6	4	4	5	5	5	5	3	4	3	3	2	4	中等强度的较激烈持久的运动（如骑自行车、跑步、打乒乓球等）	21至30分钟	大约每天一次	5	5	2	3	2	3	2	3	3	3	3	3	4	4	3	2	4	3	3	3	4	3
1256	女	七年级	农村或乡镇	7	7	7	7	7	7	7	7	7	5	5	4	1	4	4	5	5	5	3	2	4	中等强度的较激烈持久的运动（如骑自行车、跑步、打乒乓球等）	31至40分钟	大约每天一次	4	4	2	3	1	1	1	2	3	4	4	4	4	4	2	2	5	2	4	4	3	4
1257	男	八年级	农村或乡镇	6	6	6	6	6	6	6	6	6	4	4	4	1	4	4	4	4	4	4	1	4	轻微运动（如散步、做广播体操等）	21至30分钟	大约每天一次	4	4	1	4	1	4	1	4	4	4	4	4	2	4	3	1	4	4	4	4	4	4
1258	女	七年级	农村或乡镇	5	5	5	6	5	5	6	6	6	4	4	4	1	5	5	3	5	4	4	1	4	呼吸急促、出汗很多的大强度的，但不持久的运动（如打羽毛球、篮球、网球、足球等）	21至30分钟	每周3至5次	4	4	2	4	1	4	3	3	3	4	4	4	4	4	3	2	2	4	3	3	3	4
1259	女	八年级	农村或乡镇	5	5	5	4	5	5	5	5	5	4	3	3	2	3	3	3	4	2	3	2	4	轻微运动（如散步、做广播体操等）	10分钟以下	大约每天一次	3	3	3	3	2	3	2	3	2	3	3	3	3	4	2	2	4	3	3	3	3	3
1260	女	八年级	农村或乡镇	7	7	7	7	7	7	7	7	7	1	4	5	1	4	4	3	4	4	3	2	4	中等强度的较激烈持久的运动（如骑自行车、跑步、打乒乓球等）	21至30分钟	每周1至2次	4	4	2	3	1	5	4	4	4	4	5	5	4	4	4	2	4	4	2	2	2	2
1261	女	九年级	农村或乡镇	4	4	5	3	6	4	4	4	4	3	3	4	3	3	4	2	3	1	4	1	4	轻微运动（如散步、做广播体操等）	10分钟以下	一个月1次以下	3	4	4	3	2	4	2	4	3	4	3	4	2	4	2	3	4	4	3	3	2	2
1262	男	八年级	农村或乡镇	7	7	7	7	7	7	7	5	7	5	5	5	5	5	5	3	3	3	3	3	3	中等强度的较激烈持久的运动（如骑自行车、跑步、打乒乓球等）	11至20分钟	一个月2至3次	3	3	3	3	3	3	3	3	3	3	3	3	3	3	3	3	3	3	3	3	3	3
1263	女	九年级	农村或乡镇	7	7	7	7	7	7	7	7	7	5	5	5	5	5	5	5	5	5	5	1	4	轻微运动（如散步、做广播体操等）	11至20分钟	大约每天一次	5	5	3	5	4	4	3	3	4	3	4	3	3	3	5	5	5	5	5	5	5	5
1264	男	七年级	城市	7	7	7	6	5	5	5	6	5	4	5	4	1	5	4	4	4	3	4	1	4	呼吸急促、出汗很多的大强度的持久的运动（如赛跑、成套健美操、游泳、篮球比赛等）	31至40分钟	大约每天一次	3	4	3	3	1	4	3	4	3	5	4	3	2	3	2	2	3	2	3	2	3	2
1265	女	七年级	城市	7	7	7	7	7	7	7	7	7	5	5	5	5	5	5	5	5	5	5	5	5	呼吸急促、出汗很多的大强度的持久的运动（如赛跑、成套健美操、游泳、篮球比赛等）	60分钟及以上	大约每天一次	5	5	5	5	5	5	5	5	5	5	5	5	5	5	5	5	5	5	5	5	5	5
1266	女	七年级	农村或乡镇	7	7	7	6	6	5	5	6	6	1	4	2	4	4	4	3	4	4	5	1	5	轻微运动（如散步、做广播体操等）	10分钟以下	每周3至5次	4	4	2	4	4	4	1	5	1	5	1	5	5	5	1	1	5	1	2	2	1	5
1267	男	八年级	农村或乡镇	6	6	6	6	6	6	6	6	6	4	3	3	3	3	3	2	3	2	2	1	3	呼吸急促、出汗很多的大强度的，但不持久的运动（如打羽毛球、篮球、网球、足球等）	31至40分钟	每周3至5次	3	3	4	3	4	2	3	3	3	4	2	3	3	3	2	3	2	3	3	2	2	3
1268	男	九年级	城市	5	5	5	5	5	5	5	5	5	3	4	4	1	5	3	3	4	5	4	1	4	轻微运动（如散步、做广播体操等）	11至20分钟	大约每天一次	4	4	3	4	3	4	2	3	3	3	4	3	3	3	3	2	3	5	2	4	2	2
1269	女	九年级	农村或乡镇	6	6	6	6	6	6	6	6	6	5	4	4	2	4	4	3	4	3	3	2	4	中等强度的较激烈持久的运动（如骑自行车、跑步、打乒乓球等）	10分钟以下	大约每天一次	3	4	3	4	1	3	2	4	4	4	4	4	4	4	4	4	5	5	5	5	2	2
1270	女	七年级	农村或乡镇	7	7	7	7	7	7	7	7	7	5	5	4	1	5	5	3	3	3	4	1	3	中等强度的较激烈持久的运动（如骑自行车、跑步、打乒乓球等）	21至30分钟	大约每天一次	3	5	3	3	3	4	1	3	3	3	4	4	3	4	2	2	3	2	2	2	2	3
1271	男	七年级	农村或乡镇	7	7	7	7	7	7	7	7	7	5	5	5	5	5	5	5	5	5	5	5	5	轻微运动（如散步、做广播体操等）	11至20分钟	大约每天一次	5	5	1	5	1	5	1	5	5	5	5	5	5	5	1	1	1	1	1	1	2	1
1272	女	九年级	农村或乡镇	6	6	6	6	6	6	6	6	6	4	4	4	3	3	3	3	3	3	3	3	3	小强度的不太紧张的运动（如消遣娱乐的打排球、慢跑、打太极拳等）	31至40分钟	每周3至5次	3	3	3	3	3	3	3	3	3	3	3	4	3	3	3	4	4	4	2	3	4	4
1273	男	七年级	城市	5	5	5	5	5	5	5	5	5	5	5	5	5	5	5	5	5	5	5	5	5	轻微运动（如散步、做广播体操等）	21至30分钟	大约每天一次	5	5	5	5	5	5	5	5	5	5	5	5	5	5	4	4	4	4	4	4	4	4
1274	女	七年级	农村或乡镇	6	6	6	6	6	6	6	6	6	4	4	4	1	4	4	3	4	4	4	2	4	中等强度的较激烈持久的运动（如骑自行车、跑步、打乒乓球等）	21至30分钟	大约每天一次	5	5	1	2	5	5	1	5	5	5	5	5	5	5	4	5	4	4	5	5	1	5
1275	男	七年级	农村或乡镇	5	5	5	4	5	5	5	5	5	2	3	3	2	4	3	3	3	3	3	2	3	小强度的不太紧张的运动（如消遣娱乐的打排球、慢跑、打太极拳等）	11至20分钟	大约每天一次	3	3	2	3	3	3	3	3	3	3	3	3	2	3	3	3	4	3	3	4	3	3
1276	女	七年级	农村或乡镇	7	5	5	5	5	6	5	7	7	5	4	4	1	5	4	4	4	4	4	1	5	轻微运动（如散步、做广播体操等）	21至30分钟	每周1至2次	4	5	4	4	1	5	3	3	5	5	5	3	4	5	3	4	5	5	2	3	5	5
1277	男	七年级	城市	7	7	7	7	7	7	7	7	7	5	5	4	1	3	5	5	4	5	5	1	2	呼吸急促、出汗很多的大强度的，但不持久的运动（如打羽毛球、篮球、网球、足球等）	21至30分钟	每周1至2次	5	4	1	3	3	5	1	2	4	4	4	4	4	4	2	2	4	2	5	5	2	4
1278	女	八年级	农村或乡镇	5	5	5	5	5	5	5	5	5	4	3	3	1	3	3	2	4	3	3	3	3	中等强度的较激烈持久的运动（如骑自行车、跑步、打乒乓球等）	11至20分钟	每周1至2次	3	5	3	3	3	3	3	3	3	4	3	3	3	3	3	1	3	5	4	3	3	3
1279	女	七年级	农村或乡镇	5	6	6	5	5	6	6	5	6	3	4	4	2	4	4	4	5	3	4	2	4	轻微运动（如散步、做广播体操等）	21至30分钟	每周1至2次	4	4	3	3	2	3	3	4	3	4	4	2	4	4	3	3	4	5	4	5	2	4
1280	男	八年级	农村或乡镇	7	7	7	7	7	7	7	7	7	3	5	5	3	5	3	3	4	2	3	2	3	小强度的不太紧张的运动（如消遣娱乐的打排球、慢跑、打太极拳等）	21至30分钟	每周1至2次	3	3	3	3	3	3	3	3	3	3	3	3	3	3	3	3	2	3	3	3	3	3
1281	女	七年级	城市	7	7	7	7	7	7	7	7	7	5	4	3	2	5	4	3	4	4	5	2	5	呼吸急促、出汗很多的大强度的持久的运动（如赛跑、成套健美操、游泳、篮球比赛等）	11至20分钟	每周1至2次	5	5	2	4	5	2	2	4	3	4	5	5	5	4	4	2	5	2	3	5	2	1
1282	男	八年级	城市	5	6	6	5	4	5	6	6	6	4	3	3	3	5	3	3	3	3	3	2	3	中等强度的较激烈持久的运动（如骑自行车、跑步、打乒乓球等）	31至40分钟	每周3至5次	2	5	5	4	4	4	2	3	2	4	4	4	3	3	3	4	2	3	4	2	2	4
1283	女	八年级	农村或乡镇	7	7	7	7	6	7	7	6	7	5	4	4	2	4	5	3	4	4	3	1	4	小强度的不太紧张的运动（如消遣娱乐的打排球、慢跑、打太极拳等）	11至20分钟	每周1至2次	5	5	1	4	2	5	1	4	3	4	4	5	5	5	5	3	4	5	3	4	2	4
1284	男	七年级	农村或乡镇	4	4	4	4	4	4	4	4	4	2	3	3	2	4	3	3	3	3	3	3	3	小强度的不太紧张的运动（如消遣娱乐的打排球、慢跑、打太极拳等）	11至20分钟	大约每天一次	3	3	3	3	3	3	3	3	3	3	3	3	3	3	3	3	3	3	3	3	4	3
1285	男	八年级	农村或乡镇	1	1	1	3	1	1	1	1	1	1	1	1	1	1	2	1	2	1	3	2	2	中等强度的较激烈持久的运动（如骑自行车、跑步、打乒乓球等）	11至20分钟	大约每天一次	2	5	1	5	1	5	1	1	5	1	5	1	5	1	1	2	3	3	3	3	2	4
1286	女	八年级	农村或乡镇	4	5	4	4	4	4	4	4	4	3	3	2	3	3	2	1	2	1	1	2	1	轻微运动（如散步、做广播体操等）	21至30分钟	大约每天一次	4	3	2	3	3	4	2	4	3	3	2	3	3	3	3	4	3	3	4	4	4	4
1287	女	九年级	农村或乡镇	2	3	3	3	4	3	5	5	6	2	3	2	2	3	3	3	3	3	2	3	3	小强度的不太紧张的运动（如消遣娱乐的打排球、慢跑、打太极拳等）	31至40分钟	大约每天一次	5	4	3	2	1	3	2	4	4	4	3	3	3	3	3	2	4	4	5	4	3	2
1288	女	七年级	农村或乡镇	7	6	5	2	3	6	5	3	3	4	4	4	1	2	3	4	2	3	3	2	4	轻微运动（如散步、做广播体操等）	31至40分钟	每周1至2次	2	2	4	3	2	4	2	3	4	2	4	2	4	3	4	2	3	4	2	2	3	3
1289	男	七年级	农村或乡镇	7	7	7	7	7	7	7	7	7	4	5	5	1	5	5	4	5	5	5	1	5	中等强度的较激烈持久的运动（如骑自行车、跑步、打乒乓球等）	21至30分钟	每周1至2次	5	5	2	4	2	5	2	5	4	4	4	4	4	4	3	3	3	2	3	2	3	2
1290	男	七年级	城市	7	7	7	7	7	7	7	7	7	5	5	5	1	5	5	5	5	5	5	1	5	呼吸急促、出汗很多的大强度的持久的运动（如赛跑、成套健美操、游泳、篮球比赛等）	31至40分钟	大约每天一次	5	5	1	5	1	5	1	4	5	5	5	5	5	5	5	1	5	5	5	5	1	4
1291	男	七年级	农村或乡镇	7	6	6	6	6	6	6	6	6	4	4	4	1	4	4	3	4	3	3	3	3	小强度的不太紧张的运动（如消遣娱乐的打排球、慢跑、打太极拳等）	11至20分钟	每周1至2次	3	4	2	3	3	1	3	5	4	4	4	4	4	4	3	3	3	3	3	3	3	3
1292	男	七年级	农村或乡镇	7	5	5	5	5	5	5	5	5	5	5	5	5	5	5	5	4	4	4	4	4	轻微运动（如散步、做广播体操等）	21至30分钟	大约每天一次	5	5	3	3	3	3	3	3	3	3	3	3	3	3	3	3	3	3	3	3	3	3
1293	女	七年级	农村或乡镇	4	4	4	4	4	4	4	4	4	4	3	3	3	3	3	3	3	3	3	3	3	轻微运动（如散步、做广播体操等）	11至20分钟	一个月2至3次	3	3	3	3	3	3	3	3	3	3	3	3	3	3	3	4	4	4	4	3	4	4
1294	女	八年级	农村或乡镇	4	4	4	4	4	4	4	4	3	2	2	2	3	3	3	2	2	2	2	2	2	轻微运动（如散步、做广播体操等）	21至30分钟	大约每天一次	4	3	2	3	3	4	2	3	3	2	3	3	3	3	4	4	4	3	4	3	3	3
1295	男	八年级	城市	7	7	7	7	7	7	7	7	7	5	5	5	1	5	5	3	4	3	3	1	3	轻微运动（如散步、做广播体操等）	11至20分钟	一个月2至3次	5	5	2	3	2	3	2	5	5	4	4	5	4	4	4	2	5	4	3	3	1	3
1296	男	九年级	农村或乡镇	7	7	6	6	6	6	5	6	7	5	5	4	1	5	3	2	5	2	5	1	5	轻微运动（如散步、做广播体操等）	11至20分钟	大约每天一次	5	4	2	3	1	1	1	5	4	5	5	5	5	5	3	5	4	3	5	4	3	3
1297	女	七年级	农村或乡镇	5	4	4	4	4	4	4	4	4	3	3	3	3	3	3	3	3	3	3	3	3	轻微运动（如散步、做广播体操等）	11至20分钟	一个月2至3次	3	3	3	3	3	3	3	3	3	3	3	3	3	3	3	3	2	3	3	4	2	2
1298	女	八年级	农村或乡镇	5	5	5	5	5	5	5	5	5	2	4	4	2	4	3	3	4	4	2	2	4	中等强度的较激烈持久的运动（如骑自行车、跑步、打乒乓球等）	21至30分钟	每周1至2次	4	4	3	4	2	4	2	5	4	3	4	2	2	3	3	1	4	3	4	3	4	5
1299	男	九年级	农村或乡镇	7	7	7	7	7	7	7	7	7	5	5	5	5	5	5	5	5	4	4	1	5	呼吸急促、出汗很多的大强度的，但不持久的运动（如打羽毛球、篮球、网球、足球等）	21至30分钟	每周3至5次	4	1	1	1	1	5	1	5	3	5	4	1	1	1	4	1	5	5	3	4	5	5
1300	女	七年级	城市	7	7	7	7	7	6	6	6	6	4	5	5	1	5	5	5	4	5	4	2	4	中等强度的较激烈持久的运动（如骑自行车、跑步、打乒乓球等）	21至30分钟	每周1至2次	5	4	4	3	2	5	2	4	4	4	3	4	4	4	4	3	4	3	2	3	3	2
1301	女	八年级	农村或乡镇	6	7	6	5	5	6	5	6	6	3	3	3	2	4	4	3	3	3	2	2	3	中等强度的较激烈持久的运动（如骑自行车、跑步、打乒乓球等）	21至30分钟	每周1至2次	5	5	4	4	3	3	2	4	4	2	3	3	4	4	4	4	4	4	4	2	2	4
1302	女	七年级	农村或乡镇	5	6	6	6	6	6	6	6	6	3	3	3	3	3	3	3	3	3	3	3	3	轻微运动（如散步、做广播体操等）	11至20分钟	大约每天一次	3	3	3	3	3	3	3	3	3	3	3	3	3	3	3	3	3	3	3	3	3	3
1303	男	八年级	农村或乡镇	6	6	6	6	6	6	6	6	6	4	4	4	4	4	4	4	4	4	4	4	4	中等强度的较激烈持久的运动（如骑自行车、跑步、打乒乓球等）	21至30分钟	每周3至5次	4	4	3	2	3	3	3	3	3	3	3	3	3	3	3	3	3	3	2	3	3	2
1304	男	七年级	农村或乡镇	7	7	7	7	7	7	7	7	7	5	5	5	5	5	5	5	5	5	5	5	5	中等强度的较激烈持久的运动（如骑自行车、跑步、打乒乓球等）	11至20分钟	每周1至2次	5	5	5	5	5	5	5	5	5	5	5	5	5	5	3	3	5	4	2	2	3	1
1305	男	七年级	农村或乡镇	5	3	4	5	4	5	4	5	5	4	4	4	1	3	3	2	2	3	3	1	3	轻微运动（如散步、做广播体操等）	11至20分钟	每周3至5次	3	4	1	2	3	3	2	3	3	3	3	3	3	4	4	4	5	4	4	4	2	4
1306	女	九年级	农村或乡镇	7	7	7	5	5	5	5	5	5	4	3	3	2	3	3	3	3	3	3	2	3	中等强度的较激烈持久的运动（如骑自行车、跑步、打乒乓球等）	31至40分钟	每周1至2次	3	4	3	3	2	2	2	3	3	3	3	3	3	3	3	3	3	3	3	3	3	3
1307	女	七年级	农村或乡镇	7	7	7	7	7	7	7	7	7	1	5	5	1	5	5	5	5	5	1	1	5	小强度的不太紧张的运动（如消遣娱乐的打排球、慢跑、打太极拳等）	31至40分钟	大约每天一次	5	5	1	5	5	1	1	5	5	5	5	5	5	5	5	4	5	5	4	4	2	2
1308	男	七年级	农村或乡镇	7	7	7	7	7	7	7	7	7	5	5	5	1	5	5	5	5	5	5	1	5	中等强度的较激烈持久的运动（如骑自行车、跑步、打乒乓球等）	21至30分钟	每周3至5次	3	5	1	5	1	5	1	3	4	5	5	4	5	5	4	1	4	4	4	4	2	1
1309	女	七年级	城市	7	7	7	7	7	7	6	5	5	4	3	3	2	4	4	3	3	3	3	1	3	中等强度的较激烈持久的运动（如骑自行车、跑步、打乒乓球等）	21至30分钟	每周1至2次	5	5	2	5	2	5	1	3	3	5	4	3	4	4	3	1	5	5	5	3	4	4
1310	女	七年级	城市	6	6	6	6	6	6	6	6	6	5	4	4	1	5	4	3	4	3	3	1	4	呼吸急促、出汗很多的大强度的，但不持久的运动（如打羽毛球、篮球、网球、足球等）	11至20分钟	每周1至2次	4	4	3	3	2	3	2	4	4	3	4	3	3	4	4	1	5	3	4	3	2	1
1311	男	七年级	农村或乡镇	7	7	7	7	7	7	7	7	7	5	5	5	1	5	5	5	5	5	5	1	5	中等强度的较激烈持久的运动（如骑自行车、跑步、打乒乓球等）	21至30分钟	一个月2至3次	1	5	1	5	1	5	1	1	5	5	5	1	5	5	4	4	2	4	2	3	4	4
1312	男	七年级	农村或乡镇	7	7	7	7	7	7	7	7	7	5	5	5	5	5	5	5	5	5	5	5	5	小强度的不太紧张的运动（如消遣娱乐的打排球、慢跑、打太极拳等）	11至20分钟	一个月2至3次	3	5	1	5	1	5	5	5	5	5	5	5	5	5	1	3	3	3	3	3	3	3
1313	男	九年级	农村或乡镇	7	7	7	6	5	5	6	6	6	4	4	4	2	4	4	3	3	3	3	3	2	呼吸急促、出汗很多的大强度的持久的运动（如赛跑、成套健美操、游泳、篮球比赛等）	11至20分钟	大约每天一次	4	5	2	3	3	4	2	3	4	4	3	3	3	3	4	2	2	4	4	3	3	3
1314	女	九年级	农村或乡镇	6	6	6	6	5	7	5	5	6	4	3	3	2	4	3	2	2	2	2	1	3	轻微运动（如散步、做广播体操等）	10分钟以下	大约每天一次	4	4	3	3	2	3	3	4	3	4	3	2	4	4	3	5	5	4	4	3	5	5
1315	男	七年级	农村或乡镇	4	4	4	4	4	4	4	4	4	3	3	3	3	3	3	3	3	3	3	3	3	中等强度的较激烈持久的运动（如骑自行车、跑步、打乒乓球等）	11至20分钟	每周1至2次	3	5	3	2	4	2	2	4	3	3	3	3	3	3	2	2	2	4	2	2	4	4
1316	女	八年级	农村或乡镇	5	5	5	5	5	6	6	6	6	5	3	2	1	5	3	2	3	2	3	1	3	小强度的不太紧张的运动（如消遣娱乐的打排球、慢跑、打太极拳等）	10分钟以下	每周3至5次	4	4	5	3	3	2	3	5	3	2	3	2	3	3	3	4	5	4	2	3	3	4
1317	女	八年级	农村或乡镇	4	3	5	5	5	5	5	3	4	4	3	2	2	3	2	1	5	3	3	1	3	小强度的不太紧张的运动（如消遣娱乐的打排球、慢跑、打太极拳等）	11至20分钟	每周1至2次	2	5	4	2	1	5	4	4	4	5	2	2	3	3	3	3	4	4	5	3	2	3
1318	女	九年级	农村或乡镇	6	6	4	5	5	5	5	5	5	4	4	3	4	4	4	4	4	3	4	4	4	轻微运动（如散步、做广播体操等）	10分钟以下	一个月1次以下	4	4	4	4	4	4	4	4	4	4	4	4	4	4	2	2	2	2	2	2	2	2
1319	女	七年级	城市	6	6	6	5	6	5	5	5	5	3	3	3	1	5	3	3	3	3	3	1	3	轻微运动（如散步、做广播体操等）	21至30分钟	一个月2至3次	3	4	3	4	2	5	1	4	3	4	3	2	3	4	2	2	5	4	4	4	1	2
1320	女	七年级	城市	7	7	7	7	7	7	7	7	7	5	5	5	5	5	5	5	5	5	5	5	5	轻微运动（如散步、做广播体操等）	11至20分钟	大约每天一次	5	5	5	5	5	5	5	2	5	5	5	5	5	5	1	1	1	1	4	4	1	4
1321	男	七年级	城市	7	7	7	7	7	7	7	7	7	5	5	5	5	5	5	5	5	5	5	5	5	中等强度的较激烈持久的运动（如骑自行车、跑步、打乒乓球等）	21至30分钟	大约每天一次	1	5	1	5	3	5	3	3	5	5	5	3	5	5	5	5	5	5	5	5	5	5
1322	女	七年级	农村或乡镇	5	7	5	5	6	6	6	6	6	4	4	4	2	4	4	4	4	4	4	1	4	中等强度的较激烈持久的运动（如骑自行车、跑步、打乒乓球等）	21至30分钟	大约每天一次	5	5	2	4	1	4	1	1	5	5	5	5	5	5	3	2	1	4	4	3	1	4
1323	女	七年级	农村或乡镇	6	6	6	6	6	6	6	6	6	4	4	4	2	4	4	4	4	4	4	3	4	中等强度的较激烈持久的运动（如骑自行车、跑步、打乒乓球等）	11至20分钟	每周1至2次	4	4	3	4	2	4	2	4	4	3	4	4	4	4	4	1	4	4	4	4	3	3
1324	男	七年级	农村或乡镇	7	7	7	7	6	7	7	6	6	3	4	4	2	4	4	1	3	1	3	2	3	呼吸急促、出汗很多的大强度的，但不持久的运动（如打羽毛球、篮球、网球、足球等）	11至20分钟	大约每天一次	3	4	4	3	4	4	3	2	3	3	2	3	4	3	3	4	4	2	1	1	3	4
1325	女	八年级	农村或乡镇	7	7	7	7	7	7	7	7	7	5	4	3	1	5	3	1	3	1	1	1	3	小强度的不太紧张的运动（如消遣娱乐的打排球、慢跑、打太极拳等）	21至30分钟	大约每天一次	3	5	4	1	3	4	1	3	3	5	3	3	3	3	2	3	3	5	1	3	3	5
1326	男	九年级	农村或乡镇	7	7	7	7	7	7	7	7	7	5	5	5	5	5	5	5	5	5	5	5	5	轻微运动（如散步、做广播体操等）	11至20分钟	大约每天一次	5	5	5	5	5	5	5	5	5	5	5	5	5	5	1	1	1	1	1	1	1	1
1327	女	八年级	农村或乡镇	5	4	5	5	5	5	5	5	5	4	3	3	3	3	3	3	3	3	3	3	3	轻微运动（如散步、做广播体操等）	21至30分钟	每周3至5次	3	3	3	3	3	3	3	3	3	3	3	3	3	3	4	4	4	4	4	4	4	4
1328	女	七年级	农村或乡镇	7	7	7	7	7	7	7	7	7	5	5	5	4	5	5	5	5	5	5	1	5	轻微运动（如散步、做广播体操等）	21至30分钟	每周3至5次	5	5	1	5	1	5	1	2	5	5	5	5	5	5	5	5	5	5	5	5	1	1
1329	女	八年级	农村或乡镇	7	7	7	7	7	7	7	7	7	5	5	5	5	5	5	5	4	4	4	3	4	小强度的不太紧张的运动（如消遣娱乐的打排球、慢跑、打太极拳等）	11至20分钟	每周3至5次	4	5	2	5	3	5	3	2	4	4	4	4	4	4	5	2	5	5	5	5	3	2
1330	男	七年级	农村或乡镇	5	5	5	4	4	4	4	4	4	3	3	3	3	3	3	3	3	3	3	3	3	轻微运动（如散步、做广播体操等）	11至20分钟	一个月2至3次	3	3	3	3	3	3	3	3	3	3	3	3	3	3	3	3	3	3	3	3	3	3
1331	男	九年级	城市	7	7	7	7	7	7	7	7	7	1	5	5	1	5	5	5	5	5	5	1	5	轻微运动（如散步、做广播体操等）	21至30分钟	一个月2至3次	5	5	1	5	1	5	1	1	5	5	5	1	1	5	5	4	5	5	4	5	4	4
1332	女	八年级	农村或乡镇	7	7	7	7	7	7	7	7	7	5	1	1	1	3	3	1	1	1	1	1	3	小强度的不太紧张的运动（如消遣娱乐的打排球、慢跑、打太极拳等）	21至30分钟	大约每天一次	5	5	5	5	1	5	1	5	1	5	3	3	3	3	5	3	3	1	3	3	3	3
1333	女	九年级	农村或乡镇	6	5	5	6	5	5	5	5	6	4	4	3	2	4	4	2	3	3	3	3	3	轻微运动（如散步、做广播体操等）	31至40分钟	每周1至2次	4	4	4	4	4	4	3	3	3	3	3	3	3	3	3	3	3	3	3	3	3	3
1334	男	八年级	城市	7	7	7	7	7	7	7	7	7	5	5	5	5	5	5	4	5	3	4	5	5	呼吸急促、出汗很多的大强度的，但不持久的运动（如打羽毛球、篮球、网球、足球等）	31至40分钟	每周3至5次	3	3	2	3	3	2	1	4	1	2	5	1	3	3	3	2	5	5	5	5	5	5
1335	男	七年级	城市	7	7	7	7	7	7	7	7	7	1	5	5	5	5	5	5	5	5	5	5	5	中等强度的较激烈持久的运动（如骑自行车、跑步、打乒乓球等）	21至30分钟	一个月2至3次	5	5	1	5	1	5	1	5	5	5	5	1	5	1	4	1	4	4	1	2	4	4
1336	男	九年级	农村或乡镇	5	6	6	7	5	5	5	6	6	5	3	5	1	5	5	5	5	3	4	5	5	呼吸急促、出汗很多的大强度的，但不持久的运动（如打羽毛球、篮球、网球、足球等）	60分钟及以上	每周1至2次	4	5	1	5	1	5	4	3	5	5	3	5	5	4	3	3	1	4	5	4	4	3
1337	男	八年级	农村或乡镇	7	7	7	7	7	7	7	7	7	5	5	5	1	5	5	5	5	5	5	1	4	呼吸急促、出汗很多的大强度的持久的运动（如赛跑、成套健美操、游泳、篮球比赛等）	31至40分钟	每周1至2次	4	4	2	3	5	4	3	5	3	5	5	5	5	5	4	4	5	5	3	4	4	4
1338	女	七年级	农村或乡镇	5	5	6	5	6	5	6	5	6	4	3	4	2	4	4	3	3	4	3	2	4	轻微运动（如散步、做广播体操等）	21至30分钟	大约每天一次	3	4	2	3	2	3	2	3	3	4	4	3	2	4	2	2	4	4	5	4	3	2
1339	女	七年级	城市	7	7	7	7	7	7	7	7	7	5	5	5	5	5	5	5	5	5	5	5	5	中等强度的较激烈持久的运动（如骑自行车、跑步、打乒乓球等）	31至40分钟	每周1至2次	5	5	3	4	5	4	1	5	3	3	3	3	4	3	3	2	3	3	3	3	3	3
1340	女	九年级	城市	7	7	7	7	7	7	7	7	7	5	5	5	5	5	5	5	5	5	5	5	5	轻微运动（如散步、做广播体操等）	21至30分钟	一个月1次以下	5	5	5	5	5	5	5	5	5	5	5	5	5	5	5	1	4	1	1	5	5	1
1341	男	九年级	城市	7	3	4	4	3	7	7	3	3	3	2	2	4	3	3	3	3	3	3	3	3	小强度的不太紧张的运动（如消遣娱乐的打排球、慢跑、打太极拳等）	21至30分钟	每周1至2次	4	3	3	2	3	3	3	3	4	2	3	3	3	3	3	3	3	3	3	3	3	3
1342	女	九年级	农村或乡镇	5	5	5	5	5	5	5	5	5	3	4	3	3	3	3	3	3	3	3	3	3	轻微运动（如散步、做广播体操等）	11至20分钟	大约每天一次	3	3	3	3	3	3	3	3	3	3	3	3	3	3	3	4	4	4	4	4	4	4
1343	男	九年级	农村或乡镇	4	5	4	5	4	4	4	4	4	3	3	3	3	3	3	2	3	3	3	3	3	中等强度的较激烈持久的运动（如骑自行车、跑步、打乒乓球等）	11至20分钟	每周1至2次	4	3	3	3	3	3	3	3	3	3	3	3	3	3	3	3	3	3	3	3	3	3
1344	女	七年级	农村或乡镇	7	7	7	7	7	7	7	7	7	5	5	1	1	5	5	1	5	1	5	1	5	中等强度的较激烈持久的运动（如骑自行车、跑步、打乒乓球等）	60分钟及以上	一个月2至3次	1	1	5	1	5	5	1	5	1	1	5	5	5	5	5	1	5	5	2	1	1	5
1345	男	七年级	农村或乡镇	7	7	7	7	7	7	7	7	7	5	4	5	1	5	5	4	5	4	4	1	5	呼吸急促、出汗很多的大强度的，但不持久的运动（如打羽毛球、篮球、网球、足球等）	31至40分钟	大约每天一次	5	5	4	4	1	1	2	5	4	5	4	4	4	5	3	3	3	3	3	5	4	4
1346	男	九年级	农村或乡镇	4	4	4	4	4	4	4	4	4	3	3	3	1	5	5	3	5	2	3	1	5	轻微运动（如散步、做广播体操等）	31至40分钟	每周1至2次	3	3	1	3	2	3	3	3	3	3	3	3	3	3	2	2	4	4	5	4	4	4
1347	女	九年级	农村或乡镇	4	4	4	4	4	4	4	4	4	4	3	3	3	3	3	3	3	3	3	3	3	小强度的不太紧张的运动（如消遣娱乐的打排球、慢跑、打太极拳等）	11至20分钟	大约每天一次	2	4	5	2	3	3	2	4	1	3	3	5	3	3	1	5	2	3	1	2	1	1
1348	女	九年级	农村或乡镇	7	7	7	7	7	7	7	7	7	1	4	1	5	4	4	4	5	1	4	4	4	轻微运动（如散步、做广播体操等）	10分钟以下	一个月1次以下	4	4	5	2	4	5	4	5	3	3	4	5	3	4	5	1	4	5	1	5	1	5
1349	男	九年级	农村或乡镇	7	7	7	5	7	6	7	7	7	5	5	5	1	5	5	5	5	5	5	1	5	轻微运动（如散步、做广播体操等）	21至30分钟	大约每天一次	5	5	1	3	4	4	5	5	5	5	5	5	4	5	1	1	4	3	1	4	1	1
1350	男	七年级	农村或乡镇	7	7	7	7	7	6	6	7	7	5	5	5	5	5	5	5	5	5	5	5	5	轻微运动（如散步、做广播体操等）	31至40分钟	大约每天一次	4	4	4	4	4	4	4	4	4	4	4	4	4	4	2	2	2	2	3	3	3	3
1351	女	九年级	农村或乡镇	7	7	5	7	5	6	6	6	6	3	3	3	1	4	4	1	3	3	3	3	3	中等强度的较激烈持久的运动（如骑自行车、跑步、打乒乓球等）	11至20分钟	一个月2至3次	4	5	3	3	3	5	1	4	3	3	4	4	3	3	4	3	4	4	3	3	4	4
1352	女	九年级	农村或乡镇	7	7	7	7	7	7	7	7	7	5	5	5	5	5	5	5	5	5	5	5	5	小强度的不太紧张的运动（如消遣娱乐的打排球、慢跑、打太极拳等）	21至30分钟	每周3至5次	5	5	5	5	5	5	5	5	5	5	5	5	5	5	4	5	5	5	5	5	5	5
1353	女	八年级	农村或乡镇	6	4	7	4	5	5	5	3	4	5	5	5	2	5	4	3	3	2	2	2	2	轻微运动（如散步、做广播体操等）	10分钟以下	每周1至2次	3	3	3	3	3	3	3	3	2	3	4	4	3	2	3	2	4	4	4	4	3	4
1354	男	九年级	农村或乡镇	4	4	4	4	4	4	4	4	4	2	1	3	1	3	3	3	3	3	3	3	3	小强度的不太紧张的运动（如消遣娱乐的打排球、慢跑、打太极拳等）	10分钟以下	一个月2至3次	3	3	3	3	2	2	3	3	3	3	3	3	3	3	3	3	3	3	3	3	3	3
1355	女	七年级	农村或乡镇	5	6	6	6	5	5	6	7	6	4	4	4	1	5	3	2	5	2	3	1	3	小强度的不太紧张的运动（如消遣娱乐的打排球、慢跑、打太极拳等）	11至20分钟	大约每天一次	3	4	3	3	2	3	2	4	3	2	4	2	3	3	3	4	2	4	2	5	3	4
1356	男	九年级	农村或乡镇	5	6	6	6	6	6	6	6	6	4	4	4	1	5	4	4	3	3	3	1	4	小强度的不太紧张的运动（如消遣娱乐的打排球、慢跑、打太极拳等）	11至20分钟	大约每天一次	4	4	2	4	4	4	2	2	3	4	4	4	3	4	4	4	4	4	3	4	3	2
1357	女	七年级	农村或乡镇	6	6	6	6	6	6	6	6	6	2	4	3	1	5	3	1	5	4	3	1	5	轻微运动（如散步、做广播体操等）	10分钟以下	每周1至2次	3	3	3	3	3	2	2	2	4	2	3	3	5	5	3	5	5	3	5	3	3	5
1358	女	九年级	农村或乡镇	2	3	7	3	3	2	3	4	4	2	2	1	3	3	3	1	1	1	1	2	2	轻微运动（如散步、做广播体操等）	10分钟以下	每周3至5次	3	4	5	1	3	1	1	1	3	3	3	5	1	1	2	3	4	4	2	3	3	2
1359	女	七年级	农村或乡镇	5	5	5	4	5	5	5	5	5	4	4	4	1	5	4	4	4	4	3	1	4	轻微运动（如散步、做广播体操等）	31至40分钟	一个月2至3次	4	4	3	3	2	2	2	3	4	3	4	2	4	4	3	1	2	4	4	4	3	4
1360	女	九年级	农村或乡镇	7	5	6	7	7	6	6	6	6	4	4	4	1	5	4	4	4	3	4	1	5	小强度的不太紧张的运动（如消遣娱乐的打排球、慢跑、打太极拳等）	11至20分钟	每周1至2次	4	4	1	3	1	5	1	3	4	5	4	4	4	4	5	5	5	5	5	5	5	1
1361	男	九年级	农村或乡镇	6	4	6	5	5	5	5	5	5	4	4	4	4	4	4	4	3	4	4	4	4	轻微运动（如散步、做广播体操等）	10分钟以下	一个月1次以下	4	4	4	4	4	4	4	4	4	4	4	4	4	4	2	2	2	2	2	2	2	2
1362	男	七年级	农村或乡镇	1	1	1	1	1	1	1	1	1	1	1	1	1	1	1	1	1	1	1	1	1	轻微运动（如散步、做广播体操等）	10分钟以下	一个月1次以下	1	1	1	1	1	1	1	1	1	1	1	1	1	1	1	5	1	1	1	1	1	1
1363	女	八年级	城市	6	6	6	6	6	6	6	6	6	5	4	3	1	4	4	3	3	3	3	1	4	小强度的不太紧张的运动（如消遣娱乐的打排球、慢跑、打太极拳等）	11至20分钟	每周3至5次	5	5	3	3	3	3	1	4	4	3	3	3	2	3	3	2	2	4	2	3	2	3
1364	男	八年级	农村或乡镇	7	7	7	7	7	7	7	7	7	5	5	5	5	5	5	5	5	5	5	5	5	轻微运动（如散步、做广播体操等）	21至30分钟	每周1至2次	5	5	5	5	5	5	5	5	5	5	5	5	5	5	3	1	3	3	4	2	3	3
1365	女	八年级	农村或乡镇	7	7	7	7	7	7	7	7	7	5	5	5	1	5	5	5	5	5	5	1	5	呼吸急促、出汗很多的大强度的，但不持久的运动（如打羽毛球、篮球、网球、足球等）	31至40分钟	每周1至2次	3	5	1	4	1	5	1	4	5	5	5	5	5	5	5	1	5	5	5	5	1	1
1366	女	八年级	农村或乡镇	5	5	5	5	5	5	6	6	4	4	3	5	3	3	3	2	3	2	2	3	3	中等强度的较激烈持久的运动（如骑自行车、跑步、打乒乓球等）	21至30分钟	每周1至2次	4	4	5	4	2	3	3	4	4	3	3	2	3	2	3	2	4	4	4	3	2	2
1367	女	九年级	农村或乡镇	6	6	7	5	6	5	7	6	7	1	5	4	1	5	5	4	5	4	4	1	4	呼吸急促、出汗很多的大强度的，但不持久的运动（如打羽毛球、篮球、网球、足球等）	21至30分钟	每周1至2次	4	4	3	4	2	4	2	2	4	3	3	3	2	3	4	1	4	2	2	4	3	2
1368	男	七年级	农村或乡镇	7	7	7	7	7	7	7	7	7	5	5	5	5	5	5	5	5	5	5	5	5	轻微运动（如散步、做广播体操等）	10分钟以下	大约每天一次	5	5	5	5	5	5	5	5	5	5	5	5	5	5	5	1	5	5	5	5	1	5
1369	男	八年级	农村或乡镇	7	7	7	7	7	7	7	7	7	5	5	5	1	5	5	3	5	3	4	1	5	中等强度的较激烈持久的运动（如骑自行车、跑步、打乒乓球等）	21至30分钟	大约每天一次	5	5	1	3	2	3	2	4	5	5	5	5	5	5	3	1	5	5	5	5	1	3
1370	男	八年级	农村或乡镇	7	7	7	7	7	7	7	7	7	5	5	5	1	5	5	3	5	3	3	3	3	轻微运动（如散步、做广播体操等）	11至20分钟	大约每天一次	3	5	3	5	1	3	1	5	5	5	3	3	3	3	5	1	5	5	3	5	5	5
1371	男	九年级	农村或乡镇	6	6	6	6	6	6	6	6	6	5	4	4	3	4	4	3	5	4	3	4	4	呼吸急促、出汗很多的大强度的，但不持久的运动（如打羽毛球、篮球、网球、足球等）	21至30分钟	每周1至2次	3	5	1	4	4	3	3	4	4	5	4	3	3	2	3	3	1	5	3	4	2	2
1372	男	八年级	农村或乡镇	5	5	5	5	5	5	5	5	5	3	4	4	3	3	3	3	3	3	3	3	3	小强度的不太紧张的运动（如消遣娱乐的打排球、慢跑、打太极拳等）	21至30分钟	每周3至5次	4	4	3	3	3	3	3	3	3	3	3	3	3	3	3	1	4	4	4	4	4	4
1373	男	七年级	农村或乡镇	7	7	7	7	7	7	7	7	7	5	5	5	5	5	5	3	3	3	3	3	3	呼吸急促、出汗很多的大强度的，但不持久的运动（如打羽毛球、篮球、网球、足球等）	21至30分钟	每周3至5次	3	5	2	3	3	3	1	5	3	3	3	3	3	4	3	2	3	4	5	4	4	4
1374	男	九年级	农村或乡镇	5	5	5	5	5	5	5	5	5	4	4	4	4	4	3	4	3	3	3	3	3	中等强度的较激烈持久的运动（如骑自行车、跑步、打乒乓球等）	11至20分钟	每周1至2次	4	4	3	4	3	3	2	2	2	2	3	3	3	3	3	5	5	5	3	3	3	3
1375	女	七年级	农村或乡镇	7	6	7	7	7	7	7	7	7	5	5	5	1	5	5	3	3	4	3	2	5	呼吸急促、出汗很多的大强度的持久的运动（如赛跑、成套健美操、游泳、篮球比赛等）	10分钟以下	大约每天一次	4	4	3	3	3	4	2	3	3	3	3	4	4	4	3	1	5	4	4	3	1	3
1376	男	八年级	农村或乡镇	5	5	5	5	5	5	5	5	5	4	3	3	3	3	3	3	3	3	3	3	3	呼吸急促、出汗很多的大强度的，但不持久的运动（如打羽毛球、篮球、网球、足球等）	11至20分钟	每周3至5次	3	4	3	3	3	3	3	3	4	3	3	3	3	3	3	3	3	3	3	3	3	3
1377	男	七年级	农村或乡镇	7	7	7	7	7	7	7	7	7	5	4	4	5	5	3	3	3	5	5	5	5	中等强度的较激烈持久的运动（如骑自行车、跑步、打乒乓球等）	21至30分钟	每周1至2次	5	5	1	5	1	3	1	1	5	1	5	3	5	5	4	5	5	5	4	5	1	1
1378	男	八年级	农村或乡镇	7	7	7	7	7	7	7	7	7	5	5	5	5	5	5	5	5	5	5	2	4	中等强度的较激烈持久的运动（如骑自行车、跑步、打乒乓球等）	31至40分钟	每周1至2次	3	5	3	4	1	5	3	3	5	5	5	3	5	3	4	3	3	3	3	3	3	3
1379	男	七年级	城市	7	7	7	7	7	7	7	7	7	1	5	5	1	5	5	1	5	5	5	1	5	中等强度的较激烈持久的运动（如骑自行车、跑步、打乒乓球等）	11至20分钟	一个月2至3次	5	5	1	5	5	1	5	1	5	5	5	5	1	5	3	1	1	5	4	4	1	1
1380	男	七年级	农村或乡镇	3	6	4	2	6	3	5	4	5	4	3	5	3	5	2	4	3	4	2	5	3	小强度的不太紧张的运动（如消遣娱乐的打排球、慢跑、打太极拳等）	10分钟以下	一个月2至3次	4	3	4	2	4	3	5	4	2	4	2	4	2	4	2	4	4	2	4	2	4	2
1381	女	九年级	农村或乡镇	6	5	5	5	5	5	5	5	5	5	5	4	4	4	4	4	4	3	3	2	3	中等强度的较激烈持久的运动（如骑自行车、跑步、打乒乓球等）	21至30分钟	大约每天一次	5	5	1	3	5	4	1	3	3	4	4	4	4	4	3	2	5	5	5	5	1	1
1382	女	八年级	农村或乡镇	7	7	7	7	7	7	7	7	7	5	5	5	3	5	5	3	5	4	5	3	5	中等强度的较激烈持久的运动（如骑自行车、跑步、打乒乓球等）	31至40分钟	大约每天一次	5	5	3	3	2	4	2	3	3	5	5	4	4	4	4	2	5	4	2	4	3	4
1383	女	九年级	农村或乡镇	7	7	7	7	7	7	7	7	7	4	4	3	1	4	4	3	4	3	3	1	3	中等强度的较激烈持久的运动（如骑自行车、跑步、打乒乓球等）	11至20分钟	大约每天一次	3	4	2	4	3	2	2	3	4	4	3	4	5	5	3	2	4	5	4	4	4	4
1384	女	九年级	农村或乡镇	7	7	7	5	5	5	7	6	6	4	3	2	1	4	3	2	4	2	2	2	4	小强度的不太紧张的运动（如消遣娱乐的打排球、慢跑、打太极拳等）	31至40分钟	每周3至5次	5	4	4	2	3	1	1	4	5	3	3	5	4	4	3	2	2	3	2	2	2	1
1385	女	八年级	农村或乡镇	4	4	4	4	4	4	4	4	4	3	2	2	2	3	3	1	2	2	2	2	2	轻微运动（如散步、做广播体操等）	10分钟以下	一个月2至3次	5	3	5	4	5	3	1	5	3	5	3	3	3	3	1	3	5	4	1	1	3	1
1386	男	七年级	农村或乡镇	7	7	7	6	6	6	6	6	6	4	3	3	2	4	4	3	4	3	2	2	3	中等强度的较激烈持久的运动（如骑自行车、跑步、打乒乓球等）	60分钟及以上	大约每天一次	4	4	3	3	4	5	3	5	2	5	5	4	2	4	5	2	4	5	3	4	3	4
1387	男	七年级	农村或乡镇	7	7	7	7	7	7	7	7	7	5	5	4	1	5	4	3	5	3	3	1	3	轻微运动（如散步、做广播体操等）	11至20分钟	每周1至2次	5	5	3	3	1	4	5	1	5	5	5	5	5	5	5	5	5	5	5	5	2	1
1388	女	九年级	农村或乡镇	3	4	4	4	4	4	4	4	4	3	3	3	2	3	3	2	3	2	3	3	3	小强度的不太紧张的运动（如消遣娱乐的打排球、慢跑、打太极拳等）	31至40分钟	每周1至2次	4	4	3	2	3	3	3	4	4	3	3	3	3	1	3	1	4	4	4	4	3	3
1389	女	八年级	城市	7	7	7	7	7	7	7	7	7	5	3	5	3	5	4	3	5	3	4	3	5	轻微运动（如散步、做广播体操等）	21至30分钟	每周3至5次	3	4	3	3	1	3	2	3	3	5	5	5	5	5	3	2	4	3	4	4	2	3
1390	女	九年级	农村或乡镇	7	7	7	7	7	7	7	7	7	5	5	5	3	5	3	3	3	3	3	2	3	中等强度的较激烈持久的运动（如骑自行车、跑步、打乒乓球等）	11至20分钟	大约每天一次	4	4	2	3	3	3	2	3	3	4	5	4	5	5	4	4	3	4	4	3	2	2
1391	男	七年级	城市	6	6	6	6	6	6	6	6	6	4	4	5	3	4	4	5	4	4	4	4	4	小强度的不太紧张的运动（如消遣娱乐的打排球、慢跑、打太极拳等）	10分钟以下	一个月1次以下	4	4	4	4	4	4	4	4	4	4	4	4	4	4	2	2	2	2	2	2	2	2
1392	男	七年级	城市	7	7	7	7	7	7	7	7	7	5	5	5	5	5	5	5	5	5	5	5	5	呼吸急促、出汗很多的大强度的持久的运动（如赛跑、成套健美操、游泳、篮球比赛等）	60分钟及以上	大约每天一次	5	5	1	5	5	5	5	5	5	5	5	5	5	5	1	2	2	2	1	1	1	1
1393	男	九年级	城市	7	7	7	7	7	7	7	7	7	5	5	5	5	5	5	1	5	5	5	1	5	呼吸急促、出汗很多的大强度的持久的运动（如赛跑、成套健美操、游泳、篮球比赛等）	11至20分钟	一个月1次以下	5	5	5	5	5	5	1	5	5	5	5	5	5	5	5	4	1	5	5	5	5	5
1394	女	七年级	农村或乡镇	7	7	7	7	7	7	7	7	7	5	5	4	2	5	4	2	4	4	2	1	5	中等强度的较激烈持久的运动（如骑自行车、跑步、打乒乓球等）	21至30分钟	大约每天一次	4	5	2	2	1	1	2	5	3	4	5	4	5	5	3	1	5	4	4	4	1	4
1395	女	八年级	农村或乡镇	6	5	6	5	5	5	6	5	5	5	4	4	1	4	4	4	4	4	4	1	4	中等强度的较激烈持久的运动（如骑自行车、跑步、打乒乓球等）	11至20分钟	大约每天一次	4	3	5	3	1	3	4	4	4	4	4	4	4	4	4	1	4	4	3	3	4	4
1396	女	七年级	农村或乡镇	7	5	6	4	5	4	5	5	6	3	3	4	1	3	3	2	2	3	4	1	4	小强度的不太紧张的运动（如消遣娱乐的打排球、慢跑、打太极拳等）	11至20分钟	每周1至2次	4	4	3	2	2	3	2	4	3	3	3	3	3	3	4	3	3	3	3	3	3	3
1397	男	八年级	农村或乡镇	7	6	5	5	4	5	5	3	4	2	4	3	2	4	3	3	3	1	1	1	3	轻微运动（如散步、做广播体操等）	11至20分钟	每周1至2次	3	3	3	3	3	3	3	3	3	3	1	2	3	3	3	3	3	3	3	3	3	3
1398	男	八年级	农村或乡镇	3	5	4	4	4	5	5	5	5	4	4	4	2	4	4	3	3	3	4	4	4	呼吸急促、出汗很多的大强度的，但不持久的运动（如打羽毛球、篮球、网球、足球等）	21至30分钟	每周1至2次	4	4	4	4	4	4	4	4	3	4	4	4	4	4	2	2	2	2	2	2	2	2
1399	女	八年级	农村或乡镇	5	4	4	5	5	4	5	5	5	3	3	3	3	4	2	2	3	2	2	2	3	小强度的不太紧张的运动（如消遣娱乐的打排球、慢跑、打太极拳等）	11至20分钟	大约每天一次	3	4	3	3	2	3	2	5	3	3	4	4	4	4	3	5	5	5	1	2	3	3
1400	男	七年级	农村或乡镇	4	4	4	4	4	4	4	4	4	3	3	3	3	3	3	3	3	3	3	3	3	呼吸急促、出汗很多的大强度的，但不持久的运动（如打羽毛球、篮球、网球、足球等）	31至40分钟	每周1至2次	3	3	3	3	3	3	3	3	3	3	3	3	3	3	3	3	3	3	3	3	3	3
1401	男	八年级	农村或乡镇	5	6	6	6	4	7	4	5	5	5	3	2	2	4	3	2	3	2	3	2	4	中等强度的较激烈持久的运动（如骑自行车、跑步、打乒乓球等）	11至20分钟	每周3至5次	3	3	3	4	1	5	2	4	3	2	3	4	2	3	4	5	2	2	1	2	3	5
1402	女	八年级	农村或乡镇	6	6	6	6	6	6	6	6	6	4	4	4	4	4	4	4	4	4	4	1	4	呼吸急促、出汗很多的大强度的持久的运动（如赛跑、成套健美操、游泳、篮球比赛等）	11至20分钟	每周3至5次	4	4	2	2	3	4	1	4	3	3	4	4	4	4	4	1	5	4	2	2	1	1
1403	男	九年级	农村或乡镇	4	4	4	4	4	5	4	5	4	4	3	4	3	3	3	3	3	3	3	3	3	呼吸急促、出汗很多的大强度的，但不持久的运动（如打羽毛球、篮球、网球、足球等）	11至20分钟	每周1至2次	3	3	3	3	3	3	3	3	3	3	3	3	3	3	3	3	3	3	3	3	3	3
1404	男	八年级	农村或乡镇	6	7	7	6	6	6	6	6	6	3	4	3	1	4	4	3	3	3	3	2	4	小强度的不太紧张的运动（如消遣娱乐的打排球、慢跑、打太极拳等）	11至20分钟	每周3至5次	4	5	3	3	2	2	2	4	5	3	4	3	4	3	4	4	4	4	2	3	3	2
1405	男	九年级	农村或乡镇	4	4	4	4	4	4	4	4	4	3	3	3	3	3	3	3	3	3	3	3	3	呼吸急促、出汗很多的大强度的，但不持久的运动（如打羽毛球、篮球、网球、足球等）	11至20分钟	一个月2至3次	3	3	3	3	3	3	3	3	3	3	4	3	3	3	3	3	3	3	3	3	3	3
1406	女	八年级	农村或乡镇	4	4	4	4	4	4	4	5	5	3	3	3	3	3	3	3	3	3	3	3	3	中等强度的较激烈持久的运动（如骑自行车、跑步、打乒乓球等）	21至30分钟	每周3至5次	3	4	2	4	2	4	2	4	3	4	3	4	3	3	3	2	4	2	2	3	2	4
1407	女	八年级	农村或乡镇	7	4	7	7	7	7	7	7	7	4	4	3	4	5	5	4	4	4	4	4	4	小强度的不太紧张的运动（如消遣娱乐的打排球、慢跑、打太极拳等）	11至20分钟	每周3至5次	5	5	3	2	4	2	5	5	5	5	4	3	3	3	2	3	4	4	3	4	3	5
1408	男	七年级	城市	4	4	4	4	4	4	4	4	4	3	3	3	3	3	3	3	3	3	3	3	3	呼吸急促、出汗很多的大强度的，但不持久的运动（如打羽毛球、篮球、网球、足球等）	11至20分钟	大约每天一次	3	3	3	3	3	3	3	3	3	3	3	3	3	3	3	3	3	3	3	3	3	3
1409	男	七年级	农村或乡镇	6	6	6	6	6	6	6	6	6	4	4	4	4	4	4	4	4	4	4	4	4	小强度的不太紧张的运动（如消遣娱乐的打排球、慢跑、打太极拳等）	11至20分钟	大约每天一次	4	3	5	3	2	4	3	3	3	3	3	3	4	4	4	4	4	4	4	4	4	4
1410	男	八年级	农村或乡镇	6	7	7	7	4	6	4	4	7	5	5	4	3	5	5	3	5	3	4	4	5	呼吸急促、出汗很多的大强度的持久的运动（如赛跑、成套健美操、游泳、篮球比赛等）	11至20分钟	一个月1次以下	5	5	1	5	5	5	1	3	3	4	5	4	5	5	3	2	3	2	3	3	3	3
1411	男	八年级	农村或乡镇	7	7	5	1	4	4	4	4	4	5	5	5	1	2	5	5	5	3	4	1	3	中等强度的较激烈持久的运动（如骑自行车、跑步、打乒乓球等）	11至20分钟	每周3至5次	3	4	1	3	3	3	1	2	4	3	5	5	5	5	4	3	2	4	3	2	1	2
1412	男	七年级	城市	4	4	4	4	4	4	4	4	4	3	3	3	3	3	3	3	3	3	3	3	3	呼吸急促、出汗很多的大强度的，但不持久的运动（如打羽毛球、篮球、网球、足球等）	11至20分钟	大约每天一次	3	3	3	3	3	3	3	3	3	3	3	3	3	3	3	3	3	3	3	3	3	3
1413	女	八年级	农村或乡镇	7	7	7	7	7	7	7	7	7	5	5	5	5	5	5	5	5	5	5	5	5	轻微运动（如散步、做广播体操等）	21至30分钟	每周1至2次	5	5	5	5	5	5	5	5	5	5	5	5	5	5	5	5	5	5	5	5	5	5
1414	男	七年级	农村或乡镇	5	6	6	6	6	6	6	6	6	4	4	4	4	4	3	3	4	3	3	4	4	中等强度的较激烈持久的运动（如骑自行车、跑步、打乒乓球等）	21至30分钟	每周1至2次	3	4	3	4	3	3	2	3	4	4	4	4	4	4	4	4	4	4	4	4	2	2
1415	女	七年级	农村或乡镇	7	7	7	7	7	7	7	7	7	5	5	5	1	5	5	5	5	5	5	1	5	中等强度的较激烈持久的运动（如骑自行车、跑步、打乒乓球等）	31至40分钟	大约每天一次	5	5	1	5	1	5	1	1	5	5	5	5	5	5	5	1	5	5	5	5	1	1
1416	女	八年级	农村或乡镇	7	7	7	7	7	7	6	6	6	5	5	5	3	4	5	4	4	4	3	3	3	轻微运动（如散步、做广播体操等）	31至40分钟	大约每天一次	3	5	2	5	2	2	3	4	5	5	4	3	3	3	4	2	2	2	5	4	3	3
1417	女	八年级	农村或乡镇	6	6	6	6	6	6	6	6	6	4	4	4	2	4	4	3	4	4	3	2	4	轻微运动（如散步、做广播体操等）	11至20分钟	大约每天一次	4	4	3	3	2	4	3	2	4	4	4	3	3	4	4	2	5	4	2	4	2	2
1418	女	七年级	农村或乡镇	7	7	7	7	7	7	7	7	7	5	5	5	5	5	5	5	5	5	1	1	5	中等强度的较激烈持久的运动（如骑自行车、跑步、打乒乓球等）	11至20分钟	大约每天一次	1	5	1	5	1	5	1	1	5	5	1	1	1	1	5	1	5	5	5	5	3	5
1419	女	八年级	农村或乡镇	7	6	6	6	6	6	6	6	6	4	4	3	4	4	4	4	3	3	4	3	3	中等强度的较激烈持久的运动（如骑自行车、跑步、打乒乓球等）	11至20分钟	每周3至5次	3	5	2	2	3	5	2	5	3	4	3	3	3	3	4	3	5	4	2	2	3	4
1420	女	八年级	农村或乡镇	5	7	6	5	6	6	6	6	6	5	4	3	1	5	4	3	4	3	3	1	5	中等强度的较激烈持久的运动（如骑自行车、跑步、打乒乓球等）	11至20分钟	每周1至2次	4	5	3	3	1	3	2	4	4	4	4	4	4	4	4	2	4	5	4	2	2	3
1421	男	九年级	农村或乡镇	6	6	6	6	6	6	6	6	5	4	4	4	2	4	4	3	4	4	4	2	4	中等强度的较激烈持久的运动（如骑自行车、跑步、打乒乓球等）	11至20分钟	每周1至2次	4	4	2	4	2	4	2	4	4	4	4	4	3	4	4	2	3	3	2	3	2	2
1422	女	九年级	农村或乡镇	6	4	6	6	6	6	6	6	7	5	4	4	4	5	4	4	4	5	4	3	3	轻微运动（如散步、做广播体操等）	21至30分钟	每周1至2次	4	4	4	4	5	5	5	5	5	5	5	4	4	5	2	2	3	1	1	2	2	1
1423	女	九年级	农村或乡镇	7	7	7	7	7	7	7	7	7	5	4	4	2	5	4	3	4	3	3	2	4	呼吸急促、出汗很多的大强度的持久的运动（如赛跑、成套健美操、游泳、篮球比赛等）	11至20分钟	大约每天一次	4	5	2	3	2	3	2	3	3	4	4	4	4	4	4	2	5	4	3	4	1	2
1424	男	八年级	农村或乡镇	6	5	6	5	6	6	6	6	6	3	3	3	4	4	4	4	4	4	4	4	4	中等强度的较激烈持久的运动（如骑自行车、跑步、打乒乓球等）	11至20分钟	一个月2至3次	4	4	2	4	3	3	3	3	4	4	4	4	4	4	4	1	1	4	4	4	3	4
1425	女	八年级	农村或乡镇	3	3	3	3	3	3	3	3	3	4	3	3	3	3	3	3	4	3	3	3	3	轻微运动（如散步、做广播体操等）	21至30分钟	每周1至2次	4	4	3	4	3	3	2	3	3	3	3	3	3	3	3	2	2	4	2	2	2	3
1426	男	九年级	城市	7	7	7	7	7	7	7	7	7	5	5	5	1	5	5	5	5	4	4	1	4	呼吸急促、出汗很多的大强度的，但不持久的运动（如打羽毛球、篮球、网球、足球等）	31至40分钟	每周3至5次	5	5	1	3	1	5	3	5	5	5	5	5	3	5	5	2	5	5	5	4	5	5
1427	女	七年级	农村或乡镇	4	4	4	4	4	4	4	4	4	3	3	3	3	3	3	3	3	3	3	3	3	轻微运动（如散步、做广播体操等）	11至20分钟	一个月2至3次	5	5	3	5	3	3	1	3	3	3	3	3	3	3	3	1	2	3	5	3	3	3
1428	女	七年级	农村或乡镇	4	4	5	7	5	5	7	4	4	2	4	3	1	5	5	3	5	4	3	1	3	轻微运动（如散步、做广播体操等）	11至20分钟	大约每天一次	3	4	4	4	3	3	3	2	3	3	5	3	5	3	3	2	4	3	4	3	4	4
1429	男	八年级	农村或乡镇	7	7	7	4	4	4	4	4	4	4	4	4	1	5	4	4	5	3	3	1	5	中等强度的较激烈持久的运动（如骑自行车、跑步、打乒乓球等）	31至40分钟	每周1至2次	4	4	2	3	3	4	2	4	3	4	4	3	4	4	4	1	4	4	3	2	4	4
1430	女	七年级	农村或乡镇	7	7	7	7	7	7	7	7	7	3	4	4	3	4	4	2	4	3	4	2	4	中等强度的较激烈持久的运动（如骑自行车、跑步、打乒乓球等）	11至20分钟	一个月2至3次	4	4	4	3	2	3	2	4	4	4	3	4	4	4	3	4	3	3	2	2	2	3
1431	女	七年级	农村或乡镇	7	7	7	7	6	6	6	6	6	4	3	3	3	4	3	3	3	3	3	2	3	轻微运动（如散步、做广播体操等）	11至20分钟	大约每天一次	4	4	3	3	3	2	2	4	3	3	3	3	3	3	4	2	4	2	2	3	3	4
1432	男	九年级	农村或乡镇	6	6	6	7	4	5	6	4	4	5	3	3	2	3	1	1	3	3	2	2	4	中等强度的较激烈持久的运动（如骑自行车、跑步、打乒乓球等）	11至20分钟	每周1至2次	1	3	2	3	1	2	3	3	2	2	4	4	3	3	2	2	1	4	2	2	4	5
1433	男	九年级	农村或乡镇	4	4	4	4	4	4	4	4	4	3	3	3	3	3	3	3	3	3	3	3	3	轻微运动（如散步、做广播体操等）	11至20分钟	每周1至2次	3	3	3	3	3	3	3	3	3	3	3	3	3	3	3	3	3	3	3	3	3	3
1434	女	八年级	农村或乡镇	4	4	4	4	4	4	4	4	4	3	3	3	3	3	3	3	3	3	3	3	3	轻微运动（如散步、做广播体操等）	11至20分钟	一个月2至3次	3	3	3	3	3	3	3	3	3	3	3	3	3	3	3	2	3	4	4	4	3	3
1435	男	七年级	城市	7	6	6	6	6	6	6	6	6	4	4	4	4	4	4	4	4	4	4	4	4	轻微运动（如散步、做广播体操等）	11至20分钟	大约每天一次	3	4	3	4	3	2	3	4	3	3	4	4	3	3	3	2	4	5	4	4	4	4
1436	男	七年级	农村或乡镇	4	4	4	4	4	4	4	4	4	3	3	3	3	3	3	3	3	3	3	3	3	呼吸急促、出汗很多的大强度的，但不持久的运动（如打羽毛球、篮球、网球、足球等）	21至30分钟	每周3至5次	3	3	3	3	3	3	3	3	3	3	3	3	3	3	3	1	2	5	3	3	5	5
1437	女	八年级	农村或乡镇	7	6	6	4	4	4	4	5	4	3	3	4	3	4	3	3	3	3	3	3	3	轻微运动（如散步、做广播体操等）	11至20分钟	每周1至2次	4	4	3	3	2	4	3	3	3	3	3	3	3	3	3	3	3	3	2	2	2	3
1438	女	八年级	农村或乡镇	6	6	6	6	6	6	6	6	6	4	3	3	2	4	4	3	3	3	3	2	3	中等强度的较激烈持久的运动（如骑自行车、跑步、打乒乓球等）	11至20分钟	一个月2至3次	3	3	3	3	2	3	2	4	3	3	2	3	3	4	3	2	4	3	3	3	2	5
1439	女	九年级	农村或乡镇	4	3	3	3	3	3	3	7	6	4	1	1	5	5	1	1	1	1	1	5	2	轻微运动（如散步、做广播体操等）	10分钟以下	大约每天一次	5	5	1	5	5	1	1	5	1	5	3	5	3	3	1	1	1	1	3	3	3	3
1440	男	七年级	农村或乡镇	3	5	5	5	5	5	5	5	3	3	3	4	3	4	3	3	3	3	2	2	3	轻微运动（如散步、做广播体操等）	21至30分钟	每周3至5次	4	4	3	3	3	3	3	2	3	3	2	3	3	3	3	2	4	3	3	3	3	3
1441	女	八年级	农村或乡镇	6	6	6	6	5	5	5	6	6	3	3	3	1	5	3	3	3	3	3	1	3	中等强度的较激烈持久的运动（如骑自行车、跑步、打乒乓球等）	11至20分钟	每周1至2次	5	4	3	3	1	5	2	5	3	4	3	3	3	3	3	2	4	3	3	3	3	3
1442	女	八年级	农村或乡镇	5	5	5	5	5	5	5	5	5	4	3	3	3	3	3	3	3	3	3	3	3	轻微运动（如散步、做广播体操等）	11至20分钟	大约每天一次	5	4	3	2	1	3	3	3	3	3	4	3	3	3	3	4	4	4	1	1	3	3
1443	女	九年级	农村或乡镇	4	3	4	4	4	4	4	4	4	3	2	1	3	3	3	3	3	1	1	3	3	中等强度的较激烈持久的运动（如骑自行车、跑步、打乒乓球等）	31至40分钟	每周1至2次	5	5	4	3	1	5	1	2	3	3	3	3	3	3	3	3	4	3	2	2	3	5
1444	男	九年级	农村或乡镇	5	3	6	4	5	5	6	5	5	4	1	1	1	1	1	3	3	3	2	5	3	小强度的不太紧张的运动（如消遣娱乐的打排球、慢跑、打太极拳等）	60分钟及以上	一个月2至3次	4	3	3	3	3	3	3	3	3	3	4	3	3	3	3	3	3	3	3	3	3	3
1445	男	八年级	农村或乡镇	6	6	6	6	6	6	6	6	6	5	5	5	1	5	5	5	5	5	5	3	3	轻微运动（如散步、做广播体操等）	11至20分钟	每周3至5次	3	3	3	3	3	3	3	3	3	3	3	3	3	3	4	2	2	2	2	3	2	3
1446	女	八年级	农村或乡镇	5	6	4	3	3	3	3	3	3	4	3	2	3	3	3	2	2	2	2	2	2	中等强度的较激烈持久的运动（如骑自行车、跑步、打乒乓球等）	10分钟以下	大约每天一次	3	4	4	2	2	2	3	4	3	3	3	4	2	2	3	2	2	3	2	2	5	4
1447	男	九年级	农村或乡镇	6	6	6	6	6	6	6	6	6	5	4	3	2	4	3	3	3	2	4	3	3	中等强度的较激烈持久的运动（如骑自行车、跑步、打乒乓球等）	11至20分钟	每周1至2次	4	5	3	5	3	1	3	4	3	3	3	3	3	3	4	4	4	5	4	3	5	4
1448	男	九年级	城市	7	7	7	7	7	7	7	7	7	5	5	5	1	5	5	3	5	3	3	1	5	轻微运动（如散步、做广播体操等）	11至20分钟	大约每天一次	3	5	2	4	1	1	1	5	4	4	1	1	3	3	3	1	5	5	4	5	1	3
1449	男	八年级	农村或乡镇	6	6	6	5	5	5	5	5	5	2	3	4	2	4	4	4	3	4	4	3	3	呼吸急促、出汗很多的大强度的，但不持久的运动（如打羽毛球、篮球、网球、足球等）	21至30分钟	一个月2至3次	3	3	4	3	3	3	4	3	4	3	4	3	3	3	4	5	3	3	2	2	1	3
1450	男	九年级	农村或乡镇	4	5	5	4	4	4	4	3	4	5	3	3	3	3	3	3	3	1	2	2	2	呼吸急促、出汗很多的大强度的，但不持久的运动（如打羽毛球、篮球、网球、足球等）	31至40分钟	一个月2至3次	3	3	4	3	4	1	4	4	3	3	3	4	3	3	3	3	3	2	3	3	3	5
1451	女	八年级	农村或乡镇	6	6	6	7	6	6	6	6	6	4	3	3	2	5	4	3	3	3	3	3	3	中等强度的较激烈持久的运动（如骑自行车、跑步、打乒乓球等）	21至30分钟	每周3至5次	5	5	2	3	1	5	1	4	4	3	3	3	4	3	3	2	3	4	3	4	3	4
1452	男	八年级	农村或乡镇	7	7	7	7	7	7	7	7	5	5	3	3	2	4	2	2	2	1	2	2	2	轻微运动（如散步、做广播体操等）	10分钟以下	一个月2至3次	4	5	3	2	5	1	1	4	2	3	2	5	3	3	2	5	3	4	3	2	4	5
1453	女	九年级	农村或乡镇	5	5	5	5	5	5	5	5	5	4	4	4	4	4	4	4	4	4	4	2	4	轻微运动（如散步、做广播体操等）	11至20分钟	每周3至5次	2	3	3	3	3	3	3	3	3	3	3	3	3	3	3	3	3	3	3	3	3	3
1454	男	八年级	农村或乡镇	7	7	7	7	7	7	7	7	7	5	5	5	1	5	5	4	5	4	4	1	5	小强度的不太紧张的运动（如消遣娱乐的打排球、慢跑、打太极拳等）	11至20分钟	大约每天一次	4	5	3	3	2	4	1	3	4	4	5	5	5	5	5	3	5	5	4	4	4	4
1455	男	九年级	农村或乡镇	7	7	7	7	7	7	7	7	7	5	5	5	5	5	5	5	5	5	5	5	5	中等强度的较激烈持久的运动（如骑自行车、跑步、打乒乓球等）	21至30分钟	大约每天一次	5	5	1	5	3	3	3	3	3	3	3	4	4	3	4	4	4	3	4	4	4	4
1456	女	九年级	农村或乡镇	6	5	5	5	5	5	5	5	5	4	4	3	3	4	3	2	4	2	2	2	4	轻微运动（如散步、做广播体操等）	21至30分钟	每周1至2次	3	3	3	3	3	4	2	3	3	2	3	3	4	4	2	1	4	4	4	4	2	4
1457	女	九年级	农村或乡镇	3	2	2	2	2	2	2	3	3	2	2	2	2	2	2	2	2	2	2	2	2	小强度的不太紧张的运动（如消遣娱乐的打排球、慢跑、打太极拳等）	31至40分钟	一个月2至3次	3	3	3	3	3	3	3	3	3	3	3	3	3	3	3	3	3	3	3	3	3	3
1458	女	九年级	农村或乡镇	7	7	7	7	7	7	7	7	7	5	5	5	5	5	5	5	5	5	5	5	5	小强度的不太紧张的运动（如消遣娱乐的打排球、慢跑、打太极拳等）	11至20分钟	一个月2至3次	5	5	2	3	2	5	1	3	3	5	4	3	3	3	3	3	3	3	3	3	3	3
1459	男	九年级	农村或乡镇	3	4	5	4	2	3	4	4	7	3	3	2	3	3	3	4	2	3	3	3	3	轻微运动（如散步、做广播体操等）	31至40分钟	每周3至5次	3	3	3	5	3	3	3	3	4	2	3	3	3	3	2	3	2	3	3	3	3	2
1460	男	八年级	城市	5	5	5	6	5	4	6	7	5	5	4	3	1	4	4	3	3	2	4	1	3	轻微运动（如散步、做广播体操等）	11至20分钟	每周3至5次	3	4	2	3	2	2	3	2	2	3	4	3	2	2	2	4	4	3	2	3	4	5
1461	女	九年级	农村或乡镇	7	7	7	7	7	7	7	7	7	5	5	5	1	5	5	4	4	4	4	1	4	呼吸急促、出汗很多的大强度的，但不持久的运动（如打羽毛球、篮球、网球、足球等）	11至20分钟	每周1至2次	4	4	3	3	3	2	4	4	3	5	3	3	3	4	3	3	4	3	4	3	3	4
1462	女	九年级	农村或乡镇	7	6	6	4	5	5	6	6	6	3	3	3	2	3	3	3	3	3	4	2	3	中等强度的较激烈持久的运动（如骑自行车、跑步、打乒乓球等）	11至20分钟	每周1至2次	3	4	2	3	2	4	2	2	3	2	3	2	3	4	3	2	4	4	3	2	2	2
1463	女	八年级	城市	7	7	7	7	7	7	7	7	7	5	5	5	5	5	5	5	5	5	5	3	5	中等强度的较激烈持久的运动（如骑自行车、跑步、打乒乓球等）	21至30分钟	一个月2至3次	5	5	3	5	1	5	3	3	3	3	5	3	5	5	4	3	2	4	3	2	3	3
1464	男	八年级	城市	7	7	7	5	7	7	7	7	7	3	3	2	5	3	3	3	3	2	3	2	3	小强度的不太紧张的运动（如消遣娱乐的打排球、慢跑、打太极拳等）	11至20分钟	大约每天一次	3	3	3	3	3	3	3	3	3	3	3	3	3	3	3	2	2	3	2	3	3	2
1465	女	九年级	农村或乡镇	6	6	6	5	7	6	7	7	6	2	4	4	1	5	4	3	3	3	3	1	4	中等强度的较激烈持久的运动（如骑自行车、跑步、打乒乓球等）	11至20分钟	每周3至5次	3	4	3	3	3	3	2	3	4	3	3	2	3	3	3	3	4	3	2	2	2	4
1466	女	九年级	农村或乡镇	5	7	5	5	5	5	5	5	5	5	3	3	2	3	3	3	3	2	2	2	3	小强度的不太紧张的运动（如消遣娱乐的打排球、慢跑、打太极拳等）	11至20分钟	大约每天一次	4	4	4	4	2	3	2	3	3	4	3	3	3	3	3	4	4	4	4	3	4	3
1467	男	八年级	农村或乡镇	5	5	5	5	5	5	5	5	5	4	4	4	4	4	4	4	4	4	3	3	3	呼吸急促、出汗很多的大强度的，但不持久的运动（如打羽毛球、篮球、网球、足球等）	11至20分钟	一个月2至3次	3	3	3	3	3	3	3	3	3	3	3	3	3	3	3	3	3	3	3	3	3	3
1468	女	九年级	农村或乡镇	7	7	7	7	7	7	7	7	7	5	5	3	1	5	5	3	5	4	5	2	5	呼吸急促、出汗很多的大强度的，但不持久的运动（如打羽毛球、篮球、网球、足球等）	11至20分钟	每周3至5次	3	4	3	5	2	4	3	4	3	4	5	5	5	5	4	1	5	3	5	4	2	3
1469	女	七年级	农村或乡镇	7	7	7	7	7	7	7	7	7	5	5	5	5	5	5	5	5	5	5	5	5	呼吸急促、出汗很多的大强度的，但不持久的运动（如打羽毛球、篮球、网球、足球等）	21至30分钟	每周1至2次	5	5	5	5	5	5	5	5	5	5	5	5	5	5	4	2	4	4	4	4	4	4
1470	男	九年级	农村或乡镇	7	7	7	4	6	6	5	7	5	4	5	4	5	4	3	5	3	5	4	4	5	轻微运动（如散步、做广播体操等）	21至30分钟	每周1至2次	4	5	1	2	2	2	2	2	4	4	4	3	5	3	1	5	5	2	1	4	2	5
1471	男	八年级	农村或乡镇	1	3	4	3	4	4	3	4	3	3	3	3	1	5	5	3	3	2	3	2	3	轻微运动（如散步、做广播体操等）	10分钟以下	大约每天一次	5	5	5	3	1	3	3	3	2	4	3	3	3	3	3	4	5	4	4	4	4	4
1472	男	七年级	城市	7	7	7	7	7	7	7	7	7	5	5	5	1	5	5	3	4	4	4	1	3	中等强度的较激烈持久的运动（如骑自行车、跑步、打乒乓球等）	11至20分钟	一个月2至3次	3	4	4	3	2	5	1	2	3	5	4	4	4	3	4	5	4	4	4	2	4	2
1473	女	七年级	农村或乡镇	4	4	4	4	4	4	4	4	4	3	1	2	2	2	2	2	2	2	2	2	2	轻微运动（如散步、做广播体操等）	10分钟以下	一个月1次以下	3	3	4	2	3	2	2	3	2	3	3	2	3	3	2	4	4	1	1	2	3	4
1474	女	九年级	农村或乡镇	7	7	7	7	7	7	1	1	1	1	3	3	5	3	4	4	4	4	4	4	3	轻微运动（如散步、做广播体操等）	10分钟以下	一个月1次以下	1	1	1	5	1	5	1	4	3	3	5	5	2	3	4	5	3	1	1	1	1	1
1475	女	八年级	农村或乡镇	5	5	5	5	5	5	5	4	4	4	3	2	3	3	3	3	3	3	3	3	3	中等强度的较激烈持久的运动（如骑自行车、跑步、打乒乓球等）	11至20分钟	大约每天一次	3	3	3	3	3	3	3	3	3	3	3	3	3	3	3	2	2	2	3	3	3	3
1476	女	七年级	城市	7	7	7	7	7	7	7	7	7	5	3	3	3	3	2	1	3	3	3	1	1	中等强度的较激烈持久的运动（如骑自行车、跑步、打乒乓球等）	11至20分钟	每周3至5次	5	5	3	3	5	5	1	5	3	3	5	5	5	5	3	1	5	4	4	3	1	4
1477	男	九年级	城市	7	7	6	6	6	6	6	6	6	4	3	3	2	3	3	4	3	3	3	3	3	中等强度的较激烈持久的运动（如骑自行车、跑步、打乒乓球等）	21至30分钟	一个月2至3次	4	4	3	3	2	5	3	4	5	5	4	4	3	4	2	2	4	4	4	3	4	4
1478	女	七年级	城市	4	5	6	4	6	3	6	3	3	4	4	4	3	4	4	3	4	2	4	3	3	轻微运动（如散步、做广播体操等）	10分钟以下	一个月1次以下	3	5	3	4	4	3	4	2	4	2	3	4	3	4	3	2	3	3	3	3	3	3
1479	女	七年级	农村或乡镇	7	7	7	7	7	7	7	7	7	5	5	5	1	5	5	5	5	5	5	1	5	轻微运动（如散步、做广播体操等）	11至20分钟	每周3至5次	1	5	1	1	1	5	1	1	5	5	5	1	1	5	1	1	5	5	5	5	1	1
1480	男	九年级	农村或乡镇	5	5	5	5	1	6	5	5	5	5	3	3	3	4	4	3	2	3	5	1	4	呼吸急促、出汗很多的大强度的持久的运动（如赛跑、成套健美操、游泳、篮球比赛等）	11至20分钟	大约每天一次	3	5	3	2	3	1	3	3	3	3	1	3	1	3	2	2	1	1	1	1	1	5
1481	女	八年级	农村或乡镇	6	6	6	6	6	6	6	6	6	4	3	3	2	4	3	3	3	3	3	2	3	小强度的不太紧张的运动（如消遣娱乐的打排球、慢跑、打太极拳等）	11至20分钟	一个月2至3次	5	5	5	3	4	3	2	4	4	3	3	3	3	4	2	1	4	4	4	3	4	2
1482	男	七年级	城市	7	7	7	7	7	7	7	7	7	5	5	5	5	5	5	5	5	5	5	5	5	中等强度的较激烈持久的运动（如骑自行车、跑步、打乒乓球等）	21至30分钟	每周1至2次	5	5	3	4	4	4	4	4	3	3	4	4	4	4	4	4	4	3	4	4	4	4
1483	男	九年级	农村或乡镇	1	1	1	4	4	4	4	4	4	3	3	3	4	3	4	3	3	3	3	3	3	中等强度的较激烈持久的运动（如骑自行车、跑步、打乒乓球等）	60分钟及以上	每周1至2次	3	3	3	3	3	3	3	3	3	3	3	3	3	3	3	3	2	3	3	3	3	3
1484	女	九年级	农村或乡镇	6	6	6	5	5	5	5	5	5	3	3	1	1	5	1	1	4	1	1	1	4	小强度的不太紧张的运动（如消遣娱乐的打排球、慢跑、打太极拳等）	11至20分钟	一个月2至3次	5	4	1	1	1	1	2	5	3	3	4	4	4	4	3	5	4	4	2	2	4	5
1485	男	七年级	城市	7	7	7	7	7	7	7	7	7	4	5	5	1	5	5	5	5	4	5	1	4	呼吸急促、出汗很多的大强度的，但不持久的运动（如打羽毛球、篮球、网球、足球等）	11至20分钟	每周1至2次	3	5	3	3	3	4	1	4	4	4	5	5	4	4	3	4	4	5	2	4	1	2
1486	女	七年级	农村或乡镇	7	7	7	7	7	7	7	7	7	4	4	5	5	5	5	5	4	5	4	4	4	中等强度的较激烈持久的运动（如骑自行车、跑步、打乒乓球等）	10分钟以下	一个月1次以下	5	5	5	5	5	5	5	5	5	4	4	5	5	5	1	1	1	1	4	4	4	4
1487	男	八年级	农村或乡镇	6	6	4	4	4	4	4	4	4	3	4	4	4	4	3	3	3	3	3	3	3	中等强度的较激烈持久的运动（如骑自行车、跑步、打乒乓球等）	21至30分钟	每周3至5次	3	3	3	3	3	3	3	3	3	3	3	3	3	3	3	2	3	3	3	3	3	3
1488	女	九年级	农村或乡镇	7	7	7	7	2	7	7	7	7	5	4	4	1	4	3	3	4	1	4	1	4	中等强度的较激烈持久的运动（如骑自行车、跑步、打乒乓球等）	31至40分钟	每周1至2次	4	4	1	3	3	3	3	4	3	3	2	4	3	3	3	3	3	3	4	3	4	3
1489	女	九年级	农村或乡镇	7	7	6	4	4	4	5	5	4	4	4	4	2	3	3	3	3	3	3	2	3	小强度的不太紧张的运动（如消遣娱乐的打排球、慢跑、打太极拳等）	31至40分钟	每周1至2次	3	5	3	2	3	5	3	4	2	5	3	2	3	4	3	4	2	3	2	2	4	4
1490	男	九年级	农村或乡镇	5	5	5	5	5	5	5	5	5	4	4	4	4	4	4	4	4	4	4	4	4	轻微运动（如散步、做广播体操等）	10分钟以下	一个月1次以下	5	5	3	3	3	5	2	3	3	3	3	3	3	3	3	3	3	3	3	3	3	3
1491	女	九年级	农村或乡镇	7	7	7	6	6	6	6	6	6	4	4	5	1	5	4	5	4	5	4	4	4	呼吸急促、出汗很多的大强度的持久的运动（如赛跑、成套健美操、游泳、篮球比赛等）	11至20分钟	每周1至2次	4	5	3	4	1	4	1	3	4	5	5	2	4	4	4	4	5	4	5	4	3	4
1492	男	八年级	农村或乡镇	3	5	5	4	6	5	5	5	5	4	4	4	2	4	4	3	3	3	3	2	3	呼吸急促、出汗很多的大强度的，但不持久的运动（如打羽毛球、篮球、网球、足球等）	21至30分钟	一个月1次以下	4	3	5	4	5	3	4	3	4	3	4	4	3	4	2	2	2	3	3	2	4	2
1493	女	七年级	农村或乡镇	6	6	6	6	6	6	6	6	6	4	3	3	2	4	3	3	4	3	3	2	4	呼吸急促、出汗很多的大强度的持久的运动（如赛跑、成套健美操、游泳、篮球比赛等）	31至40分钟	每周3至5次	5	3	2	3	3	4	2	2	3	3	2	4	3	3	2	2	3	3	2	3	4	4
1494	男	八年级	农村或乡镇	5	7	6	5	5	5	6	6	6	4	4	4	1	5	4	4	4	3	4	2	3	轻微运动（如散步、做广播体操等）	11至20分钟	每周1至2次	3	4	2	3	2	3	3	4	3	4	4	3	3	3	4	2	4	4	3	3	3	3
1495	女	九年级	农村或乡镇	5	5	5	5	5	5	5	5	5	3	4	4	4	4	3	3	4	4	3	4	4	中等强度的较激烈持久的运动（如骑自行车、跑步、打乒乓球等）	11至20分钟	每周3至5次	4	4	3	4	2	5	3	3	4	4	4	3	4	3	2	3	2	4	4	3	3	4
1496	男	九年级	农村或乡镇	4	4	4	4	4	4	4	4	4	3	3	3	3	3	3	3	3	3	3	3	3	呼吸急促、出汗很多的大强度的，但不持久的运动（如打羽毛球、篮球、网球、足球等）	21至30分钟	每周1至2次	3	5	3	3	3	3	3	3	3	3	3	3	3	3	3	3	1	2	4	4	3	3
1497	女	七年级	农村或乡镇	5	5	5	5	5	7	7	7	7	5	3	4	1	4	3	3	3	3	3	2	4	呼吸急促、出汗很多的大强度的，但不持久的运动（如打羽毛球、篮球、网球、足球等）	11至20分钟	大约每天一次	3	3	2	4	2	2	2	4	4	4	3	4	3	3	3	4	3	3	4	4	3	3
1498	女	八年级	城市	7	7	7	7	7	7	7	7	7	5	5	5	1	5	5	4	5	3	4	1	5	轻微运动（如散步、做广播体操等）	10分钟以下	大约每天一次	5	4	3	2	1	3	2	5	3	3	5	5	5	5	3	3	3	2	3	3	2	4
1499	女	八年级	城市	6	7	6	5	5	5	6	6	5	4	3	4	2	4	4	3	4	4	4	2	4	小强度的不太紧张的运动（如消遣娱乐的打排球、慢跑、打太极拳等）	21至30分钟	大约每天一次	2	5	2	3	3	4	1	2	4	4	4	4	4	4	4	2	4	2	5	2	4	4
1500	女	八年级	农村或乡镇	5	6	6	6	6	7	6	6	7	5	4	3	2	4	4	2	3	2	2	3	3	中等强度的较激烈持久的运动（如骑自行车、跑步、打乒乓球等）	11至20分钟	一个月2至3次	5	4	3	3	2	2	2	4	3	4	3	4	4	4	4	5	5	4	3	4	4	5
1501	男	八年级	城市	6	7	6	6	7	6	7	6	7	5	4	4	1	3	4	3	4	3	4	1	4	呼吸急促、出汗很多的大强度的，但不持久的运动（如打羽毛球、篮球、网球、足球等）	31至40分钟	每周3至5次	3	4	2	4	1	4	3	2	4	3	4	2	3	4	4	1	4	4	3	4	4	5
1502	女	七年级	农村或乡镇	7	6	5	6	5	5	6	6	6	3	5	4	1	5	3	1	3	4	4	2	4	轻微运动（如散步、做广播体操等）	21至30分钟	大约每天一次	5	5	2	2	5	5	1	4	3	4	5	5	4	4	4	1	1	3	1	4	3	3
1503	男	九年级	农村或乡镇	1	1	1	1	1	1	1	1	1	1	3	3	3	1	1	1	3	4	3	3	3	呼吸急促、出汗很多的大强度的持久的运动（如赛跑、成套健美操、游泳、篮球比赛等）	31至40分钟	大约每天一次	3	3	3	3	3	3	3	3	4	3	3	4	3	3	3	2	2	4	5	3	4	4
1504	女	九年级	城市	5	5	5	6	6	6	5	5	5	4	3	3	1	3	3	2	3	2	2	2	3	小强度的不太紧张的运动（如消遣娱乐的打排球、慢跑、打太极拳等）	21至30分钟	一个月2至3次	4	4	3	4	3	2	3	2	3	4	3	2	3	3	3	2	4	3	2	3	2	4
1505	女	七年级	农村或乡镇	6	6	6	6	6	6	5	5	5	4	4	4	2	4	4	4	3	3	3	2	4	中等强度的较激烈持久的运动（如骑自行车、跑步、打乒乓球等）	11至20分钟	每周1至2次	5	4	3	3	2	3	3	3	3	4	3	3	3	3	3	2	3	4	3	3	3	4
1506	女	七年级	农村或乡镇	5	5	5	5	5	5	5	5	5	3	4	4	3	3	3	3	3	3	3	3	3	中等强度的较激烈持久的运动（如骑自行车、跑步、打乒乓球等）	11至20分钟	一个月2至3次	4	4	3	3	4	3	3	4	4	4	3	3	3	3	2	1	4	3	3	3	2	3
1507	男	八年级	农村或乡镇	7	7	7	7	7	7	7	7	7	5	5	5	5	5	5	5	5	5	4	1	5	轻微运动（如散步、做广播体操等）	10分钟以下	每周1至2次	3	4	3	3	2	4	2	2	4	4	3	4	4	4	4	2	4	4	4	4	3	3
1508	男	九年级	农村或乡镇	2	4	5	5	5	4	4	4	4	3	3	3	3	3	3	3	3	3	3	3	3	轻微运动（如散步、做广播体操等）	60分钟及以上	大约每天一次	3	3	3	3	3	3	3	3	3	3	3	3	3	3	4	4	4	4	4	4	4	4
1509	男	八年级	农村或乡镇	7	7	7	7	7	7	7	7	7	1	5	1	1	5	5	5	5	5	5	1	5	呼吸急促、出汗很多的大强度的，但不持久的运动（如打羽毛球、篮球、网球、足球等）	21至30分钟	每周1至2次	5	5	3	3	2	5	1	5	4	4	5	3	5	5	3	4	4	5	5	5	2	4
1510	男	八年级	城市	7	5	5	5	5	5	5	5	6	4	5	4	4	4	4	3	4	4	4	4	4	小强度的不太紧张的运动（如消遣娱乐的打排球、慢跑、打太极拳等）	31至40分钟	大约每天一次	3	4	4	4	4	4	4	4	4	4	4	5	4	4	2	2	2	2	2	1	1	2
1511	女	七年级	城市	5	5	5	5	5	5	5	5	5	4	3	2	3	3	3	3	3	1	2	3	3	轻微运动（如散步、做广播体操等）	11至20分钟	一个月1次以下	3	3	3	3	2	5	2	3	3	5	1	5	1	1	1	2	4	3	1	1	3	3
1512	男	九年级	农村或乡镇	7	7	7	7	7	7	7	7	7	5	5	5	2	5	5	1	5	5	5	1	4	中等强度的较激烈持久的运动（如骑自行车、跑步、打乒乓球等）	31至40分钟	大约每天一次	2	3	2	4	3	4	2	2	3	5	5	5	5	5	4	2	4	4	4	4	3	2
1513	女	七年级	城市	4	4	4	4	4	4	4	4	4	3	3	3	3	3	3	3	3	3	3	3	3	轻微运动（如散步、做广播体操等）	10分钟以下	一个月1次以下	3	3	3	3	3	3	3	3	3	3	3	3	3	3	3	3	3	3	3	3	3	3
1514	女	七年级	农村或乡镇	4	7	7	6	2	6	6	6	6	1	5	5	1	3	4	1	4	3	4	4	3	呼吸急促、出汗很多的大强度的持久的运动（如赛跑、成套健美操、游泳、篮球比赛等）	31至40分钟	大约每天一次	4	4	1	1	1	3	1	1	4	4	4	3	4	3	5	5	5	3	5	5	5	5
1515	女	九年级	农村或乡镇	5	5	5	2	2	6	5	5	5	5	1	1	1	5	1	1	1	1	1	1	1	中等强度的较激烈持久的运动（如骑自行车、跑步、打乒乓球等）	11至20分钟	大约每天一次	5	4	5	1	1	2	1	5	4	5	3	5	4	4	3	4	4	4	1	4	4	2
1516	女	九年级	农村或乡镇	6	7	6	6	6	6	6	6	6	4	3	4	4	4	3	3	4	3	3	2	3	中等强度的较激烈持久的运动（如骑自行车、跑步、打乒乓球等）	11至20分钟	每周1至2次	3	4	3	2	2	3	3	3	3	3	3	3	3	3	3	3	2	3	2	2	3	4
1517	男	七年级	农村或乡镇	6	5	5	6	6	6	6	6	6	4	4	4	4	4	4	4	4	4	4	4	4	中等强度的较激烈持久的运动（如骑自行车、跑步、打乒乓球等）	11至20分钟	一个月1次以下	4	4	4	4	4	4	4	4	4	4	4	4	4	4	3	2	2	4	2	2	2	4
1518	男	八年级	农村或乡镇	6	6	6	6	6	6	6	6	5	5	3	2	1	5	5	2	4	2	3	2	4	中等强度的较激烈持久的运动（如骑自行车、跑步、打乒乓球等）	21至30分钟	每周3至5次	4	4	2	3	4	3	2	2	4	3	4	4	4	4	4	1	4	3	4	4	1	1
1519	女	八年级	农村或乡镇	5	6	6	5	5	5	5	5	5	4	3	3	2	4	3	3	3	2	3	3	3	中等强度的较激烈持久的运动（如骑自行车、跑步、打乒乓球等）	21至30分钟	每周1至2次	3	4	3	3	3	3	2	3	3	3	3	4	4	3	4	2	4	3	4	3	3	3
1520	女	八年级	农村或乡镇	5	5	5	5	5	5	5	5	5	3	3	3	4	3	3	3	3	3	3	3	3	中等强度的较激烈持久的运动（如骑自行车、跑步、打乒乓球等）	11至20分钟	一个月2至3次	5	5	2	3	3	2	3	4	4	3	3	2	3	4	2	2	4	2	4	3	2	3
1521	女	七年级	农村或乡镇	7	7	7	6	6	6	6	6	6	4	4	4	2	4	3	2	3	2	2	2	3	中等强度的较激烈持久的运动（如骑自行车、跑步、打乒乓球等）	21至30分钟	大约每天一次	3	3	2	3	2	3	2	3	3	3	3	3	4	4	4	4	4	4	3	3	2	3
1522	男	八年级	农村或乡镇	7	7	7	7	7	5	5	5	5	4	4	4	4	4	4	3	3	3	3	2	3	小强度的不太紧张的运动（如消遣娱乐的打排球、慢跑、打太极拳等）	11至20分钟	大约每天一次	4	5	2	5	3	4	2	3	4	5	5	4	4	4	2	1	3	4	5	4	1	5
1523	男	七年级	城市	7	7	7	7	7	7	7	7	7	5	5	5	5	5	5	5	5	5	5	5	5	轻微运动（如散步、做广播体操等）	21至30分钟	大约每天一次	1	1	5	1	5	1	1	5	1	1	3	3	3	5	3	5	5	5	1	1	1	1
1524	女	八年级	农村或乡镇	6	6	6	6	6	6	6	6	6	4	4	4	4	4	4	4	4	4	4	4	4	中等强度的较激烈持久的运动（如骑自行车、跑步、打乒乓球等）	21至30分钟	每周1至2次	4	4	4	4	4	4	4	4	4	4	4	4	4	4	3	2	2	2	2	2	3	2
1525	男	九年级	农村或乡镇	7	6	4	4	6	6	6	7	5	1	4	4	1	5	4	3	4	4	3	1	4	呼吸急促、出汗很多的大强度的，但不持久的运动（如打羽毛球、篮球、网球、足球等）	31至40分钟	每周3至5次	5	4	5	1	5	1	1	5	3	5	4	4	3	4	1	1	2	3	3	2	2	3
1526	女	九年级	农村或乡镇	4	4	4	4	4	4	4	4	4	3	3	3	3	3	3	3	3	3	3	3	3	中等强度的较激烈持久的运动（如骑自行车、跑步、打乒乓球等）	11至20分钟	大约每天一次	3	3	3	3	3	3	3	3	3	3	3	3	3	3	3	3	3	3	3	3	3	3
1527	男	九年级	农村或乡镇	7	7	7	7	7	7	7	7	7	5	5	5	1	2	5	3	5	3	4	1	5	呼吸急促、出汗很多的大强度的，但不持久的运动（如打羽毛球、篮球、网球、足球等）	21至30分钟	大约每天一次	5	5	5	3	1	3	3	5	5	5	5	1	5	5	4	4	4	4	4	4	1	4
1528	女	九年级	农村或乡镇	6	6	6	6	6	6	6	6	6	4	3	3	2	3	3	2	3	2	2	2	3	呼吸急促、出汗很多的大强度的，但不持久的运动（如打羽毛球、篮球、网球、足球等）	10分钟以下	大约每天一次	5	5	3	4	3	3	1	5	3	4	4	4	2	4	1	3	2	5	3	3	4	4
1529	女	九年级	农村或乡镇	5	5	5	5	5	6	5	7	7	4	3	4	2	4	4	3	3	3	3	2	3	呼吸急促、出汗很多的大强度的，但不持久的运动（如打羽毛球、篮球、网球、足球等）	60分钟及以上	每周3至5次	4	4	3	3	3	3	3	3	3	3	3	4	3	3	2	2	2	3	5	3	3	2
1530	男	九年级	农村或乡镇	5	5	5	5	5	5	5	5	5	3	4	4	3	4	4	3	4	3	3	3	3	中等强度的较激烈持久的运动（如骑自行车、跑步、打乒乓球等）	11至20分钟	每周1至2次	4	4	3	3	3	3	3	3	3	3	3	3	1	3	4	2	4	4	3	4	3	3
1531	男	八年级	农村或乡镇	7	7	7	7	7	7	7	7	7	5	5	4	3	5	4	3	4	3	4	3	4	呼吸急促、出汗很多的大强度的持久的运动（如赛跑、成套健美操、游泳、篮球比赛等）	31至40分钟	每周1至2次	4	4	4	4	2	4	3	4	4	4	4	4	3	4	5	5	5	5	5	5	2	3
1532	男	九年级	农村或乡镇	5	5	5	5	5	5	5	5	5	3	3	3	3	3	3	3	3	3	3	3	3	呼吸急促、出汗很多的大强度的持久的运动（如赛跑、成套健美操、游泳、篮球比赛等）	11至20分钟	每周1至2次	3	3	3	3	3	3	3	3	3	3	3	3	3	3	3	3	2	2	2	5	5	5
1533	男	八年级	农村或乡镇	7	7	7	7	7	7	7	7	7	5	5	5	5	5	5	5	5	5	5	5	5	中等强度的较激烈持久的运动（如骑自行车、跑步、打乒乓球等）	11至20分钟	大约每天一次	5	5	5	5	5	5	5	5	5	5	5	5	5	5	5	5	5	5	5	5	5	5
1534	女	七年级	农村或乡镇	7	6	6	5	6	5	5	6	5	4	4	3	2	3	3	2	3	3	3	2	3	中等强度的较激烈持久的运动（如骑自行车、跑步、打乒乓球等）	10分钟以下	一个月2至3次	4	4	3	4	3	3	2	2	3	3	3	2	2	3	4	2	5	4	4	4	2	3
1535	男	九年级	农村或乡镇	4	4	5	5	5	2	6	4	6	3	3	3	2	3	4	3	3	4	3	4	5	呼吸急促、出汗很多的大强度的，但不持久的运动（如打羽毛球、篮球、网球、足球等）	11至20分钟	每周3至5次	4	2	2	4	2	4	2	4	2	2	4	2	2	4	2	4	4	4	2	2	2	2
1536	男	七年级	农村或乡镇	6	7	6	4	5	5	6	7	5	3	5	4	2	4	5	3	4	3	4	3	4	呼吸急促、出汗很多的大强度的，但不持久的运动（如打羽毛球、篮球、网球、足球等）	31至40分钟	每周3至5次	4	5	3	5	5	3	1	1	4	4	4	4	3	5	4	2	1	1	1	4	2	4
1537	男	八年级	农村或乡镇	5	5	5	6	5	5	5	5	5	3	4	4	2	4	4	3	4	4	4	2	3	轻微运动（如散步、做广播体操等）	11至20分钟	每周3至5次	3	4	2	3	2	3	2	4	3	3	3	3	3	3	4	2	3	3	4	4	4	4
1538	女	八年级	城市	7	5	5	4	4	5	4	3	4	4	3	3	4	4	3	4	3	3	3	3	3	中等强度的较激烈持久的运动（如骑自行车、跑步、打乒乓球等）	11至20分钟	每周3至5次	4	4	2	3	3	4	1	3	3	3	3	3	3	3	3	1	3	4	5	4	3	5
1539	男	七年级	农村或乡镇	7	7	7	7	7	7	7	7	7	5	5	5	5	5	5	5	5	5	5	5	5	中等强度的较激烈持久的运动（如骑自行车、跑步、打乒乓球等）	11至20分钟	每周1至2次	5	5	5	5	5	5	5	5	5	5	5	5	5	5	4	1	5	1	5	4	4	4
1540	男	九年级	农村或乡镇	6	7	6	6	4	4	4	5	4	3	4	4	2	3	3	3	2	3	2	2	3	中等强度的较激烈持久的运动（如骑自行车、跑步、打乒乓球等）	31至40分钟	大约每天一次	3	3	3	3	3	3	2	3	3	3	3	3	3	3	5	3	3	3	2	3	3	3
1541	女	七年级	农村或乡镇	5	5	5	5	5	5	5	5	5	4	4	4	4	4	4	4	4	4	4	4	4	中等强度的较激烈持久的运动（如骑自行车、跑步、打乒乓球等）	11至20分钟	一个月2至3次	4	4	2	4	4	4	4	4	4	4	4	4	4	4	4	2	3	3	3	3	3	3
1542	男	九年级	农村或乡镇	7	6	6	5	6	6	5	6	6	4	4	4	3	4	4	4	4	4	4	4	4	轻微运动（如散步、做广播体操等）	10分钟以下	每周3至5次	5	4	4	4	4	4	4	4	4	4	4	4	4	4	2	3	4	3	2	3	3	3
1543	男	七年级	农村或乡镇	6	6	6	6	6	6	6	6	6	3	3	3	2	4	2	1	4	2	4	2	3	中等强度的较激烈持久的运动（如骑自行车、跑步、打乒乓球等）	11至20分钟	大约每天一次	4	4	4	2	4	2	2	4	2	4	4	4	4	4	3	4	4	2	3	2	4	4
1544	女	九年级	农村或乡镇	7	7	7	7	7	7	7	7	7	5	5	5	1	5	5	5	5	5	5	1	5	中等强度的较激烈持久的运动（如骑自行车、跑步、打乒乓球等）	11至20分钟	每周3至5次	5	5	1	5	1	5	1	1	5	5	5	1	4	4	5	1	5	3	4	4	2	3
1545	女	七年级	农村或乡镇	3	3	3	2	1	3	3	4	4	4	2	2	3	5	2	2	3	2	2	3	3	轻微运动（如散步、做广播体操等）	11至20分钟	每周3至5次	5	4	4	4	3	2	3	3	3	5	4	4	4	3	3	1	5	4	4	3	1	2
1546	女	九年级	农村或乡镇	7	7	7	6	6	6	5	5	5	4	5	5	1	5	4	5	4	3	5	3	4	小强度的不太紧张的运动（如消遣娱乐的打排球、慢跑、打太极拳等）	21至30分钟	每周1至2次	4	3	5	2	2	3	4	3	3	5	4	4	3	3	3	4	4	3	1	1	4	4
1547	女	八年级	城市	6	6	6	6	6	6	6	6	6	5	4	4	1	5	4	3	4	3	3	1	3	中等强度的较激烈持久的运动（如骑自行车、跑步、打乒乓球等）	21至30分钟	一个月2至3次	4	4	1	4	1	3	1	3	3	3	4	4	4	4	4	1	4	4	4	4	1	1
1548	男	七年级	农村或乡镇	7	7	7	7	7	7	7	7	7	5	5	5	5	5	5	5	5	5	5	5	5	中等强度的较激烈持久的运动（如骑自行车、跑步、打乒乓球等）	31至40分钟	大约每天一次	5	5	1	5	5	5	1	1	5	5	5	1	5	5	3	1	1	1	5	5	1	5
1549	男	七年级	农村或乡镇	5	7	7	7	7	7	7	7	7	4	1	4	1	4	4	4	3	1	3	3	3	呼吸急促、出汗很多的大强度的，但不持久的运动（如打羽毛球、篮球、网球、足球等）	11至20分钟	大约每天一次	4	4	3	3	3	3	3	3	3	3	4	3	3	3	3	3	3	3	4	4	4	4
1550	男	七年级	农村或乡镇	5	5	5	5	5	5	5	5	5	2	4	4	2	4	4	4	4	4	4	2	4	中等强度的较激烈持久的运动（如骑自行车、跑步、打乒乓球等）	11至20分钟	一个月2至3次	4	4	2	4	4	4	2	4	4	4	4	4	4	4	2	2	4	4	3	3	2	3
1551	女	八年级	农村或乡镇	4	4	4	3	5	5	3	4	4	4	3	3	1	3	3	1	2	1	2	1	2	轻微运动（如散步、做广播体操等）	11至20分钟	每周1至2次	5	5	3	3	1	3	5	5	3	5	4	3	3	3	3	1	5	3	2	1	1	1
1552	男	七年级	农村或乡镇	7	7	7	7	7	7	7	7	7	5	5	5	1	5	5	5	5	5	5	1	5	呼吸急促、出汗很多的大强度的，但不持久的运动（如打羽毛球、篮球、网球、足球等）	21至30分钟	每周1至2次	1	5	1	5	1	5	1	5	5	5	5	5	1	1	1	1	5	1	2	2	2	1
1553	男	八年级	农村或乡镇	7	4	5	5	5	4	4	4	4	3	3	3	3	3	3	3	3	3	3	3	3	中等强度的较激烈持久的运动（如骑自行车、跑步、打乒乓球等）	21至30分钟	大约每天一次	3	3	3	3	3	3	3	3	3	3	3	3	3	3	3	3	3	3	3	3	3	3
1554	男	九年级	农村或乡镇	7	6	6	6	6	6	6	6	6	4	4	4	4	4	4	4	4	4	4	4	4	小强度的不太紧张的运动（如消遣娱乐的打排球、慢跑、打太极拳等）	21至30分钟	一个月1次以下	3	3	4	3	4	4	4	4	4	5	4	5	4	4	4	5	5	5	5	5	4	5
1555	女	八年级	农村或乡镇	7	6	7	7	7	7	5	7	7	4	4	5	1	5	5	3	5	3	5	2	5	轻微运动（如散步、做广播体操等）	11至20分钟	大约每天一次	3	4	3	3	3	3	3	2	3	3	4	4	4	4	3	4	2	4	2	3	2	3
1556	女	八年级	农村或乡镇	6	6	6	5	5	6	5	5	5	2	3	3	2	4	4	3	3	3	3	3	3	中等强度的较激烈持久的运动（如骑自行车、跑步、打乒乓球等）	11至20分钟	一个月2至3次	4	4	3	3	3	3	2	3	4	3	3	4	3	4	3	2	4	4	5	4	3	2
1557	女	八年级	城市	5	4	5	4	4	4	3	3	3	5	5	4	1	5	5	3	3	2	2	1	3	中等强度的较激烈持久的运动（如骑自行车、跑步、打乒乓球等）	11至20分钟	大约每天一次	5	5	4	3	3	3	1	5	3	4	4	4	3	5	5	5	5	4	2	2	1	5
1558	男	九年级	城市	6	6	6	5	5	5	5	5	5	5	4	4	1	4	3	3	3	4	3	3	3	中等强度的较激烈持久的运动（如骑自行车、跑步、打乒乓球等）	21至30分钟	每周3至5次	4	4	2	3	3	3	2	3	2	4	3	3	3	3	4	1	5	4	4	3	4	4
1559	女	八年级	农村或乡镇	5	5	5	5	5	5	5	5	5	3	3	3	2	4	4	2	4	3	3	1	3	中等强度的较激烈持久的运动（如骑自行车、跑步、打乒乓球等）	11至20分钟	大约每天一次	5	4	2	3	4	4	1	4	2	5	4	3	2	4	3	2	3	3	1	3	1	2
1560	女	九年级	农村或乡镇	7	7	7	7	7	7	7	7	7	5	5	5	5	5	5	5	5	5	5	3	5	轻微运动（如散步、做广播体操等）	21至30分钟	一个月2至3次	5	5	1	4	3	4	2	2	5	4	4	5	5	5	4	2	4	3	5	5	4	3
1561	男	七年级	农村或乡镇	7	7	7	7	7	7	7	7	7	5	5	5	5	5	5	5	5	5	5	5	5	中等强度的较激烈持久的运动（如骑自行车、跑步、打乒乓球等）	31至40分钟	每周1至2次	5	5	5	5	5	5	5	5	5	5	5	5	5	5	5	5	5	5	5	5	5	5
1562	女	八年级	农村或乡镇	4	3	4	4	4	4	5	4	5	4	3	3	2	5	3	2	4	3	2	3	3	轻微运动（如散步、做广播体操等）	11至20分钟	大约每天一次	2	5	3	3	1	3	1	5	3	4	3	4	4	4	3	2	4	3	1	4	2	3
1563	女	八年级	农村或乡镇	7	7	7	7	6	7	7	7	7	5	4	5	2	5	5	4	5	4	5	2	5	中等强度的较激烈持久的运动（如骑自行车、跑步、打乒乓球等）	11至20分钟	大约每天一次	3	4	2	4	2	4	1	3	4	4	4	2	3	4	3	1	1	1	4	4	1	4
1564	女	九年级	农村或乡镇	7	7	7	7	7	7	7	7	7	4	4	4	2	5	4	3	5	4	5	4	5	中等强度的较激烈持久的运动（如骑自行车、跑步、打乒乓球等）	21至30分钟	每周3至5次	5	5	1	3	3	3	1	4	4	4	4	4	4	4	4	2	4	4	4	4	2	5
1565	男	八年级	农村或乡镇	4	5	5	5	3	5	5	5	5	4	4	3	4	3	4	3	4	3	4	3	3	中等强度的较激烈持久的运动（如骑自行车、跑步、打乒乓球等）	21至30分钟	每周3至5次	3	4	3	3	4	4	3	4	4	3	4	4	3	4	3	2	2	3	3	2	2	3
1566	男	八年级	农村或乡镇	4	4	4	4	4	4	4	4	4	1	3	4	4	3	3	4	3	4	3	4	3	中等强度的较激烈持久的运动（如骑自行车、跑步、打乒乓球等）	11至20分钟	一个月1次以下	3	3	5	4	1	3	3	3	3	3	3	3	3	3	4	4	4	4	4	4	2	3
1567	男	八年级	农村或乡镇	7	7	7	7	7	7	7	7	7	5	5	5	1	5	5	4	4	4	4	1	5	轻微运动（如散步、做广播体操等）	10分钟以下	大约每天一次	4	4	1	3	3	3	1	5	3	3	4	4	4	4	3	1	4	4	5	4	3	3
1568	女	七年级	农村或乡镇	7	7	7	7	7	7	7	7	7	3	3	5	1	5	3	3	3	3	4	1	3	中等强度的较激烈持久的运动（如骑自行车、跑步、打乒乓球等）	11至20分钟	大约每天一次	5	4	5	3	4	4	3	3	3	3	4	3	3	3	4	4	3	4	2	4	4	4
1569	女	八年级	农村或乡镇	7	7	7	7	7	7	7	7	7	5	5	5	5	5	5	1	5	5	1	1	5	小强度的不太紧张的运动（如消遣娱乐的打排球、慢跑、打太极拳等）	11至20分钟	每周1至2次	5	5	1	5	3	5	3	4	5	5	5	2	4	4	4	2	5	4	4	5	2	1
1570	男	七年级	城市	7	7	7	7	7	7	7	7	7	5	5	5	1	5	5	5	5	5	5	5	5	呼吸急促、出汗很多的大强度的持久的运动（如赛跑、成套健美操、游泳、篮球比赛等）	21至30分钟	每周1至2次	5	5	1	5	1	5	1	1	5	1	5	1	1	1	1	1	1	1	1	1	5	1
1571	女	八年级	农村或乡镇	4	4	4	4	4	4	4	4	4	1	4	3	3	3	3	3	2	3	1	3	1	轻微运动（如散步、做广播体操等）	31至40分钟	每周1至2次	5	5	1	2	3	3	1	3	4	3	3	4	5	5	3	3	5	3	4	4	1	1
1572	男	七年级	城市	7	7	7	7	7	7	7	7	7	1	5	5	5	5	5	5	5	5	5	5	5	中等强度的较激烈持久的运动（如骑自行车、跑步、打乒乓球等）	21至30分钟	每周1至2次	5	5	1	5	5	5	1	5	5	5	5	5	5	5	1	5	5	5	5	5	5	5
1573	男	七年级	城市	7	7	7	7	7	7	7	7	7	5	5	5	5	5	5	5	5	5	5	5	5	轻微运动（如散步、做广播体操等）	10分钟以下	一个月1次以下	5	5	5	5	5	5	5	5	5	5	5	5	5	5	1	1	1	1	1	1	1	1
[truncated: 94 more columns]
