# Supplementary material for: The Relationship Between Exercise Intention and Exercise Behavior of Junior School Students: An Analysis of Chain Mediating Effect
Source: Front Psychol. 2022 Aug 8;13:935264. doi: 10.3389/fpsyg.2022.935264 (PMC9394673; doi:10.3389/fpsyg.2022.935264)
Supplement: Supplementary file 2 [file Table_2.xlsx]

## Sheet: Sheet1
Number	Gender	Grade	School location	1. What is the intensity of your extracurricular physical exercise	2. How many minutes do you spend on the above-mentioned intensive sports activities	3. How many times do you have the above sports activities?	1	2	3	4	5	6	7	8	9	10	11	12	13	14	15	16	17	18	19	20	21	22	23	24	25	26	27	28	29	30	31	32	33	34	35	36	37	38	39	40	41	42	43
1	2	1	2	1	2	3	3	4	3	5	3	5	2	2	2	4	5	2	3	4	2	3	2	3	2	3	3	4	2	4	3	4	3	4	3	3	2	3	3	3	4	2	4	2	3	4	4	4	3
2	2	1	2	3	3	3	3	4	2	1	2	3	2	2	1	3	4	3	4	4	4	5	3	3	5	4	4	5	3	5	5	5	4	2	3	3	5	4	5	5	5	4	5	2	5	3	4	5	3
3	1	1	2	4	2	3	3	3	2	4	3	5	2	4	4	2	3	3	4	3	4	4	5	5	3	4	4	4	3	5	3	5	5	1	5	4	5	5	5	3	3	4	5	5	5	5	4	3	5
4	2	1	2	1	2	3	2	3	3	3	3	4	4	3	3	4	3	3	3	3	3	3	4	4	4	5	3	4	2	3	4	4	3	2	4	5	3	4	4	4	5	4	4	5	4	5	4	5	4
5	2	1	2	2	3	2	3	3	4	2	3	2	4	4	5	5	2	4	4	4	5	5	4	3	3	5	5	3	4	5	3	5	5	3	5	4	5	3	4	5	5	5	5	4	5	5	4	3	4
6	2	1	2	3	3	4	2	3	2	2	5	3	3	5	3	3	3	4	4	4	5	4	4	4	3	3	5	5	2	5	5	5	2	5	4	5	1	5	5	5	5	5	5	5	2	5	5	5	5
7	1	1	2	3	3	3	5	2	4	5	3	5	1	1	5	5	5	1	2	5	1	5	1	3	5	5	5	1	1	3	4	5	4	1	5	5	5	5	4	5	5	3	3	4	5	4	5	5	1
8	2	1	2	3	2	3	3	4	3	4	2	3	3	2	2	3	3	3	3	4	3	3	3	3	4	5	3	2	4	5	5	5	3	5	4	5	2	5	5	5	3	4	5	2	4	2	4	3	2
9	2	1	2	1	2	2	3	4	4	5	3	5	4	5	3	5	2	4	5	3	4	3	4	4	3	4	4	3	4	3	3	4	3	2	4	3	4	5	5	3	5	3	4	4	3	5	4	5	5
10	2	1	2	3	3	4	2	3	3	3	5	5	5	4	5	4	3	4	5	5	5	3	3	3	5	5	4	4	1	5	1	5	5	5	1	1	5	5	5	5	1	5	5	5	5	4	4	5	5
11	2	1	2	3	4	4	4	4	3	2	3	3	4	3	4	4	3	3	2	4	4	4	3	3	4	3	3	3	3	4	4	3	3	4	3	3	3	4	4	4	4	4	2	3	3	3	3	3	3
12	1	1	2	4	3	5	5	5	5	5	1	5	4	5	3	1	5	3	5	4	5	5	3	5	3	5	4	3	2	3	5	3	5	2	4	4	3	5	4	3	4	3	4	3	5	3	4	3	4
13	2	1	2	3	3	2	4	4	1	1	5	5	3	5	3	1	5	5	5	3	2	5	5	5	3	5	5	3	5	5	5	5	5	3	5	5	5	5	4	5	1	5	5	5	2	5	5	5	5
14	1	1	2	2	4	3	4	3	3	3	3	4	5	4	3	3	5	4	5	4	4	4	3	5	3	5	4	3	5	3	4	4	3	1	5	3	5	3	4	3	5	3	5	3	5	3	3	3	3
15	1	1	2	4	4	3	5	4	5	5	5	4	3	3	5	3	3	4	4	5	5	4	3	3	5	4	5	3	1	5	4	5	4	4	4	4	5	5	5	2	3	4	2	4	3	4	5	5	4
16	2	1	2	4	2	3	5	4	5	1	5	5	5	5	5	5	5	4	4	4	4	4	3	3	3	1	3	2	3	5	5	5	4	2	5	5	5	5	3	4	4	5	3	3	2	3	3	3	3
17	2	1	2	2	3	3	5	4	5	4	5	4	4	5	4	5	4	5	4	5	4	5	3	5	4	3	5	4	1	3	5	4	5	3	5	4	4	5	4	5	4	3	5	3	4	3	4	3	4
18	2	1	2	3	3	3	5	4	4	1	1	4	3	4	4	2	1	5	3	3	5	4	5	4	5	5	5	3	5	5	5	5	4	5	3	4	3	5	4	4	5	5	3	4	5	5	5	3	2
19	1	1	2	4	1	4	5	4	3	5	3	3	3	3	4	5	4	3	4	3	5	5	4	3	4	5	5	4	2	5	5	4	5	1	5	4	5	3	5	3	5	4	4	4	5	3	3	3	3
20	2	1	2	1	2	3	5	5	4	2	2	4	3	4	3	4	3	5	4	5	4	4	3	3	3	3	4	5	4	4	5	5	3	3	4	4	4	4	5	2	2	5	5	2	4	4	3	3	4
21	2	1	2	2	3	4	5	4	5	3	5	4	3	4	5	5	3	4	4	4	5	3	5	3	4	3	5	3	2	4	5	4	5	1	5	4	5	4	5	4	5	5	5	3	4	5	3	5	3
22	1	1	2	4	5	5	5	5	4	2	4	5	4	4	4	3	5	4	4	4	5	5	5	4	5	4	5	5	1	5	4	5	3	4	3	5	5	5	4	4	5	5	5	5	5	4	4	4	5
23	2	1	2	1	3	4	3	4	3	5	2	5	3	3	2	2	4	3	4	3	5	3	4	3	4	4	3	4	3	5	5	5	3	2	3	4	3	4	3	3	3	3	4	4	4	5	4	5	4
24	2	1	2	4	4	3	4	4	4	2	2	4	3	4	2	2	4	4	2	3	4	4	4	2	3	3	4	4	3	5	4	5	5	5	2	5	3	5	5	1	5	5	5	5	2	5	5	2	5
25	2	1	2	2	2	2	5	4	3	3	3	4	4	4	3	4	3	4	5	3	4	5	4	3	5	3	4	4	3	4	4	4	4	1	3	4	5	4	3	4	3	5	4	4	3	4	3	4	3
26	1	1	2	3	2	2	4	4	2	2	1	5	3	5	4	2	3	2	3	2	5	4	4	2	3	3	4	4	3	4	4	4	3	3	2	4	5	4	5	1	2	4	4	3	3	4	3	4	3
27	1	1	2	3	3	3	3	2	4	4	3	3	4	4	5	5	3	4	4	5	3	3	5	5	4	4	4	4	3	5	5	5	5	3	4	4	5	4	5	3	5	3	4	5	3	5	5	5	3
28	2	1	2	1	2	2	5	5	4	3	5	4	3	5	4	3	5	3	3	3	5	4	5	5	5	3	5	4	2	5	5	3	3	2	5	4	3	5	4	3	4	3	4	4	4	5	3	4	3
29	1	1	2	3	3	4	4	3	1	1	1	4	3	5	1	1	4	2	3	3	4	4	3	2	4	1	4	2	5	5	4	2	1	5	4	3	3	3	3	3	3	4	4	5	4	3	2	1	3
30	2	1	2	3	2	3	5	5	1	1	5	3	5	5	5	5	5	3	2	4	5	5	4	3	5	5	4	5	4	5	5	5	4	5	4	5	5	5	5	3	5	5	5	5	3	5	5	5	5
31	1	1	2	2	2	5	3	3	2	4	4	5	4	3	5	4	5	3	5	4	3	5	4	4	3	5	2	5	2	4	3	5	4	3	4	4	5	4	4	4	4	3	3	5	4	4	3	4	4
32	2	1	2	1	2	4	3	2	2	2	3	3	4	1	5	5	2	3	1	3	2	4	2	3	5	2	3	2	3	5	4	5	3	2	4	5	5	4	5	5	3	5	5	5	4	3	5	5	5
33	2	1	2	1	3	2	3	3	3	2	3	3	5	3	3	2	3	3	4	3	3	3	2	3	3	3	3	3	5	3	4	2	3	4	3	4	5	5	5	5	3	3	4	3	3	3	3	4	4
34	1	1	2	3	3	4	3	4	3	4	5	5	4	4	2	1	4	2	2	1	5	1	2	2	5	4	3	3	1	5	4	5	1	5	4	5	5	4	5	1	5	3	1	5	5	2	5	5	5
35	2	1	2	1	2	3	4	3	4	5	4	5	3	3	4	4	4	3	5	5	4	5	3	4	3	5	4	5	3	3	4	4	3	4	4	4	4	4	5	3	3	4	3	3	4	5	3	4	5
36	1	1	2	4	3	2	3	3	3	3	2	2	1	5	4	2	2	3	4	4	4	3	2	3	4	4	3	3	3	5	4	4	3	4	3	3	3	2	4	3	4	4	4	2	4	4	2	2	4
37	1	1	2	3	3	5	5	4	5	3	3	5	3	4	4	4	4	4	4	5	5	5	4	3	5	4	4	4	3	3	4	4	4	3	4	3	5	4	4	4	3	5	4	3	4	4	5	4	3
38	2	3	2	3	3	3	5	4	4	3	2	4	3	4	4	3	3	3	3	4	4	4	3	4	5	4	4	5	1	3	5	5	5	1	5	5	3	4	5	5	5	5	5	5	4	4	3	4	4
39	1	1	2	4	5	3	4	4	4	5	4	3	4	1	4	4	5	4	4	2	4	4	4	3	5	3	2	1	5	4	4	3	3	4	5	5	5	5	5	4	4	3	3	3	5	5	5	4	4
40	2	1	2	5	5	5	4	3	3	1	1	5	5	5	3	2	5	4	5	5	5	5	3	4	4	4	3	5	1	4	5	4	4	2	3	3	4	4	4	4	5	3	5	3	4	5	4	3	4
41	2	1	2	1	3	3	5	4	5	2	3	4	3	5	1	2	3	4	2	5	3	5	2	3	2	5	3	3	4	3	5	5	3	3	3	4	3	5	4	5	3	4	3	5	4	3	4	5	3
42	2	1	2	3	2	4	1	1	1	4	5	3	5	4	1	5	2	1	3	2	2	4	1	4	3	3	4	3	4	1	5	5	1	5	1	5	3	5	3	4	5	5	1	5	5	4	3	1	5
43	1	1	2	3	3	4	5	4	4	4	3	5	3	3	3	4	3	4	4	4	3	4	3	5	5	4	5	4	3	5	4	4	4	1	3	5	3	4	5	3	5	4	3	5	3	5	4	5	4
44	2	1	2	1	2	3	5	3	4	3	5	4	3	5	4	4	5	4	4	3	5	5	4	3	5	4	4	3	1	5	5	5	2	5	5	5	1	3	5	5	4	5	3	5	5	3	3	5	2
45	2	1	1	1	2	3	5	3	4	3	3	4	5	3	4	3	4	4	4	3	5	3	5	3	4	3	5	3	2	5	3	5	3	1	4	3	4	3	5	4	4	4	4	4	4	3	4	4	4
46	2	1	2	1	2	3	5	5	5	5	5	5	5	5	5	2	5	2	2	5	5	5	4	4	5	3	3	5	5	5	5	5	5	5	5	5	5	5	5	5	5	5	4	4	4	4	4	4	5
47	1	1	2	4	5	4	5	3	4	5	3	3	4	5	3	4	4	4	3	3	3	5	5	4	4	5	3	4	3	4	4	3	4	3	4	4	3	4	4	4	3	4	3	4	3	3	3	3	4
48	1	1	2	2	2	3	5	5	1	5	1	5	5	5	4	3	5	5	5	5	5	5	5	5	5	5	5	5	4	5	4	5	2	4	5	5	5	5	5	5	5	5	5	5	5	5	5	4	4
49	2	1	2	3	2	4	5	4	4	3	5	3	3	4	3	3	3	4	4	3	5	4	4	5	4	3	4	3	2	5	4	4	4	3	3	3	4	4	5	4	4	3	3	4	4	3	4	5	4
50	1	1	2	2	3	3	3	1	2	2	1	5	3	3	2	2	2	3	2	4	2	5	4	2	2	4	3	2	3	4	3	4	4	4	2	3	2	4	4	4	2	5	3	3	5	3	4	4	2
51	2	1	2	1	3	5	3	2	4	2	1	4	2	3	4	5	4	5	5	4	2	3	4	3	5	5	4	3	2	4	5	5	3	4	3	4	2	3	5	3	4	3	5	3	4	5	3	4	5
52	1	1	2	3	4	4	3	3	3	3	3	3	3	3	3	4	2	5	3	5	3	3	3	3	3	4	5	4	3	3	2	4	5	1	4	3	5	3	4	4	3	4	5	4	4	4	4	4	3
53	2	1	2	4	3	4	4	2	4	5	3	4	5	3	4	5	3	3	3	4	4	5	4	5	4	5	4	3	4	4	2	4	5	3	2	4	3	3	3	4	3	3	4	4	3	3	3	4	4
54	2	1	2	1	3	3	3	1	2	2	1	5	3	3	2	2	2	3	2	2	4	2	5	3	2	2	4	2	3	4	3	4	4	4	2	3	2	4	4	4	2	5	3	3	5	3	4	4	2
55	1	1	2	3	2	4	5	5	3	3	2	5	2	1	2	1	1	4	2	5	1	1	1	1	1	3	5	1	4	2	4	4	5	4	3	2	3	5	2	4	5	5	1	5	2	5	5	5	3
56	2	1	2	3	4	5	4	3	5	3	5	4	4	3	4	3	5	3	3	3	4	4	5	4	4	5	3	5	5	3	4	5	3	3	3	4	4	4	5	3	3	3	4	3	3	5	4	3	5
57	2	1	2	3	3	3	5	1	1	5	4	5	4	3	1	2	5	4	3	4	4	1	5	5	4	5	4	3	1	1	5	5	5	5	2	4	5	4	3	5	4	1	5	3	4	3	5	1	5
58	2	1	2	1	3	3	5	4	3	4	3	4	3	4	5	5	3	4	5	4	4	4	5	4	5	3	5	4	5	3	4	5	2	3	5	2	4	3	5	4	3	5	3	5	4	4	3	4	3
59	1	1	2	3	3	3	5	4	3	5	4	3	5	4	3	4	4	3	5	3	2	4	3	4	4	4	4	5	4	5	5	2	4	4	5	5	4	4	5	3	4	5	3	4	3	5	4	3	5
60	2	1	2	3	3	3	5	4	5	4	4	5	5	4	4	4	3	3	5	4	4	5	3	4	3	5	4	3	1	5	5	3	4	5	5	4	5	4	5	3	4	5	4	3	5	3	4	4	5
61	1	1	2	3	3	3	4	3	5	5	5	5	5	5	5	3	4	3	4	3	4	4	3	4	5	4	3	5	3	5	4	3	4	2	3	5	3	5	3	5	4	3	5	3	5	3	4	3	5
62	2	1	2	3	2	3	5	4	5	5	4	4	3	3	3	5	4	3	3	4	3	3	2	3	4	4	5	4	1	5	5	3	2	1	5	4	5	5	5	3	3	3	4	4	5	4	2	4	5
63	1	1	2	5	3	3	3	4	3	5	4	5	4	4	5	3	3	4	5	5	3	4	2	5	5	4	3	4	1	5	5	5	5	1	4	5	5	3	3	3	4	4	3	5	5	4	3	5	4
64	1	1	2	1	3	3	4	5	3	4	5	3	3	3	3	2	4	4	3	4	5	5	4	2	5	5	5	2	4	4	3	3	5	2	5	5	5	3	5	5	2	4	5	3	5	4	4	3	1
65	2	1	2	3	4	5	5	2	5	2	1	5	5	5	5	1	5	5	3	5	5	5	5	5	5	5	5	5	1	3	5	5	5	1	1	5	5	5	5	5	5	5	5	5	5	5	5	5	5
66	2	1	2	3	3	3	5	5	4	5	4	5	5	2	3	3	5	3	5	5	4	5	5	5	4	5	5	4	2	3	5	5	4	2	5	3	4	5	5	3	3	4	5	5	4	5	5	5	4
67	2	1	2	4	5	3	5	5	3	5	4	4	5	2	3	3	2	3	3	5	3	2	4	3	5	4	5	2	4	5	4	4	5	3	4	5	5	5	5	3	4	4	5	3	4	4	5	3	5
68	1	1	2	3	2	3	3	4	5	5	5	5	5	5	5	5	5	5	5	3	5	3	5	3	5	5	3	5	3	4	4	4	5	2	4	5	3	4	4	5	4	5	4	5	3	5	4	5	3
69	2	1	2	4	3	3	4	3	3	3	3	4	4	4	4	3	3	2	2	3	3	3	3	3	4	4	4	4	2	2	3	4	3	5	4	3	5	5	3	3	4	4	2	4	3	4	5	3	4
70	1	1	2	3	3	5	5	5	3	4	3	5	3	4	1	4	4	5	5	5	5	5	5	4	3	5	4	5	2	5	5	4	5	2	5	3	5	5	5	5	3	5	5	4	5	5	4	5	5
71	2	1	2	1	2	3	3	4	5	5	4	5	5	4	5	4	3	4	5	3	5	3	5	4	4	4	4	4	4	3	4	5	3	2	5	5	4	5	4	5	4	3	5	3	5	5	3	5	5
72	2	1	2	1	2	3	4	4	3	1	1	5	4	5	4	1	5	5	5	4	4	4	3	4	5	4	4	2	5	5	4	4	5	4	3	5	3	4	3	5	4	3	3	4	5	5	4	3	5
73	1	1	2	1	2	4	3	4	4	2	4	4	4	3	3	4	2	4	4	4	4	3	2	3	4	4	2	3	2	3	4	3	3	3	4	4	3	4	4	4	4	3	3	4	3	4	4	3	4
74	2	1	2	1	4	2	4	3	3	2	3	4	5	4	2	5	4	3	4	4	3	4	4	5	4	4	4	5	2	4	5	4	4	2	4	5	3	3	4	3	5	4	3	5	3	4	5	3	4
75	2	1	2	4	2	4	4	4	3	3	4	4	4	4	3	4	4	4	2	3	4	4	4	5	4	3	4	3	2	4	4	4	3	2	3	4	4	4	4	3	4	3	4	4	4	4	4	4	4
76	1	1	2	3	4	5	4	1	2	2	1	5	5	4	5	2	4	3	2	2	3	5	4	3	3	4	5	3	1	4	3	3	4	1	4	5	3	4	5	3	5	3	5	4	4	4	4	3	3
77	2	1	2	2	2	3	3	3	4	3	4	3	3	3	3	4	3	3	3	3	3	4	3	3	3	4	3	3	2	3	4	3	4	1	4	3	4	4	3	3	3	5	4	3	3	3	3	4	4
78	1	1	2	3	2	5	2	4	4	4	3	4	3	1	5	1	1	5	3	4	2	4	5	2	2	3	3	3	2	5	4	3	4	3	3	3	4	3	4	5	3	4	3	3	3	4	2	4	3
79	1	1	2	4	4	5	1	1	1	3	5	3	4	4	4	2	5	4	3	4	4	2	2	4	2	4	4	3	4	1	1	1	1	3	2	4	2	3	4	3	4	2	4	4	4	3	4	4	3
80	1	1	2	4	5	3	4	2	3	2	4	5	3	3	5	3	5	4	4	3	5	3	4	3	4	5	3	4	3	4	4	3	5	2	4	3	4	4	3	4	3	4	4	4	4	5	5	5	4
81	2	1	2	3	2	3	3	4	3	4	5	4	3	2	3	3	3	4	4	3	2	4	4	3	2	3	4	4	2	2	3	4	2	3	3	2	4	2	3	3	4	3	2	3	4	4	4	4	3
82	2	1	2	1	2	2	5	5	5	5	4	3	3	4	3	3	4	3	4	4	4	3	3	3	3	3	3	3	1	5	5	4	3	3	3	4	4	4	4	2	3	3	4	4	4	3	5	5	3
83	1	1	2	2	2	3	4	3	2	3	5	4	5	3	4	4	5	5	3	4	5	4	5	4	5	4	4	5	3	4	5	4	5	3	5	3	5	4	5	3	5	3	5	3	3	5	3	5	3
84	2	1	2	2	3	3	5	5	5	4	4	4	5	3	5	2	3	4	4	3	4	3	2	4	5	4	3	4	4	5	4	5	3	5	5	4	3	5	4	4	4	4	3	3	4	5	4	3	3
85	1	1	2	3	3	3	3	2	3	3	1	2	2	3	2	2	4	4	3	3	4	4	2	1	2	3	3	3	3	2	3	2	2	3	2	3	2	2	3	3	3	2	2	3	4	2	2	2	2
86	2	1	2	3	3	2	5	1	5	3	1	5	5	5	3	1	5	1	1	3	5	5	3	5	5	5	3	5	1	4	3	3	4	2	3	4	3	5	4	4	3	4	4	5	5	4	5	5	4
87	1	1	2	3	3	1	5	4	4	4	3	5	4	4	3	4	4	4	5	4	3	3	5	5	3	5	5	3	1	3	5	4	4	1	5	3	5	5	5	5	3	5	4	4	4	3	5	5	5
88	2	1	2	1	2	2	5	4	3	3	3	4	3	5	5	5	5	4	3	4	3	5	5	3	5	3	3	3	4	2	3	4	4	3	2	2	3	4	3	4	3	5	4	3	5	4	3	5	3
89	1	1	2	3	5	5	3	5	3	3	4	4	5	4	5	4	3	5	1	5	5	5	5	5	4	5	5	4	5	5	4	5	5	2	5	5	4	4	5	4	5	4	5	5	5	5	3	5	3
90	1	1	2	3	3	3	4	3	2	5	5	4	3	3	2	4	4	4	3	3	4	3	3	4	3	3	5	4	3	4	4	5	4	1	5	5	4	4	5	4	4	4	3	4	5	3	4	5	3
91	1	1	2	3	4	3	3	3	2	1	1	2	2	1	3	2	3	4	5	3	2	4	3	4	4	3	2	2	3	3	2	2	4	3	5	4	3	3	2	3	2	4	3	3	4	4	3	4	2
92	2	1	2	3	2	3	3	3	1	4	2	5	5	5	2	5	5	3	5	3	5	4	2	3	4	4	3	1	3	5	3	4	3	2	2	4	2	4	3	4	3	4	3	4	4	3	3	4	3
93	2	1	2	4	5	2	5	5	4	4	4	3	3	3	5	3	3	3	3	4	4	3	4	3	4	4	4	4	3	4	4	4	4	3	3	5	5	5	4	4	3	3	3	4	4	4	3	5	5
94	2	1	2	3	2	3	5	5	4	2	5	5	4	3	2	1	5	4	3	4	5	5	4	3	4	5	4	3	1	5	5	5	3	3	2	4	5	5	4	3	4	5	4	1	1	2	3	1	4
95	2	1	2	1	2	4	5	4	3	4	5	5	4	4	5	4	5	3	4	4	4	4	3	3	4	4	5	5	5	3	3	5	5	1	4	5	5	5	4	4	5	5	4	5	4	4	3	4	3
96	1	1	2	1	4	4	5	4	3	2	3	3	4	5	3	1	2	4	2	5	1	5	3	2	4	2	5	2	3	4	5	5	3	3	5	5	5	5	5	3	5	1	1	5	5	5	5	5	1
97	1	1	2	3	3	3	3	4	3	2	3	4	4	2	1	3	2	4	3	3	3	2	3	3	3	4	4	2	5	3	5	5	3	4	2	3	3	5	3	4	4	4	3	5	4	3	5	2	4
98	1	1	2	1	4	3	1	2	3	2	5	5	5	5	5	5	5	5	5	5	5	5	5	3	3	5	5	5	1	5	5	5	2	1	2	4	1	4	1	2	3	2	5	5	5	2	4	4	1
99	2	1	2	3	3	3	4	5	3	4	4	3	4	5	5	2	3	4	4	5	5	4	4	4	5	4	4	4	2	5	5	5	5	2	4	4	4	3	4	5	4	4	4	4	3	5	5	3	5
100	2	1	2	2	2	4	4	3	4	4	3	2	3	2	3	1	1	2	2	3	1	3	3	4	5	4	3	4	3	2	3	4	3	4	2	3	2	3	4	2	3	4	3	5	2	3	4	2	3
101	1	1	2	1	3	3	3	4	3	2	3	5	4	5	4	4	5	5	5	5	4	4	3	4	4	5	5	5	5	5	5	5	3	1	5	5	4	5	1	5	4	5	5	4	1	2	5	5	1
102	1	1	2	4	3	2	5	5	5	5	3	3	3	3	3	3	1	3	3	3	3	4	4	5	5	4	5	4	2	4	3	5	5	3	5	3	5	5	5	5	3	3	5	5	5	3	3	3	5
103	2	1	2	2	3	3	4	4	2	3	4	5	5	5	4	4	5	4	2	4	5	4	2	5	5	3	5	5	4	5	5	5	3	2	5	5	5	5	3	5	5	5	2	5	5	3	5	5	3
104	1	1	1	3	5	3	3	2	4	3	4	3	1	4	4	3	4	3	2	3	4	3	3	2	4	4	3	3	2	3	2	4	4	2	2	3	4	2	5	3	4	4	4	3	4	5	5	5	4
105	1	1	2	3	3	3	5	3	5	5	5	3	4	4	4	5	5	4	5	4	3	4	5	4	3	5	4	4	3	2	5	5	5	1	3	5	4	4	5	4	5	3	4	5	4	4	3	5	4
106	2	1	2	1	1	3	3	3	2	3	2	4	4	3	4	3	4	3	3	3	3	2	4	4	5	2	4	3	3	5	5	4	3	3	4	5	5	4	4	5	3	4	5	3	4	5	4	5	5
107	1	1	2	5	3	3	5	5	5	5	4	5	5	4	5	5	4	5	4	5	4	5	4	4	5	5	4	4	1	5	5	5	4	2	4	5	4	5	4	4	4	3	4	4	4	5	4	4	4
108	2	1	2	1	2	1	4	4	4	3	4	4	4	3	5	4	4	5	4	3	5	4	5	4	5	4	5	4	1	5	4	5	4	1	5	3	4	5	4	3	4	4	4	5	3	4	5	4	5
109	1	1	2	3	5	4	3	1	1	1	5	5	4	5	4	2	4	5	4	5	3	3	3	4	4	4	5	5	1	5	5	5	5	5	4	5	4	3	5	5	5	5	5	5	2	5	5	4	5
110	1	1	2	1	2	4	5	5	5	4	5	3	5	4	4	4	5	4	5	4	5	4	5	4	5	3	4	4	2	3	4	4	5	2	4	5	5	5	5	5	3	4	5	3	5	3	5	4	5
111	2	1	2	1	2	3	4	4	4	4	4	4	4	4	3	4	5	4	4	3	3	3	3	4	4	4	4	4	2	4	4	4	4	3	4	4	3	4	3	3	4	4	3	5	3	3	4	3	3
112	2	1	2	1	3	3	4	3	3	4	3	5	2	3	3	3	5	4	2	4	5	5	4	5	5	4	4	3	2	4	5	5	4	3	3	4	4	4	5	5	4	5	4	5	4	4	4	4	5
113	1	1	2	2	3	4	2	4	2	4	4	4	5	3	4	5	3	4	4	4	5	4	4	4	5	3	3	4	2	3	5	5	3	3	4	5	3	4	5	3	4	4	3	5	4	3	5	5	3
114	1	1	2	3	2	4	4	2	5	5	5	3	4	4	5	1	1	5	5	5	4	3	2	4	5	5	5	1	1	4	2	5	5	1	3	4	4	5	1	1	5	5	5	4	3	2	4	5	5
115	2	1	2	5	3	3	4	3	3	4	3	3	2	4	3	4	3	1	2	3	3	3	3	3	4	3	2	3	3	2	3	4	3	3	3	2	3	4	3	3	4	3	3	3	4	3	2	2	1
116	2	1	2	1	5	3	3	4	4	3	3	4	4	4	5	5	4	5	5	3	4	5	3	3	4	4	4	4	1	3	3	3	3	3	4	4	4	5	4	3	5	3	5	4	5	4	5	4	3
117	2	1	2	3	3	3	5	1	5	5	4	5	5	1	1	1	5	5	5	5	1	5	5	4	5	5	3	1	5	5	5	5	5	1	5	4	5	4	3	4	4	5	4	3	3	3	3	4	4
118	1	1	2	3	4	4	3	3	2	2	1	5	5	5	2	3	4	3	3	5	3	3	3	5	4	5	3	3	2	3	3	4	4	3	3	2	3	4	2	4	4	3	5	4	3	5	5	4	5
119	2	1	2	3	2	3	2	1	3	2	4	4	2	4	3	2	3	3	5	4	3	5	1	4	4	4	1	3	1	4	5	3	2	3	1	5	5	2	5	4	2	1	5	3	5	1	2	5	2
120	1	1	2	1	2	5	4	4	3	3	3	4	4	5	5	4	4	3	4	4	3	4	4	3	5	3	4	5	5	3	3	5	3	3	4	5	4	5	4	4	5	3	5	4	3	3	3	5	4
121	2	1	2	2	4	3	3	3	3	4	4	4	4	4	3	3	3	4	4	4	4	4	3	4	3	3	4	4	2	4	3	3	4	5	3	3	3	3	3	4	4	3	3	3	4	4	4	3	4
122	1	2	2	4	4	4	4	2	3	3	3	4	4	5	2	4	3	4	5	5	5	5	4	4	3	4	5	5	2	5	5	5	4	5	5	5	5	5	5	5	5	5	5	5	5	5	5	5	5
123	2	2	2	5	4	4	5	1	5	1	1	5	5	5	5	3	5	5	5	5	3	4	5	3	5	4	3	4	1	5	5	5	5	2	4	4	5	3	4	3	5	4	5	3	5	4	5	3	5
124	1	2	2	3	4	3	5	3	1	3	1	4	5	4	5	1	5	5	1	5	5	5	5	5	5	5	5	3	1	3	5	5	5	5	2	1	1	5	4	3	5	4	3	2	4	3	2	4	5
125	2	2	2	3	3	3	4	3	5	4	4	4	5	3	3	3	4	5	3	4	4	4	4	4	4	4	5	2	2	5	2	5	5	3	2	4	3	3	2	5	5	3	4	5	2	4	2	1	4
126	2	2	2	3	3	3	5	1	5	1	5	5	5	5	1	5	5	5	1	5	5	5	1	5	5	5	5	1	1	5	5	5	1	1	5	5	5	5	5	5	5	5	5	5	5	3	5	5	5
127	1	2	2	1	4	3	5	4	5	4	3	5	4	5	4	3	5	4	3	4	5	4	5	5	4	3	5	4	4	5	4	4	3	1	4	4	4	5	4	5	5	3	5	3	5	5	3	5	4
128	1	2	2	2	3	3	4	3	5	3	5	5	3	4	4	3	3	4	2	4	3	3	3	4	4	3	3	3	4	1	3	3	3	3	2	4	4	3	3	5	2	3	5	3	5	3	3	4	4
129	1	2	2	3	4	3	4	3	3	2	3	4	3	4	4	1	3	5	2	4	5	4	2	4	4	3	4	2	4	4	4	3	3	2	4	5	5	5	5	5	4	4	2	5	4	3	3	5	1
130	1	2	2	3	3	3	4	5	1	1	1	4	5	5	5	2	5	5	1	5	5	3	2	5	5	1	3	2	5	1	3	2	1	5	3	3	5	5	5	1	1	5	1	3	5	2	4	3	2
131	2	2	2	1	1	3	3	4	3	3	3	4	4	5	4	4	5	4	3	5	4	3	4	5	4	3	5	5	2	3	5	3	5	2	3	4	4	4	5	4	5	4	5	4	3	5	3	5	4
132	2	2	2	2	3	4	2	4	3	3	3	4	3	5	5	4	4	4	4	4	3	3	4	4	4	4	4	4	2	4	5	5	4	4	4	5	3	4	5	5	3	3	5	3	3	4	3	3	4
133	1	2	2	3	2	3	5	1	1	1	1	5	5	5	3	3	5	1	3	5	5	3	3	5	3	3	3	3	5	2	5	3	3	5	1	3	3	3	3	1	3	5	3	2	1	3	3	3	3
134	1	2	2	3	4	3	5	3	3	1	4	5	3	3	3	2	5	2	5	3	5	4	2	2	4	4	3	3	5	5	4	3	3	3	3	3	2	3	3	4	4	1	2	2	3	3	4	5	3
135	2	2	2	3	5	3	5	5	5	1	2	5	5	5	3	5	3	5	3	5	5	5	5	3	3	5	5	3	5	5	4	5	3	1	5	5	5	5	5	5	5	5	5	5	4	5	4	5	5
136	2	2	2	2	3	3	5	4	5	4	5	5	5	4	3	5	4	5	4	5	5	4	3	4	5	4	5	3	3	4	4	5	3	2	4	5	4	5	4	4	3	4	4	4	3	4	5	4	5
137	2	2	2	3	2	2	4	4	2	2	1	4	4	3	2	3	3	5	3	4	4	5	4	4	5	1	4	3	5	4	5	4	3	3	3	4	5	5	4	5	3	4	5	1	2	3	4	4	4
138	1	2	2	4	4	3	5	5	4	5	3	3	4	5	4	4	5	3	5	3	5	4	4	3	5	4	3	5	2	5	4	5	3	1	3	4	4	5	5	5	3	5	4	3	5	5	5	3	4
139	2	2	2	2	4	3	3	2	2	2	4	4	3	3	1	1	3	4	2	5	2	5	2	3	3	5	4	2	5	3	4	4	1	2	5	4	4	5	2	2	3	4	4	3	3	2	4	3	2
140	1	2	2	3	3	4	3	4	2	4	2	5	4	4	2	1	3	2	3	5	4	5	4	3	4	4	2	3	2	4	4	5	3	3	4	4	4	4	5	4	4	4	4	3	4	4	4	5	4
141	2	2	2	2	2	3	3	4	4	4	5	4	3	3	2	2	2	3	4	4	5	4	2	2	4	4	1	4	3	3	4	2	3	3	2	5	3	1	3	4	5	2	1	3	3	4	5	3	1
142	1	2	2	4	5	4	4	5	3	5	3	3	2	4	1	4	3	4	2	4	4	5	5	2	4	5	5	4	3	5	4	4	2	4	5	4	4	5	5	5	3	3	2	4	3	2	2	4	4
143	1	2	2	3	5	5	2	4	3	5	4	3	5	5	5	4	4	4	3	5	4	4	3	5	4	5	4	5	4	5	4	4	4	1	5	4	5	5	5	4	5	4	3	5	4	5	4	4	5
144	1	2	2	4	4	3	2	3	3	3	5	4	4	4	4	4	3	4	3	4	4	3	3	4	5	5	5	3	2	3	3	4	2	2	1	5	4	3	4	4	3	3	3	4	3	4	3	3	3
145	2	2	2	3	3	4	5	5	4	4	4	5	5	2	5	5	5	4	4	5	4	5	4	5	3	4	3	5	3	4	4	4	4	1	5	5	5	5	5	5	5	1	5	4	5	5	3	4	3
146	1	2	2	3	3	3	1	3	1	3	3	4	4	3	4	5	4	3	4	2	3	3	3	4	3	3	3	2	3	4	4	4	4	3	3	3	4	4	3	3	3	3	3	3	4	4	4	3	3
147	1	2	2	3	4	4	4	3	2	2	3	4	3	3	4	4	5	3	2	2	3	4	2	4	3	4	4	3	3	4	2	4	4	4	2	3	4	1	4	5	2	4	4	3	4	3	4	4	2
148	2	2	2	5	5	3	3	2	3	4	3	5	5	4	4	2	3	4	5	4	3	4	5	4	3	3	4	4	4	4	5	4	5	3	4	4	5	4	5	3	3	3	4	4	5	5	3	4	4
149	1	2	2	2	4	3	5	5	5	4	4	3	4	3	3	3	4	3	3	3	5	5	4	5	4	5	5	2	4	5	4	4	4	1	4	3	4	4	4	1	5	1	1	1	2	2	3	4	2
150	1	2	2	3	3	2	1	2	2	2	3	4	3	3	2	2	5	5	5	5	4	3	3	2	1	2	2	2	4	4	2	4	1	3	3	5	5	4	3	3	3	4	5	4	4	4	5	4	3
151	1	2	2	4	5	3	4	5	4	5	5	5	4	5	4	5	5	3	3	4	5	5	4	3	4	5	4	5	1	5	5	4	3	1	5	5	4	5	4	5	5	3	5	4	5	5	4	4	3
152	1	2	2	1	3	5	4	4	3	4	4	3	5	3	5	3	5	4	2	3	5	4	3	5	3	3	3	2	3	3	2	3	2	4	3	3	3	3	4	3	4	4	4	3	2	3	3	4	2
153	2	2	2	3	2	5	5	4	4	5	5	5	5	3	4	4	5	3	2	5	4	5	4	4	5	4	4	3	3	4	5	4	5	3	4	4	4	5	5	5	3	3	3	4	4	5	4	4	5
154	2	2	2	2	1	3	4	5	1	2	1	5	3	5	5	3	5	5	3	5	5	5	3	3	5	5	4	4	3	5	3	5	1	1	5	4	3	3	5	5	4	4	3	4	3	5	5	3	4
155	2	2	2	4	3	2	4	3	3	4	5	5	5	4	4	4	3	3	5	5	3	5	4	4	4	4	5	3	1	4	4	5	5	2	4	3	4	4	3	4	4	4	3	3	3	4	5	5	5
156	2	2	2	3	3	3	5	5	4	5	5	5	4	4	4	5	5	5	4	3	3	5	3	4	5	3	4	4	3	4	3	5	4	2	4	4	5	4	3	3	4	5	4	4	3	4	4	5	5
157	2	2	2	2	3	3	4	3	3	4	1	3	4	4	5	3	3	4	5	3	4	4	3	3	4	5	4	4	2	4	3	4	3	3	3	3	4	5	5	5	4	4	4	4	4	3	4	4	4
158	2	2	2	1	1	3	3	3	3	3	4	4	4	3	4	4	5	5	3	5	4	5	3	3	4	4	4	2	5	5	3	4	2	3	5	5	5	5	1	2	5	3	3	3	4	4	5	5	4
159	1	2	2	3	5	3	5	5	1	1	5	4	5	5	4	4	5	5	5	5	4	5	5	5	3	5	5	5	5	5	5	5	5	1	1	5	5	4	4	5	5	5	5	5	5	5	5	5	3
160	1	2	2	2	3	5	4	3	3	2	5	4	5	4	2	4	3	4	4	4	3	3	5	4	5	4	3	5	2	5	3	4	4	1	4	5	5	5	4	3	4	3	4	4	4	3	5	5	4
161	2	2	2	2	2	5	4	2	3	1	4	4	5	2	1	1	3	2	2	3	3	4	4	4	4	5	4	2	5	5	4	4	2	5	2	3	4	5	3	4	5	5	3	5	4	3	4	4	3
162	1	2	2	3	3	5	5	5	2	4	1	1	4	3	5	2	1	4	3	1	5	5	4	3	5	5	5	5	1	2	5	5	5	3	5	4	4	3	3	2	5	4	3	4	3	2	3	4	3
163	1	2	2	3	4	4	3	5	1	1	3	3	5	5	5	5	5	5	3	3	3	4	4	5	5	4	4	4	1	5	3	3	3	2	4	4	5	4	4	5	5	5	5	4	4	4	5	5	5
164	1	2	2	3	3	4	4	4	3	3	3	4	3	4	3	2	3	3	3	3	4	2	3	3	4	4	4	4	1	4	4	3	3	3	4	4	3	3	3	4	4	3	4	4	3	4	3	3	4
165	1	2	2	4	3	5	5	4	5	5	3	5	3	5	4	3	3	5	5	4	3	5	4	2	4	3	3	2	5	4	4	5	2	3	4	4	3	3	3	4	5	5	5	4	4	3	4	2	3
166	1	2	2	3	2	3	3	5	3	5	4	4	5	5	5	3	3	4	4	5	4	5	4	4	3	4	5	4	2	5	4	3	5	1	4	5	3	3	3	4	4	4	5	5	5	5	4	4	4
167	2	2	2	2	3	3	4	5	5	4	5	5	2	5	4	4	4	5	4	5	5	4	4	3	3	3	4	4	2	4	3	3	3	2	4	3	3	3	3	2	3	3	5	5	5	5	5	5	4
168	1	2	2	2	2	4	3	5	1	3	4	4	4	5	3	5	5	5	4	3	4	5	5	5	4	4	5	5	5	2	4	3	4	1	5	5	4	4	4	3	4	5	5	5	4	2	4	4	3
169	1	2	2	1	2	3	5	4	4	4	3	3	3	4	5	5	3	4	3	3	3	4	4	5	4	5	4	4	4	5	5	4	4	1	4	4	4	4	4	4	5	5	4	4	3	4	5	3	4
170	2	2	2	3	3	5	2	3	3	2	2	4	2	4	3	4	4	4	4	3	5	5	5	4	3	4	4	3	1	4	3	3	3	4	3	3	4	5	5	5	4	4	4	3	4	2	4	4	4
171	1	2	2	2	2	4	3	3	3	4	3	3	3	3	3	3	4	4	4	4	3	5	4	4	3	3	3	3	2	3	3	4	5	1	3	3	5	5	5	5	4	4	3	3	4	4	4	5	5
172	2	2	2	3	3	3	3	3	4	3	4	3	1	3	4	4	1	2	4	2	1	2	2	2	1	3	4	3	2	5	4	4	5	1	4	5	4	5	5	4	5	5	5	4	5	5	4	5	4
173	2	2	2	3	3	3	4	4	4	5	4	4	4	5	4	4	4	4	5	3	4	4	5	5	5	4	3	5	3	5	5	4	5	2	5	5	5	4	5	5	4	4	5	5	4	4	4	3	5
174	2	2	2	1	3	3	4	4	3	4	5	5	4	4	4	4	5	4	3	4	5	4	5	4	3	4	4	4	2	3	4	4	3	4	4	5	4	4	5	3	4	5	4	4	4	5	5	5	4
175	2	2	2	2	3	2	3	2	2	1	3	5	4	3	2	1	3	2	1	3	3	5	2	3	4	3	3	4	1	3	3	5	4	4	3	4	3	3	4	3	4	3	3	4	4	4	3	4	4
176	1	2	2	3	3	3	3	2	4	3	3	5	5	4	3	4	4	4	3	5	5	5	4	3	2	4	4	3	2	4	5	5	4	2	4	4	4	4	4	5	4	3	3	5	4	3	3	4	4
177	2	2	2	3	3	3	3	3	4	3	4	3	1	5	3	3	4	5	4	5	4	5	3	5	3	4	5	3	4	5	5	4	5	3	4	5	4	4	5	4	4	4	3	5	5	5	4	3	5
178	2	2	2	1	2	4	4	4	3	4	5	4	4	5	5	5	4	4	5	5	4	5	5	5	4	5	4	4	1	5	3	4	4	3	3	4	5	5	4	4	4	4	3	4	4	3	5	5	5
179	2	2	2	3	5	5	5	5	4	4	3	5	4	5	3	5	4	4	5	3	5	4	3	5	3	5	4	5	4	5	5	3	4	1	3	4	4	5	3	5	3	4	4	5	4	3	4	5	4
180	1	2	2	4	3	4	3	4	3	3	4	4	3	3	2	4	4	4	4	4	3	5	4	3	3	4	4	4	3	5	4	5	5	3	4	4	4	4	3	3	3	3	3	5	5	4	4	3	3
181	2	2	2	3	3	3	5	4	3	3	5	5	5	4	4	5	5	3	4	3	4	3	4	4	5	5	4	5	5	5	5	1	5	2	1	2	5	3	4	5	5	4	1	5	5	4	5	4	3
182	2	2	2	3	3	3	3	3	4	3	3	3	2	4	2	4	5	4	5	5	4	4	4	4	4	5	5	2	3	4	3	5	3	4	5	5	4	3	4	4	4	5	5	4	3	5	5	4	5
183	2	2	2	2	3	4	2	3	4	4	3	5	5	4	3	5	5	4	4	4	4	4	4	4	4	4	5	5	2	4	5	5	4	2	5	4	4	3	3	4	4	4	3	4	5	4	4	4	3
184	1	2	2	3	2	5	3	4	3	1	1	5	5	4	1	1	4	4	2	4	4	5	2	5	5	4	2	2	3	5	5	3	2	2	3	3	4	5	3	2	3	4	3	3	3	4	3	3	4
185	1	2	2	3	2	5	4	4	2	3	1	4	4	5	4	4	4	5	4	4	5	3	3	3	5	5	5	3	4	3	4	4	1	3	4	4	3	3	2	3	3	3	3	4	2	3	4	4	3
186	2	2	2	4	3	4	3	3	4	2	3	4	3	4	3	3	4	5	3	3	3	3	4	4	3	3	3	3	4	5	3	3	3	3	3	3	2	3	4	3	5	3	3	4	4	4	3	4	5
187	2	2	2	4	2	5	4	4	5	2	5	5	4	4	3	3	5	5	4	3	4	5	5	3	4	4	3	5	1	5	5	5	4	3	5	5	4	4	3	3	4	4	4	4	5	5	4	4	4
188	1	2	2	4	4	4	3	3	3	2	3	5	4	4	4	3	3	5	5	5	3	3	4	4	4	5	4	2	4	3	5	5	4	3	5	4	5	4	3	5	4	4	4	3	5	4	3	4	3
189	2	2	2	2	3	2	3	1	2	3	2	4	3	3	1	1	3	1	1	4	3	3	4	3	5	4	3	1	5	5	3	5	3	5	4	5	5	5	3	5	5	5	5	5	4	4	5	3	3
190	1	2	2	1	2	3	3	3	5	1	1	4	2	3	3	4	1	2	3	4	5	2	2	4	1	5	4	4	2	3	3	4	2	5	1	2	3	2	1	4	4	4	5	4	3	3	3	3	3
191	1	2	2	3	2	3	1	3	2	5	4	5	4	4	4	3	3	3	5	5	4	4	3	4	4	4	3	3	5	3	4	5	1	4	3	4	5	3	3	3	4	3	3	4	3	4	2	4	4
192	2	2	2	3	4	3	1	2	2	3	4	4	3	3	3	5	3	3	3	5	4	3	3	4	5	4	3	5	3	3	5	5	4	3	1	4	4	4	3	3	4	4	4	3	2	5	4	4	3
193	2	2	2	2	3	3	5	4	5	4	4	4	5	5	5	3	3	4	5	3	3	3	4	4	5	5	3	3	4	4	4	5	4	1	4	5	3	5	4	3	4	5	5	4	3	4	5	3	3
194	2	2	2	2	3	4	4	4	3	2	2	5	5	5	4	2	1	5	4	1	4	5	5	5	5	5	5	4	3	3	3	3	3	3	3	3	3	3	3	3	3	3	3	3	3	3	4	4	5
195	2	2	2	5	3	3	2	3	4	4	3	4	4	4	3	4	4	3	3	1	5	5	3	3	4	2	3	2	3	5	5	5	5	1	4	4	3	3	3	3	3	3	3	5	5	4	3	2	3
196	1	2	2	2	3	4	5	4	3	2	4	4	4	5	1	5	4	5	5	4	4	4	5	4	3	4	5	5	1	3	4	5	5	2	2	3	3	3	5	5	4	2	5	5	4	4	5	4	4
197	1	2	2	5	3	2	4	4	4	4	3	4	4	3	4	5	5	3	5	4	4	4	5	5	3	5	4	5	1	4	5	5	4	3	2	4	4	5	4	3	3	5	5	4	4	3	4	5	4
198	1	2	2	1	3	3	4	4	1	5	5	5	4	1	5	1	3	4	4	5	3	5	4	4	4	5	4	3	3	3	3	4	3	4	5	4	4	4	5	5	3	4	3	3	4	4	5	5	5
199	2	2	2	3	4	3	2	2	2	1	1	4	4	2	1	3	3	3	1	3	3	2	3	3	4	5	5	4	3	3	3	3	3	2	2	3	4	3	3	3	4	3	4	3	3	4	5	4	3
200	1	2	2	4	4	3	4	4	3	5	5	4	4	4	2	2	2	4	3	4	4	2	5	5	2	5	5	4	1	4	5	3	3	4	2	3	5	4	4	5	3	5	5	3	5	5	5	5	4
201	1	2	2	4	4	5	3	4	2	3	3	4	4	3	3	3	3	3	3	3	2	3	3	3	4	3	3	3	3	3	3	4	2	3	4	5	4	4	5	5	3	4	4	4	4	4	3	4	4
202	1	2	2	4	4	3	5	3	3	5	3	5	5	3	4	5	3	4	4	5	4	5	4	5	4	3	3	2	1	3	4	5	1	5	3	1	2	2	3	4	3	3	3	4	4	3	4	4	4
203	1	2	2	4	5	3	4	5	2	4	5	5	4	3	4	5	4	5	3	4	3	4	5	4	3	4	5	3	2	5	5	5	4	2	4	5	5	3	3	2	4	5	3	4	3	5	4	5	5
204	1	2	2	3	4	2	4	4	2	1	1	5	4	4	3	3	4	3	3	5	5	5	3	4	4	5	5	5	4	4	5	5	4	3	5	5	5	4	5	3	5	3	4	4	4	3	5	4	3
205	1	2	2	3	4	4	5	5	5	5	5	5	5	3	3	4	4	3	4	4	4	4	4	3	4	4	3	4	4	4	4	4	4	5	4	5	5	5	4	3	4	4	3	4	3	4	5	4	4
206	1	2	2	4	3	3	5	3	4	5	4	3	4	4	5	4	4	3	5	4	5	5	5	4	5	5	5	4	2	5	4	5	5	2	5	5	5	5	3	5	5	5	5	5	4	4	5	4	5
207	2	2	2	3	3	3	5	4	3	1	3	5	5	4	2	2	3	4	4	5	3	5	2	5	3	5	5	5	1	5	5	5	5	4	5	5	5	5	5	5	5	5	3	5	5	3	5	5	2
208	1	2	2	3	4	4	5	5	4	4	1	5	4	2	5	4	3	2	3	4	3	4	5	4	3	4	4	2	1	4	4	5	5	5	2	5	5	5	5	5	5	5	5	5	5	5	3	5	3
209	2	2	2	1	2	3	3	3	2	2	2	4	3	5	3	2	3	3	3	4	3	3	2	3	4	3	5	3	5	3	4	5	2	3	4	4	4	3	5	3	3	4	4	2	4	4	3	3	5
210	1	2	2	2	3	3	4	1	1	5	1	4	5	1	1	1	1	1	5	5	5	2	1	1	2	2	3	2	1	3	5	5	1	4	1	1	2	2	3	3	3	2	4	5	5	4	3	3	4
211	2	2	2	1	2	2	2	2	2	2	1	4	1	3	1	1	2	3	1	2	3	5	3	2	3	3	3	3	1	5	2	4	1	4	2	3	2	4	4	2	3	4	5	4	4	5	4	5	4
212	2	2	2	1	3	3	3	2	2	3	2	2	2	2	3	3	3	3	4	3	4	4	4	4	3	4	4	3	5	3	4	4	3	2	1	5	5	3	4	3	4	4	4	5	4	3	4	5	3
213	1	2	2	2	3	3	3	3	2	2	4	5	3	3	2	4	3	5	2	5	5	4	4	4	5	4	5	4	1	3	4	5	4	1	4	4	4	4	5	5	4	3	3	4	4	5	5	4	3
214	2	2	2	2	3	2	3	3	4	2	2	4	3	3	3	3	2	2	3	3	3	5	3	3	3	4	4	2	4	3	3	3	3	3	3	3	3	4	3	3	3	3	3	3	3	3	3	3	3
215	2	2	2	1	2	3	4	4	3	3	2	5	5	3	4	3	4	4	4	4	4	3	3	4	4	3	4	4	2	3	4	4	4	4	2	5	3	4	4	4	1	1	3	4	1	3	1	4	4
216	2	2	2	4	3	3	5	3	5	1	5	5	5	5	1	3	5	3	4	5	5	5	4	4	5	3	5	5	4	5	5	3	3	2	5	3	3	5	5	5	5	3	5	5	5	2	3	5	5
217	1	2	2	2	4	3	4	4	4	2	1	4	3	5	5	4	3	4	4	3	4	5	3	3	3	2	4	1	1	5	4	5	3	3	4	4	4	5	5	5	3	4	3	5	4	3	5	4	5
218	2	2	2	3	3	5	3	3	3	5	4	5	2	2	1	4	5	5	5	5	5	5	5	4	5	5	5	3	3	1	5	5	2	1	5	5	5	5	5	5	5	5	5	5	5	5	5	5	1
219	1	2	2	1	2	5	2	2	3	5	5	4	5	3	5	5	4	4	4	3	4	4	5	5	3	4	4	4	1	3	3	3	2	4	3	3	4	3	4	4	2	3	5	4	4	3	3	5	4
220	1	2	2	3	3	3	4	5	1	2	4	5	5	5	1	4	4	4	4	4	5	3	5	4	3	4	4	5	1	5	5	5	5	4	3	2	5	5	5	3	5	5	5	3	5	5	4	5	5
221	2	2	2	3	3	3	3	3	4	3	4	3	1	3	4	4	1	2	4	2	1	2	2	3	4	4	3	2	3	5	4	4	4	2	4	3	3	2	2	3	4	3	4	5	3	4	5	4	4
222	2	2	2	2	3	3	4	5	5	5	4	5	3	5	3	2	2	2	3	4	3	3	3	3	3	4	4	4	2	4	3	3	3	3	4	4	4	4	5	3	4	4	4	3	4	3	2	3	3
223	1	2	2	4	2	3	4	4	5	3	5	5	3	3	4	4	4	4	4	4	5	5	5	5	5	5	4	5	1	4	3	4	5	2	5	4	5	4	4	4	4	5	4	5	5	4	5	5	4
224	1	2	2	1	2	3	4	3	2	4	2	3	3	3	2	2	3	3	4	3	3	3	3	3	3	3	3	3	2	3	4	3	3	3	4	4	3	3	4	3	4	4	4	4	3	3	5	3	3
225	2	2	2	3	3	3	3	3	3	3	3	3	5	5	4	3	1	3	3	3	5	5	4	3	4	3	4	4	3	1	3	3	4	2	3	4	5	5	3	4	4	3	4	3	3	4	4	3	4
226	1	2	2	3	4	4	3	4	3	4	5	5	3	4	5	3	3	3	3	3	4	5	4	4	5	3	3	4	1	3	4	4	3	3	4	5	4	4	5	4	4	5	3	5	3	4	3	4	3
227	1	2	2	2	3	3	4	5	4	3	1	5	3	4	3	3	3	1	1	2	5	3	2	3	3	3	2	5	3	3	3	3	4	1	4	3	2	3	4	2	4	3	4	3	3	3	3	3	3
228	2	2	2	1	2	2	2	4	2	4	3	3	3	4	2	3	3	4	3	3	4	3	4	4	4	3	5	5	2	3	3	3	4	2	3	3	5	4	4	3	4	4	5	4	3	3	4	5	4
229	1	2	2	4	2	3	4	5	5	4	5	5	5	5	5	5	5	5	5	3	4	5	4	5	5	5	3	3	2	5	4	5	5	3	5	3	5	4	5	3	4	5	4	4	4	5	5	4	5
230	1	2	2	3	3	5	5	3	3	4	3	4	2	3	1	4	2	3	4	5	3	4	3	4	4	4	4	3	1	2	3	3	3	3	3	4	4	3	3	3	3	4	3	4	4	4	3	4	5
231	1	2	2	4	4	4	5	4	5	5	5	5	5	3	5	5	5	5	5	4	3	5	5	3	5	5	3	3	2	5	5	5	5	1	5	5	5	5	5	5	5	4	5	5	5	4	4	5	5
232	2	2	2	1	4	3	4	3	4	4	3	3	2	3	2	3	3	3	4	1	5	4	4	5	4	5	4	3	2	3	3	4	5	3	3	3	4	3	3	5	5	3	4	3	3	4	4	5	5
233	2	2	2	5	3	4	5	1	5	5	4	4	4	5	4	4	4	4	4	5	4	4	3	4	5	4	4	5	1	5	5	5	5	3	3	3	4	4	5	5	5	5	4	4	4	4	3	3	3
234	1	2	2	3	2	5	5	5	4	4	3	3	5	4	4	3	5	5	4	4	5	4	4	5	5	4	4	3	1	4	3	5	5	3	5	5	4	3	3	5	5	4	4	5	4	5	4	4	5
235	1	2	2	3	3	5	5	5	5	5	5	3	5	5	5	3	5	5	5	5	5	5	5	5	5	5	5	5	1	5	4	5	5	3	5	5	5	5	5	3	4	5	5	5	5	3	4	5	5
236	1	2	2	4	3	5	5	5	3	3	4	4	4	4	3	4	4	4	3	3	3	3	4	3	3	4	4	5	1	5	4	4	3	2	2	4	4	5	5	1	2	3	3	3	4	4	4	5	5
237	2	2	2	1	2	3	3	5	4	4	4	5	4	5	4	5	5	4	4	4	4	5	5	4	5	4	4	5	2	4	5	4	4	2	4	5	4	4	5	5	5	4	3	5	3	4	5	3	4
238	2	2	2	1	3	3	2	2	3	3	5	4	4	3	4	5	4	3	4	4	5	4	3	5	4	5	4	4	2	2	3	3	4	2	3	4	5	4	4	5	5	4	4	5	4	4	3	5	5
239	1	2	2	3	4	4	3	4	3	5	4	4	3	4	3	4	5	3	4	5	3	4	4	3	5	4	4	3	1	2	3	4	4	2	5	3	5	5	4	4	3	3	4	5	4	4	4	3	3
240	2	1	2	3	3	2	2	2	2	5	4	3	3	3	4	4	4	3	3	5	3	4	5	5	4	3	5	4	5	5	3	4	4	3	3	4	5	5	5	2	3	3	2	4	5	3	4	3	2
241	2	2	2	1	4	4	4	5	5	4	4	4	4	3	5	2	4	5	4	4	3	3	5	4	4	4	4	3	2	5	4	5	3	2	4	3	3	4	3	3	5	5	4	3	5	3	5	3	4
242	1	2	2	5	3	4	5	5	4	4	4	3	3	1	5	5	4	3	4	4	3	4	3	4	3	4	5	5	2	4	3	3	5	2	5	3	5	5	4	3	5	5	3	4	5	5	3	5	5
243	2	2	2	1	2	3	4	4	4	3	4	4	4	5	4	4	3	4	2	1	4	3	5	4	4	3	4	2	2	3	2	2	4	4	4	3	2	3	2	4	3	4	3	2	3	4	4	4	4
244	2	2	2	3	3	3	2	2	3	4	4	5	3	4	3	3	4	3	2	3	3	2	3	3	2	4	3	2	3	4	2	1	4	2	4	3	3	4	3	4	4	3	4	4	3	4	5	4	3
245	1	2	2	1	2	3	5	5	5	4	5	5	4	4	3	5	4	4	5	4	5	4	5	5	5	4	4	3	3	5	5	5	4	2	4	3	4	5	5	5	4	3	3	5	5	4	3	3	4
246	1	2	2	1	2	3	4	4	4	3	4	5	3	4	3	5	3	4	5	3	5	4	4	3	3	2	4	4	1	3	4	4	3	1	4	3	3	3	4	3	5	3	2	3	4	3	3	4	2
247	2	2	2	4	3	4	3	5	4	4	5	4	3	5	5	4	3	5	4	4	4	3	5	5	4	4	3	5	2	5	5	4	4	1	5	4	4	5	4	4	5	5	4	4	5	5	5	5	4
248	2	2	2	2	3	3	3	3	4	4	3	4	3	4	4	3	4	4	5	4	3	5	4	3	5	5	3	3	1	3	5	3	5	2	3	4	4	4	3	5	5	3	3	3	4	3	4	5	3
249	2	2	2	1	3	3	4	4	3	4	5	5	4	4	5	4	3	5	5	4	3	5	5	4	5	4	4	5	1	4	3	3	3	1	4	3	3	2	5	5	4	3	4	5	5	3	5	4	4
250	1	2	2	3	4	3	3	5	4	2	2	3	5	3	3	3	3	4	3	3	4	4	4	4	5	5	3	4	2	5	5	5	5	1	5	5	5	4	5	4	3	5	5	5	4	5	5	5	5
251	2	2	2	3	4	3	1	2	4	4	5	4	3	5	5	4	4	5	4	3	5	3	4	5	3	4	4	5	5	3	3	4	2	3	3	3	3	3	3	3	3	3	2	4	4	4	3	4	4
252	1	2	2	1	3	5	5	4	2	5	4	5	5	4	4	3	4	4	4	3	4	4	4	4	4	5	5	2	3	4	5	5	4	1	4	4	4	4	4	4	4	5	4	4	4	5	5	5	4
253	1	3	2	3	3	4	2	5	2	2	2	5	5	5	5	4	2	3	2	3	2	4	4	4	5	5	2	5	3	5	5	4	5	2	5	5	4	5	5	4	4	3	5	5	4	4	4	5	5
254	1	3	2	4	3	2	3	3	3	4	1	3	2	3	3	1	2	1	3	3	2	3	3	3	3	3	3	3	3	5	3	5	5	1	5	4	5	5	4	5	5	4	5	5	5	5	4	4	5
255	1	3	2	3	2	3	4	5	3	2	2	5	3	4	3	3	4	5	3	4	5	4	4	3	4	4	4	5	2	1	4	4	2	3	5	5	5	4	5	2	4	4	5	3	4	5	3	5	4
256	1	3	2	3	3	5	3	2	2	3	3	4	4	3	5	5	3	5	4	4	5	4	5	4	3	3	5	4	1	3	2	4	3	3	2	4	4	2	3	2	3	2	3	3	3	3	4	4	2
257	2	3	2	4	2	4	3	2	3	4	4	4	3	2	2	3	4	1	3	4	3	2	4	1	3	4	5	3	2	4	3	5	3	4	4	2	3	3	5	1	2	1	3	3	3	3	3	3	3
258	1	3	2	1	1	3	3	5	3	3	5	5	5	4	3	5	4	4	3	5	4	5	4	3	3	3	4	4	3	5	5	5	5	1	5	5	5	5	1	5	4	5	4	4	4	5	4	5	4
259	2	3	2	3	2	2	3	4	3	4	3	3	3	3	3	3	3	5	4	3	4	4	5	3	5	4	5	3	4	4	4	5	2	5	3	5	5	2	5	3	2	5	4	3	5	4	3	5	5
260	1	3	2	3	2	3	3	5	3	5	5	5	5	1	1	5	5	5	5	5	5	3	5	5	4	5	5	4	1	1	3	5	5	5	5	5	5	5	5	5	5	5	5	5	5	5	5	3	5
261	1	3	2	4	3	3	4	3	4	5	3	3	2	5	3	2	3	2	3	3	2	2	3	2	4	3	3	4	4	5	4	3	3	4	3	5	5	5	3	3	5	2	3	4	2	3	5	3	2
262	2	1	2	3	2	5	3	3	3	2	4	4	3	2	2	4	3	2	2	3	4	5	2	3	5	5	4	3	4	3	5	5	3	2	5	5	5	5	5	1	1	3	3	1	5	4	5	5	3
263	1	3	2	3	3	3	4	4	5	5	5	5	5	5	5	5	5	5	5	5	5	3	5	5	5	5	5	1	5	5	5	5	5	1	4	5	4	3	3	3	4	4	3	4	5	4	4	4	4
264	1	3	2	5	3	5	4	4	4	3	2	3	3	3	3	1	2	2	3	3	2	2	3	3	3	4	3	4	4	3	3	3	3	3	3	3	2	3	2	3	3	3	4	4	3	5	4	3	4
265	2	3	2	2	1	2	4	4	3	4	2	4	2	4	2	2	2	3	3	4	4	3	3	3	4	4	4	5	2	3	3	2	3	4	5	3	5	5	5	4	2	3	5	5	3	5	2	5	5
266	1	3	2	4	5	4	3	2	4	1	5	4	3	5	5	1	2	3	2	3	5	3	3	4	5	5	4	4	5	2	3	3	2	2	3	2	2	2	3	3	4	4	4	3	2	3	4	5	5
267	2	3	2	1	1	2	4	4	5	4	3	3	5	5	4	4	5	4	4	3	5	4	4	4	5	5	4	3	2	4	3	4	3	1	5	5	4	4	5	5	5	4	4	4	5	5	4	3	3
268	1	3	2	3	3	3	4	4	5	5	5	4	5	5	5	5	5	4	5	4	5	5	5	5	4	3	3	5	5	5	5	5	4	1	5	4	4	5	5	4	5	5	5	4	5	4	4	4	5
269	1	3	2	1	2	4	5	5	5	5	4	4	5	5	5	5	5	5	5	5	5	5	5	5	5	5	5	5	1	5	4	3	5	2	4	3	4	5	5	5	3	4	3	4	4	3	3	3	4
270	1	3	2	1	2	4	5	4	5	5	5	5	4	4	5	4	4	4	5	5	4	4	4	5	3	3	4	4	2	5	4	4	4	1	5	4	5	5	5	5	4	3	3	5	5	4	4	5	4
271	2	3	2	4	2	4	3	2	2	4	1	1	4	5	3	3	1	1	3	4	3	3	1	3	4	4	4	4	3	4	4	4	4	1	5	4	4	3	4	4	4	5	4	3	4	4	5	4	3
272	1	3	2	3	4	4	5	4	5	2	2	5	5	5	4	5	5	2	5	5	5	5	5	5	5	5	5	5	1	5	5	4	5	3	1	5	5	5	5	5	5	5	5	5	5	5	5	5	5
273	1	3	2	4	4	2	2	2	2	3	2	3	2	1	2	1	3	2	5	5	5	5	5	3	3	1	3	2	1	2	3	1	4	4	3	1	4	1	2	3	2	3	1	4	2	3	2	2	2
274	2	3	2	3	3	3	5	5	5	5	3	4	4	3	4	4	5	4	4	4	5	4	5	4	5	5	5	4	2	5	5	5	5	4	5	5	2	5	5	5	5	2	5	5	2	5	2	5	5
275	2	3	2	1	2	4	5	5	5	4	5	4	4	4	5	5	5	5	5	5	5	5	5	5	5	5	5	5	1	5	5	5	5	1	5	5	5	5	5	5	5	5	5	5	5	5	5	5	5
276	1	3	2	4	2	4	3	3	4	5	3	4	3	4	3	3	3	3	3	5	2	3	3	4	2	3	2	2	5	3	4	3	1	4	3	4	3	2	4	3	2	3	1	2	3	4	2	3	3
277	1	3	2	4	2	4	5	5	5	5	5	5	5	5	5	5	5	5	5	5	5	5	5	5	5	5	5	5	1	5	5	5	5	1	5	5	5	5	5	5	5	5	5	5	5	5	5	5	5
278	2	3	2	4	3	5	2	5	1	1	1	5	5	5	5	5	5	5	2	5	5	5	1	5	5	5	5	5	5	5	5	5	5	5	5	5	5	5	4	4	3	3	5	5	5	4	3	5	5
279	2	3	2	3	3	5	4	1	4	2	5	5	4	4	5	5	4	2	2	2	3	4	2	5	5	5	4	2	5	5	4	5	4	5	4	2	3	4	2	3	4	2	4	2	4	5	3	4	5
280	2	3	2	3	3	4	4	4	2	1	1	5	2	5	2	2	5	5	1	3	5	5	5	1	5	3	1	1	5	1	5	5	4	1	4	5	4	5	4	5	1	4	4	5	3	4	5	5	3
281	1	3	2	4	4	4	5	4	4	5	1	5	5	5	1	4	5	4	4	4	4	5	4	5	3	4	4	3	3	5	5	5	3	2	5	5	4	5	5	5	4	4	5	5	4	3	4	4	5
282	1	3	2	4	4	4	5	4	4	5	1	5	4	4	1	1	3	4	4	3	3	4	3	4	5	5	3	4	2	5	5	5	5	2	4	4	5	5	3	2	4	5	5	4	5	4	4	5	5
283	2	3	2	3	4	5	3	1	1	1	1	4	3	5	1	3	4	1	5	5	4	1	5	5	5	5	3	5	5	3	3	3	3	3	3	3	3	3	3	3	3	3	3	4	4	3	3	3	3
284	1	3	2	3	4	5	4	1	1	1	1	5	5	3	5	1	3	4	1	4	3	2	3	4	4	3	4	3	5	1	3	3	3	5	3	3	3	3	3	4	3	3	3	3	3	1	3	3	3
285	2	3	2	3	2	4	3	1	1	1	2	4	4	3	3	3	3	3	2	1	2	3	2	3	4	5	3	1	3	4	3	3	3	2	4	3	4	3	5	1	3	4	5	3	5	4	4	3	5
286	1	3	2	4	3	3	3	3	4	3	4	3	5	4	4	3	4	5	4	4	4	3	3	4	3	3	3	3	4	4	3	3	4	3	5	3	4	4	3	4	4	3	2	4	2	2	3	3	4
287	2	3	2	3	3	5	3	3	2	1	1	4	3	1	3	2	4	2	1	3	2	5	2	2	3	4	3	1	4	3	4	5	2	3	5	1	2	2	4	5	3	3	4	3	4	3	4	3	4
288	2	3	2	3	3	5	3	5	2	1	2	5	5	5	2	1	5	4	4	4	5	5	2	5	5	5	4	2	5	3	5	3	4	5	4	2	2	5	5	4	4	5	5	5	5	3	3	4	2
289	1	2	2	1	3	4	4	2	2	2	4	4	4	4	2	2	3	2	2	2	3	4	2	3	4	3	4	2	4	3	4	3	3	3	3	3	4	3	4	4	3	3	3	3	2	2	3	3	3
290	2	3	2	3	2	5	5	4	4	5	4	4	5	4	5	5	4	4	5	5	5	5	4	4	4	5	4	1	5	4	2	4	2	4	4	2	2	4	2	4	4	3	3	4	4	4	4	4	4
291	1	3	2	1	2	3	4	3	2	2	1	4	3	2	2	2	4	2	3	4	5	4	2	2	4	3	3	1	4	3	2	4	3	5	2	3	4	4	3	2	3	3	4	3	3	1	2	3	2
292	2	3	2	3	3	3	4	5	4	2	1	5	4	4	4	1	3	4	1	5	5	5	2	4	1	3	4	2	3	3	4	5	4	4	4	2	2	4	4	2	4	3	3	2	3	3	2	3	2
293	1	3	2	3	5	3	3	2	3	2	2	4	2	4	1	1	3	3	3	2	3	5	3	2	3	5	5	2	4	5	2	5	4	3	5	5	5	5	5	1	5	5	3	5	2	3	3	5	3
294	1	3	2	3	3	5	3	4	3	2	2	5	4	3	3	3	3	5	4	4	5	4	4	4	4	4	2	3	4	3	5	5	3	4	3	5	4	4	4	4	3	3	3	3	3	3	3	3	3
295	2	3	2	3	3	4	3	3	2	2	2	4	2	3	2	2	3	2	3	3	3	4	2	2	4	4	4	2	4	5	4	2	2	4	5	4	4	4	5	2	2	4	3	2	4	2	3	5	5
296	1	3	2	3	4	4	4	1	3	1	1	5	5	3	5	4	5	4	2	2	4	5	1	5	5	4	3	1	2	5	4	2	3	2	3	4	5	5	4	2	3	4	4	3	3	4	4	3	2
297	2	3	2	1	3	5	3	2	4	4	4	5	5	5	3	1	5	4	3	5	5	5	3	5	4	5	5	5	4	3	1	4	4	1	3	1	5	5	5	5	5	4	3	4	3	5	4	3	4
298	1	3	2	4	5	2	5	3	3	3	3	5	5	5	3	1	2	3	3	3	3	4	4	5	5	5	5	2	1	1	4	5	3	5	3	3	5	3	5	3	1	3	5	1	3	3	4	5	5
299	2	3	2	3	4	5	3	5	2	1	1	5	4	4	5	4	3	4	2	5	3	3	4	4	3	5	4	3	5	3	5	5	5	4	2	4	5	3	3	4	2	3	1	3	4	2	3	2	4
300	2	3	2	2	4	4	3	2	2	2	2	4	1	2	2	2	4	3	2	4	2	4	2	2	3	5	4	4	4	5	5	5	4	3	4	3	5	5	5	3	4	5	3	2	4	2	3	5	4
301	1	3	2	4	4	3	5	4	5	5	3	5	5	3	4	5	2	4	5	5	5	2	5	3	5	4	5	2	1	2	4	5	5	4	5	5	5	4	5	5	5	5	5	4	5	4	5	4	4
302	2	3	2	1	1	2	3	3	1	1	1	3	2	3	3	2	3	3	3	2	3	3	2	2	4	4	2	3	4	2	3	4	3	4	3	3	2	3	3	4	4	4	4	3	4	4	3	5	5
303	2	3	2	2	3	4	3	2	3	3	2	5	4	5	5	4	3	3	3	5	3	5	3	2	5	5	5	3	4	5	5	5	4	5	1	5	2	5	5	2	4	5	5	5	5	5	5	5	4
304	1	3	2	3	3	5	4	5	2	2	5	5	3	3	2	3	2	3	4	2	4	4	5	2	3	4	2	3	5	4	4	5	3	4	5	5	4	5	3	2	4	5	4	4	4	5	4	5	2
305	1	3	2	3	4	5	4	5	4	5	1	5	5	4	4	4	4	5	5	5	4	5	5	5	5	4	5	4	1	4	5	4	2	4	4	2	4	3	4	4	4	4	5	3	4	4	3	4	4
306	2	3	2	3	3	4	4	1	2	2	4	4	4	5	2	1	4	2	2	4	4	5	4	4	5	5	4	5	3	4	4	5	4	4	4	5	3	4	4	3	4	4	4	3	4	4	4	4	3
307	1	3	2	4	4	3	3	2	4	2	2	5	4	3	4	1	2	3	2	5	4	5	3	5	3	4	5	2	5	5	4	4	3	5	3	4	3	3	4	3	4	5	5	2	3	4	5	4	2
308	2	3	2	2	2	2	3	3	4	5	1	4	4	5	4	5	5	5	2	5	2	5	5	3	5	4	5	5	4	5	5	5	3	4	5	5	5	5	5	5	4	3	5	5	3	3	5	5	2
309	2	3	2	4	3	3	4	3	3	2	3	4	5	3	2	2	2	2	3	3	2	3	2	5	4	4	4	2	2	5	5	5	5	4	3	2	3	4	4	3	4	4	2	3	4	3	4	4	4
310	1	3	2	3	3	2	3	4	4	4	4	4	4	4	5	4	3	5	4	3	4	3	5	3	3	4	5	4	2	5	3	4	4	2	4	3	4	5	4	4	5	5	4	4	4	4	4	4	4
311	1	2	2	3	2	2	4	4	3	4	4	4	4	5	4	4	4	3	4	4	4	5	3	5	5	4	4	5	3	5	4	4	4	2	3	5	4	4	4	4	3	4	4	4	5	4	5	3	5
312	1	3	2	2	4	3	4	3	4	5	4	5	4	3	4	4	4	3	3	4	4	4	3	4	5	5	4	3	2	4	5	4	4	2	5	4	5	4	3	5	4	5	5	4	4	5	4	5	5
313	1	3	2	4	3	3	3	4	4	3	4	4	4	4	3	5	4	5	4	4	3	4	5	5	4	3	5	5	1	4	5	5	5	2	4	5	4	5	4	4	4	4	3	4	5	3	4	4	4
314	2	3	2	1	3	2	5	4	4	3	3	4	4	4	4	2	4	3	3	3	4	4	4	3	3	3	4	3	3	3	4	4	4	4	4	4	4	4	4	3	4	4	4	4	3	3	3	4	4
315	2	3	2	5	3	5	5	3	3	1	1	4	4	3	2	1	1	3	1	5	3	5	2	2	5	5	5	2	5	5	5	5	5	5	5	5	5	5	5	5	5	5	5	1	5	5	5	5	5
316	2	3	2	5	3	5	3	3	3	1	1	4	4	3	2	1	1	3	1	5	3	5	2	2	5	5	5	2	5	5	5	5	5	5	5	5	5	5	5	5	5	5	5	1	5	5	5	5	5
317	1	3	2	4	5	5	5	5	4	3	3	3	4	5	5	5	5	4	4	4	4	4	3	3	4	5	4	5	5	5	4	3	3	3	3	3	4	4	5	5	3	3	4	4	4	5	2	3	3
318	1	3	2	5	4	5	5	5	2	4	5	5	5	3	1	5	3	1	3	5	3	5	2	5	4	5	5	5	1	3	3	4	4	1	5	2	2	1	1	4	2	3	4	5	4	4	5	3	1
319	2	3	2	3	3	5	3	3	3	3	4	4	4	4	2	3	3	3	3	4	4	4	3	4	5	4	3	4	1	5	5	5	3	4	3	3	3	3	3	5	5	4	3	2	5	3	3	4	3
320	2	3	1	3	3	3	4	3	1	1	1	4	2	4	2	3	4	4	2	4	5	2	2	3	4	5	3	1	3	3	3	4	3	2	4	5	5	5	5	4	5	4	4	5	4	5	5	4	4
321	1	3	2	4	4	3	4	3	4	1	4	4	5	4	1	3	3	1	3	3	3	2	2	2	4	4	4	3	5	5	5	5	3	3	3	3	3	5	5	5	5	5	5	5	5	5	1	5	4
322	1	3	2	3	2	5	5	5	3	1	1	5	5	1	5	5	5	4	5	5	1	1	4	4	4	4	3	5	2	4	4	5	5	2	4	5	4	4	5	3	4	4	4	4	4	4	5	3	4
323	1	3	2	5	3	4	3	4	3	4	3	4	4	4	3	4	4	3	2	4	4	2	3	4	4	4	4	4	2	5	5	5	3	3	5	3	3	5	5	5	5	5	5	5	5	1	5	3	3
324	2	3	2	5	5	5	5	5	5	4	3	5	5	4	4	2	3	4	4	5	5	4	5	3	3	4	3	3	3	5	5	4	3	4	5	5	5	4	5	4	3	4	5	4	5	5	5	5	5
325	2	3	2	3	2	5	5	4	4	4	1	5	5	4	3	4	4	3	3	5	4	3	3	3	5	4	4	3	5	5	5	4	4	2	5	4	4	5	5	4	4	4	4	4	3	4	4	4	3
326	2	3	2	4	4	4	4	3	3	2	1	3	3	4	5	1	5	2	1	3	3	5	3	3	4	3	4	3	5	4	3	5	3	3	3	3	4	3	4	5	5	3	4	5	3	3	5	5	3
327	1	3	2	1	4	4	5	5	5	5	3	5	5	5	5	5	5	5	5	5	3	4	3	2	2	3	3	4	5	5	5	3	3	3	3	3	3	4	4	4	5	5	4	4	5	5	4	4	5
328	2	3	2	4	4	4	3	4	3	4	4	4	3	4	3	3	4	4	3	3	4	4	3	3	4	4	3	4	3	5	3	4	4	3	4	5	3	5	5	3	4	5	5	3	4	4	2	4	4
329	2	3	2	3	3	4	1	5	1	2	2	5	5	5	3	3	5	3	3	3	5	3	3	3	3	3	3	3	3	3	4	3	5	2	2	2	3	3	3	3	3	5	5	2	3	5	3	4	2
330	1	3	2	3	4	3	3	4	3	4	4	4	3	3	3	4	4	3	3	4	4	3	3	4	4	4	3	5	3	5	3	4	4	3	4	5	3	5	5	3	4	5	3	4	2	4	4	5	5
331	1	3	2	2	2	3	5	5	5	4	2	5	4	5	3	4	5	5	5	4	5	4	3	4	3	5	4	4	2	5	5	5	4	2	5	5	5	5	4	4	4	5	5	5	4	4	4	5	5
332	1	3	2	3	5	4	4	5	5	5	5	5	5	4	3	3	4	2	5	5	3	4	2	3	4	5	2	3	4	3	5	5	4	3	3	4	3	4	5	5	3	5	5	3	5	4	3	2	2
333	2	3	2	3	3	5	4	3	4	3	3	4	3	3	3	3	3	5	4	3	3	3	3	5	4	4	3	1	3	2	2	3	4	4	4	4	4	4	4	2	4	4	4	4	4	3	4	4	3
334	2	3	2	2	3	5	5	4	5	5	5	4	4	3	3	2	4	5	1	3	5	5	3	3	3	4	4	5	1	5	5	2	3	1	3	5	5	5	5	5	1	5	3	5	5	2	1	5	3
335	1	3	2	3	2	3	5	5	3	4	5	5	3	4	4	3	3	4	4	4	3	3	3	4	4	5	5	4	5	5	5	3	4	1	5	3	4	5	4	4	4	5	2	2	3	3	2	2	2
336	2	3	2	3	2	4	4	5	5	5	4	5	2	5	4	4	4	5	5	5	5	5	5	2	4	5	3	5	3	5	5	5	4	4	5	5	2	5	5	3	5	5	5	5	5	5	4	5	5
337	2	3	2	4	2	3	4	1	5	5	3	4	4	2	4	3	1	2	3	4	2	3	2	4	5	5	5	4	1	5	2	5	4	1	5	5	4	2	5	2	5	4	5	3	5	5	5	5	2
338	1	3	2	3	2	4	3	5	2	3	1	4	4	3	3	1	3	3	2	5	5	4	2	2	4	3	3	2	5	5	5	5	3	4	3	5	5	3	5	5	4	5	4	5	4	5	5	3	5
339	1	3	2	5	3	3	4	2	4	3	4	3	2	3	4	4	3	3	4	4	3	4	4	2	3	3	4	3	2	3	3	2	4	4	4	3	3	3	3	3	3	5	4	4	4	3	3	3	3
340	2	3	2	3	4	5	4	5	5	3	5	5	5	5	2	3	5	4	2	5	5	4	3	5	5	5	1	4	3	1	4	5	4	3	1	3	5	4	4	1	1	5	4	1	4	3	5	3	1
341	2	3	2	5	4	3	5	4	5	5	5	5	4	4	4	4	4	5	5	5	5	3	3	3	4	4	4	3	5	4	4	4	5	2	2	5	3	5	5	5	5	3	3	3	4	5	4	4	3
342	1	3	2	3	3	3	3	5	5	5	5	3	3	4	2	3	5	5	5	5	3	5	3	3	4	5	5	5	3	5	5	5	3	2	5	5	4	5	5	2	2	5	3	2	5	3	2	5	5
343	2	3	2	5	3	3	5	4	3	1	5	5	5	5	1	4	2	1	4	5	4	5	3	5	5	3	1	4	2	5	5	5	4	4	5	1	5	4	4	5	4	5	3	3	5	4	4	5	5
344	1	3	2	5	3	5	5	5	5	4	4	4	4	3	3	5	5	5	4	4	4	2	2	4	4	3	3	3	5	4	4	5	5	2	4	5	5	4	4	4	3	3	4	4	4	4	3	3	4
345	1	3	2	3	3	4	2	3	2	3	4	3	5	4	2	3	2	4	1	2	3	4	3	5	3	2	3	3	2	5	4	3	4	3	5	5	5	2	3	5	2	3	4	3	2	4	3	4	4
346	2	3	2	3	3	3	5	4	3	3	5	4	4	4	3	3	4	4	4	4	4	3	3	3	4	4	5	5	4	4	4	4	4	1	5	5	5	3	3	3	4	4	4	4	5	5	4	4	4
347	2	3	2	3	3	4	3	4	4	5	2	4	3	2	3	3	4	4	1	4	5	5	3	4	5	5	5	2	5	5	5	4	3	3	5	5	5	4	4	2	4	3	3	3	4	5	5	4	3
348	2	3	2	4	3	3	5	2	5	1	2	5	5	2	5	1	5	5	2	2	3	2	3	3	2	4	5	5	4	3	3	4	2	1	1	5	3	3	3	3	4	4	4	5	3	4	5	5	3
349	1	3	2	3	4	4	3	4	3	3	2	4	3	5	4	1	4	4	1	5	5	5	5	4	5	4	4	5	5	2	3	3	3	1	4	5	5	5	5	1	5	4	5	5	5	5	3	3	4
350	2	3	2	2	3	3	3	4	2	1	1	5	2	5	1	1	5	3	2	4	5	4	3	3	4	4	1	4	4	5	5	3	3	3	3	3	3	4	4	4	4	4	5	5	5	3	3	3	4
351	1	3	2	4	5	3	5	5	4	4	3	5	4	3	5	4	3	5	3	5	5	5	4	4	5	3	4	3	3	5	5	5	4	1	5	1	5	5	5	4	4	4	4	5	5	5	5	5	4
352	2	3	2	3	3	3	2	3	4	4	3	5	2	5	5	5	5	4	4	5	3	3	2	5	2	5	5	3	4	5	4	5	5	4	1	4	5	5	5	1	5	5	5	4	3	3	2	3	4
353	1	3	2	3	4	5	5	4	4	1	2	4	4	4	3	2	3	4	4	4	4	3	3	3	4	5	2	2	4	5	5	3	3	3	5	5	5	5	3	3	4	4	4	3	4	4	2	5	5
354	2	3	2	1	3	5	4	5	1	1	1	4	4	4	4	1	4	4	4	5	4	5	2	5	4	4	3	4	1	5	5	4	5	3	5	5	5	5	4	5	4	5	5	2	3	3	3	5	5
355	2	3	2	3	4	4	5	5	5	3	2	5	3	5	3	2	5	5	2	5	5	5	5	3	5	5	5	5	5	5	5	4	5	3	3	5	5	5	5	5	5	5	5	4	4	3	5	5	5
356	2	3	2	4	3	3	5	4	4	4	1	4	4	5	5	2	5	5	5	5	5	5	5	5	5	5	5	5	5	5	4	5	4	1	5	4	5	4	5	4	5	4	3	3	3	3	5	5	3
357	1	3	2	5	4	5	5	4	5	5	4	4	4	4	3	4	5	5	3	5	4	3	4	4	5	5	4	5	3	5	4	4	3	3	5	5	5	5	5	5	5	4	5	5	5	2	5	4	3
358	1	3	2	5	3	3	5	4	4	4	1	4	4	3	3	3	2	2	3	4	5	4	3	4	3	3	4	4	5	3	3	4	3	3	4	4	4	4	4	4	3	3	3	3	3	3	3	3	3
359	2	3	2	3	3	3	3	1	1	1	4	4	4	4	3	3	3	1	1	3	3	5	1	3	5	5	3	3	5	3	4	4	3	3	3	5	5	5	5	2	5	5	1	3	5	3	1	5	3
360	1	3	2	5	5	5	5	4	4	4	4	5	5	5	3	3	3	4	4	5	4	4	4	4	3	3	4	4	4	4	4	4	3	3	5	5	3	4	4	3	3	5	5	3	4	4	3	4	4
361	2	3	2	4	4	2	5	4	3	1	1	5	4	4	4	3	4	3	2	4	5	5	2	3	5	5	4	4	3	5	4	5	5	4	3	4	5	5	5	4	5	4	4	4	3	1	5	4	5
362	1	3	2	5	5	3	5	4	4	4	3	3	3	4	4	4	4	4	3	4	4	3	3	5	3	3	2	2	5	5	3	3	4	2	3	3	5	5	3	3	3	3	3	3	3	4	4	4	4
363	1	3	2	3	2	5	5	5	2	2	2	5	5	5	5	5	5	5	5	5	5	5	5	5	5	5	5	5	5	5	5	5	2	4	5	5	5	5	5	5	5	5	5	5	5	5	5	5	5
364	1	3	2	4	4	4	5	4	4	5	5	4	4	4	4	5	5	3	3	4	4	4	4	3	3	4	4	3	4	4	3	4	4	3	3	4	4	3	3	4	4	4	3	3	3	4	3	3	4
365	2	3	2	4	4	5	5	5	5	5	1	5	5	4	1	2	4	2	1	2	5	4	4	3	4	5	4	5	2	5	4	5	4	1	4	4	5	3	4	4	4	3	3	3	2	3	4	3	3
366	1	3	2	4	5	3	3	3	3	3	3	4	3	4	3	3	3	4	4	4	4	5	4	3	4	5	4	2	4	5	4	5	3	3	4	3	5	4	5	4	3	3	5	4	4	3	5	3	3
367	2	3	2	4	3	3	5	5	3	5	5	5	5	1	3	1	5	5	5	5	1	5	3	5	5	3	3	1	1	5	1	5	5	2	2	5	5	5	5	5	5	5	5	3	5	4	4	3	5
368	2	3	2	3	4	5	5	4	4	4	4	5	4	4	4	3	5	4	4	4	4	5	4	4	4	4	3	3	4	4	4	4	3	3	4	4	4	5	4	3	4	4	3	3	4	3	4	3	3
369	1	3	2	4	5	4	1	5	4	4	4	5	3	3	4	4	5	3	4	4	4	3	3	4	3	4	4	3	5	4	4	4	4	2	4	3	3	3	3	3	4	4	4	4	3	3	3	3	4
370	1	3	2	3	3	3	5	4	1	4	1	4	5	3	2	1	4	2	5	4	5	3	5	3	5	4	3	2	3	5	4	5	3	3	5	5	3	3	5	2	3	5	5	3	4	4	4	5	4
371	2	3	2	3	5	3	1	5	1	2	2	5	4	3	3	5	5	3	3	4	4	3	3	3	4	4	5	3	5	4	4	3	3	2	4	4	4	4	3	3	4	4	3	4	4	4	4	4	4
372	1	3	2	2	5	3	3	1	1	1	1	3	2	3	2	3	4	2	2	1	4	3	1	2	4	3	2	4	5	3	3	2	2	5	4	3	4	3	3	3	4	3	4	3	4	3	4	4	4
373	2	3	2	1	3	5	4	5	3	2	1	5	2	5	2	5	5	4	2	5	5	5	3	5	5	3	4	4	4	4	5	5	5	3	5	5	5	3	5	5	3	5	4	3	5	2	4	5	5
374	2	3	2	3	4	4	5	5	5	1	5	5	5	4	5	5	4	4	5	5	5	5	5	5	5	1	4	4	1	5	5	5	4	4	3	5	5	5	5	3	5	4	5	4	5	5	5	4	5
375	2	3	2	3	4	4	4	4	3	2	2	5	4	2	3	2	5	5	3	4	5	5	4	4	5	5	4	2	5	5	3	4	3	3	4	4	5	5	3	5	4	3	3	4	4	3	5	5	4
376	2	3	2	3	5	3	4	3	2	1	2	5	4	4	3	4	4	4	2	4	4	5	2	5	5	4	4	2	4	5	4	5	4	3	5	5	3	3	5	3	5	5	5	5	5	5	4	4	5
377	1	3	2	3	5	4	4	3	3	4	3	5	5	3	3	3	4	3	3	5	3	4	4	5	3	4	3	3	3	5	4	4	4	4	3	5	5	4	5	3	3	4	5	4	5	5	5	4	4
378	1	3	2	3	4	3	5	5	5	2	5	5	4	5	4	4	4	5	5	5	5	5	5	4	5	5	5	5	3	5	5	5	5	4	5	5	5	5	4	4	5	5	5	5	5	5	5	5	5
379	2	3	2	3	4	5	3	5	3	3	5	5	3	3	3	3	4	4	4	4	5	5	4	4	4	4	3	3	3	5	5	5	5	5	4	5	3	5	5	5	5	5	3	5	5	5	5	5	5
380	2	1	1	1	3	3	3	1	1	1	1	3	2	5	1	3	1	1	3	3	5	5	4	1	3	2	1	1	1	1	3	1	2	5	3	5	5	5	5	4	4	1	5	2	5	2	3	1	3
381	1	1	1	1	2	3	2	2	2	3	2	2	2	2	4	5	4	2	5	4	4	4	3	4	5	4	3	4	3	2	4	4	2	4	4	4	4	4	4	2	2	4	4	4	2	4	3	3	4
382	2	1	1	3	3	4	4	3	3	3	2	3	3	3	3	4	3	3	3	4	4	3	3	4	3	4	4	3	3	4	3	3	3	3	3	3	3	5	4	4	4	3	3	3	4	3	3	3	3
383	1	1	1	4	4	5	5	4	5	3	5	4	5	3	5	3	5	4	2	5	3	3	2	5	2	5	3	1	1	1	3	5	4	3	4	4	3	5	4	4	3	5	4	3	3	4	4	4	3
384	1	1	2	4	3	3	4	3	3	4	3	3	4	4	4	4	3	3	5	4	3	5	4	5	5	3	3	5	2	4	5	4	4	2	4	4	3	4	5	4	5	4	4	4	5	4	5	5	4
385	2	1	1	2	2	3	4	3	3	3	3	4	3	3	3	3	3	3	3	3	3	3	3	3	3	3	3	3	3	2	3	3	3	3	3	3	3	3	3	3	3	3	3	3	3	3	3	3	3
386	1	1	1	3	1	5	4	3	4	4	4	3	3	4	4	4	4	4	3	3	4	5	4	3	4	4	5	4	2	5	4	4	5	1	4	4	5	4	4	5	4	5	4	5	5	5	4	5	4
387	2	1	1	1	3	3	1	1	1	3	3	1	3	1	3	3	4	1	1	2	3	4	5	3	2	4	5	2	2	1	3	3	2	3	4	4	3	3	4	4	3	4	3	4	2	3	2	3	3
388	1	1	1	5	5	4	4	2	4	5	4	4	4	3	4	5	3	4	4	4	4	4	5	4	3	4	4	2	4	3	3	5	4	3	3	5	4	3	3	4	5	3	5	4	3	4	3	5	4
389	1	1	1	4	3	3	5	4	5	2	4	4	3	5	5	2	1	3	3	3	3	4	3	3	4	3	4	3	2	2	2	5	5	3	3	5	5	4	4	5	5	4	4	4	5	5	5	4	4
390	2	1	1	1	2	4	3	2	4	3	4	2	3	2	1	4	5	1	4	2	4	5	2	3	1	4	5	3	4	2	1	4	2	1	2	4	3	3	4	3	4	4	5	4	3	4	4	4	4
391	1	1	1	2	2	4	3	2	4	3	3	4	4	5	3	1	3	3	3	4	4	3	3	3	4	4	3	3	2	3	4	3	4	3	3	3	3	3	3	4	4	4	4	4	3	2	3	4	3
392	1	1	1	1	2	3	3	3	4	5	4	3	4	4	3	4	3	3	3	4	4	4	3	5	4	3	5	4	3	4	5	4	4	2	3	5	4	4	4	4	5	3	4	3	4	4	5	3	4
393	1	1	1	1	3	3	5	1	5	2	5	2	3	2	3	3	3	2	5	3	5	5	5	2	3	4	3	5	1	5	4	3	3	3	3	4	4	3	4	3	4	3	3	3	3	3	3	3	4
394	2	1	1	5	2	3	5	5	4	4	5	4	4	4	3	2	2	1	3	1	4	5	2	5	2	5	4	3	2	1	2	1	4	4	4	2	5	1	5	2	2	4	5	4	3	5	4	4	4
395	1	1	1	1	2	3	3	3	2	2	4	3	1	5	1	3	5	1	3	2	1	3	2	3	2	5	1	4	5	3	2	3	1	3	5	2	4	5	1	3	5	2	1	3	5	3	2	1	3
396	1	1	1	2	3	4	3	3	4	4	5	5	4	3	4	5	5	3	4	5	4	5	4	5	3	5	3	4	1	5	5	5	5	2	5	5	5	5	3	5	4	5	3	5	5	3	5	5	5
397	2	1	1	3	3	3	5	4	2	3	2	3	3	3	2	3	2	1	3	2	1	5	4	3	1	2	3	3	4	1	3	4	5	2	3	1	3	3	2	4	3	3	2	3	3	4	2	2	3
398	2	1	1	5	3	3	5	2	3	3	4	4	4	3	4	4	2	1	2	2	3	3	4	4	1	1	3	3	2	4	4	4	3	2	3	3	5	4	4	3	4	4	3	4	4	4	5	4	4
399	1	1	1	3	2	3	5	2	3	1	5	4	2	5	3	1	2	4	5	1	3	5	4	3	4	4	3	4	1	5	4	3	4	2	3	5	4	3	4	3	3	4	4	4	3	4	4	3	3
400	1	1	1	2	4	2	1	3	2	2	2	3	3	3	2	4	3	4	3	4	5	3	2	2	3	3	3	3	3	1	2	1	2	3	3	3	3	3	3	2	3	3	3	3	3	3	4	3	3
401	1	1	1	3	4	4	5	4	4	4	4	4	2	4	4	3	5	4	4	3	5	4	4	4	3	5	3	4	1	4	3	5	4	2	4	3	4	4	5	4	3	4	4	5	4	3	4	5	5
402	1	1	1	1	2	3	2	2	2	4	4	4	4	3	4	5	4	3	4	4	3	4	3	3	5	4	3	4	3	3	2	4	3	2	5	4	3	4	5	4	4	3	4	5	4	4	3	4	5
403	1	1	1	3	3	5	4	3	3	2	4	3	4	3	4	4	3	3	4	5	4	4	3	3	4	2	4	4	4	3	2	3	3	4	4	2	3	3	3	4	4	3	2	4	5	2	3	4	4
404	1	1	1	2	3	3	4	2	3	4	4	4	3	4	4	4	4	3	3	4	3	4	4	3	3	4	4	4	3	4	3	4	3	2	4	4	3	4	3	5	4	3	5	3	4	4	4	4	4
405	1	1	1	5	4	1	3	5	3	2	1	5	4	3	4	2	5	3	4	5	3	5	4	4	4	3	4	3	5	2	3	2	3	2	3	4	5	4	3	4	4	4	4	3	4	4	3	4	4
406	2	1	1	2	3	1	2	4	2	4	2	4	4	2	4	4	4	2	4	2	4	2	4	2	4	2	4	2	2	2	5	3	2	2	2	4	1	4	2	4	2	2	4	2	4	2	4	2	4
407	1	1	1	2	2	2	3	4	3	4	5	4	5	4	4	3	5	4	4	3	4	4	5	4	4	4	5	5	2	4	4	4	4	2	3	4	5	5	4	3	4	5	4	3	4	5	4	4	3
408	2	1	1	4	4	4	4	4	3	4	4	5	4	5	3	4	4	3	5	4	3	4	5	4	4	3	5	4	2	3	5	4	4	3	5	4	4	5	4	3	5	3	4	3	4	3	4	3	2
409	2	1	1	2	3	2	2	3	2	3	5	3	1	3	1	2	5	2	5	2	5	3	2	4	2	4	2	3	4	2	3	3	2	3	3	2	2	4	3	2	2	3	3	3	3	3	3	2	3
410	1	1	1	4	4	5	4	3	4	4	5	3	4	4	3	4	3	5	4	3	4	5	4	3	4	4	4	3	2	4	3	4	4	2	3	5	4	3	4	4	4	5	4	3	4	5	3	4	2
411	2	1	1	1	1	3	3	3	4	4	3	4	4	4	4	3	4	3	4	4	4	4	4	4	4	4	4	3	2	4	3	4	4	1	4	4	3	4	2	4	4	5	4	4	3	5	4	4	4
412	1	1	1	4	2	3	1	2	2	2	3	4	1	4	1	3	5	3	4	2	1	3	2	3	4	5	3	5	3	3	4	3	3	2	3	4	3	4	5	5	4	3	4	4	3	4	4	4	5
413	2	1	1	2	3	3	4	4	3	4	3	3	4	3	3	4	3	3	4	3	4	4	3	4	4	4	4	3	4	4	4	3	4	3	3	4	3	4	3	4	3	3	4	3	4	4	3	4	4
414	2	1	1	1	2	1	4	4	4	3	4	3	4	4	3	5	4	3	5	5	4	4	4	4	4	4	5	4	4	1	3	1	1	5	3	3	1	2	4	5	5	4	4	3	5	4	4	2	3
415	1	1	1	2	1	3	3	3	4	4	4	4	3	3	3	4	4	4	4	3	3	3	4	4	3	3	3	3	3	4	4	4	4	5	3	3	3	4	3	4	3	3	3	3	4	4	4	4	4
416	1	1	1	4	5	3	3	4	3	3	3	4	3	3	3	4	4	4	3	3	3	3	4	3	3	3	4	3	2	3	4	4	4	2	3	3	3	3	4	4	4	4	3	4	4	4	3	4	4
417	1	1	1	4	2	2	5	3	4	3	3	2	4	4	4	4	4	4	4	4	4	4	4	3	5	4	4	4	3	4	3	4	5	2	3	5	4	4	4	3	5	4	3	4	5	4	5	4	5
418	2	1	1	2	2	5	4	3	4	3	4	4	3	4	3	4	4	3	4	3	4	3	4	4	3	4	3	4	1	4	3	4	5	2	3	4	5	4	4	4	3	4	5	4	3	4	4	4	5
419	2	1	1	1	2	3	3	4	3	3	2	1	1	1	3	2	1	3	2	1	1	2	1	1	2	2	1	1	3	1	2	3	3	5	3	1	2	3	1	2	3	1	2	3	1	2	3	2	1
420	1	1	1	2	3	2	4	3	3	4	3	4	3	4	3	3	4	3	4	3	4	3	4	4	5	2	3	4	4	4	4	5	4	3	4	3	4	3	5	4	3	4	4	3	5	4	3	4	4
421	2	1	1	2	1	1	3	3	3	3	2	3	3	3	3	2	3	3	3	3	3	3	3	3	3	4	3	4	3	4	3	3	3	2	3	4	3	4	3	4	3	3	4	3	3	3	3	3	3
422	2	1	1	2	4	3	3	3	3	3	4	3	4	4	3	5	5	5	4	5	4	5	4	5	4	4	5	4	3	4	3	4	4	1	4	3	3	5	4	3	4	3	4	4	5	3	5	3	4
423	1	1	1	2	1	3	4	3	4	5	4	3	3	5	4	3	4	4	5	4	3	4	4	4	3	5	4	4	3	4	4	4	4	2	4	3	4	3	5	4	3	4	4	4	5	4	4	3	5
424	2	1	1	1	2	2	4	4	4	4	2	3	2	2	3	2	3	3	3	3	3	3	3	3	3	3	3	3	3	4	3	3	3	3	3	3	3	3	4	3	3	3	3	3	3	3	3	3	3
425	1	1	1	2	2	2	3	4	3	3	4	4	4	4	3	5	4	3	5	4	3	4	4	3	5	3	4	3	2	2	4	3	4	2	3	4	4	3	4	3	3	4	4	5	4	3	3	5	4
426	1	1	1	3	4	5	5	4	4	5	4	5	4	5	4	5	4	5	4	5	4	5	4	5	5	5	5	5	1	4	3	4	4	2	4	5	4	4	5	4	4	3	4	5	4	4	5	3	4
427	1	1	1	4	2	3	3	4	3	4	2	4	3	4	3	2	3	3	3	3	3	3	3	3	3	3	3	3	4	3	3	3	3	3	3	4	4	3	3	3	3	3	3	3	3	3	3	4	3
428	2	1	1	2	2	4	5	5	3	4	3	5	4	3	3	3	5	4	3	5	4	4	4	4	4	4	4	4	3	4	4	4	5	2	5	4	4	3	4	3	5	4	4	3	4	5	4	4	4
429	1	1	1	3	3	3	3	4	3	3	4	4	3	3	5	4	3	4	3	5	4	3	5	4	3	4	3	5	3	5	3	3	3	3	2	2	3	4	3	5	5	4	4	4	3	4	4	3	4
430	2	1	1	1	2	3	3	3	3	3	2	2	3	4	3	2	3	3	3	4	4	5	5	3	3	4	4	4	3	3	3	3	3	3	3	3	3	3	3	3	4	4	3	4	4	3	3	3	4
431	1	2	2	1	4	3	3	3	2	3	3	2	3	3	3	2	3	3	2	3	2	3	3	3	2	2	4	3	3	3	4	3	3	3	4	4	3	4	2	3	4	3	2	3	3	4	2	3	4
432	1	1	1	1	3	2	3	3	3	4	2	4	3	4	3	2	2	3	3	3	3	3	3	3	4	3	4	3	2	3	3	3	4	2	4	3	4	3	4	3	4	3	4	3	3	3	4	4	4
433	2	1	1	2	3	3	3	4	4	3	3	4	4	4	4	3	3	3	3	3	4	4	3	3	5	4	3	4	4	4	3	4	4	3	4	3	4	3	4	5	3	4	3	4	3	4	3	4	4
434	2	1	1	3	3	4	3	3	4	4	3	4	3	4	5	4	3	4	4	3	4	4	3	5	4	4	3	5	1	4	3	3	4	2	3	4	4	3	4	4	3	4	5	4	3	4	5	4	3
435	2	1	1	1	2	4	5	5	3	3	2	3	3	3	3	2	3	3	3	3	3	3	3	3	3	4	4	3	3	3	3	3	4	3	4	4	3	3	4	5	5	5	5	5	4	4	5	5	4
436	1	1	1	2	2	3	4	4	5	4	4	4	5	5	5	5	4	4	5	4	5	4	5	5	4	5	4	5	2	5	5	5	5	1	5	5	5	4	4	5	5	5	5	5	5	4	5	5	5
437	1	1	1	3	1	3	3	3	3	3	2	3	3	4	4	2	4	4	4	4	5	5	3	3	5	3	5	3	1	3	3	3	3	3	4	4	4	4	4	4	4	4	4	4	4	5	5	3	3
438	1	1	1	1	1	3	3	3	3	3	3	4	3	3	3	4	4	4	3	4	4	3	2	5	4	3	4	4	3	4	3	4	4	3	3	4	3	4	4	3	2	3	4	3	3	3	4	4	5
439	1	1	1	1	1	3	3	2	2	3	2	3	2	3	2	2	2	3	2	3	2	2	3	3	3	2	2	3	3	3	2	3	4	2	4	3	4	5	3	5	3	3	4	3	5	4	4	3	5
440	1	1	1	3	4	3	3	3	3	3	1	3	4	4	4	2	3	3	3	3	3	3	3	3	5	4	5	5	2	3	4	3	4	3	4	3	4	3	3	4	3	4	4	4	4	3	3	3	3
441	2	1	1	2	4	4	4	5	3	4	4	5	4	3	4	3	4	5	3	4	5	3	5	4	3	4	4	5	3	3	3	4	5	2	3	4	3	4	5	3	4	5	3	4	4	3	4	3	5
442	2	1	1	3	3	3	3	4	3	4	2	4	4	3	4	1	4	4	4	4	4	4	4	4	4	4	5	5	2	3	3	3	4	2	4	3	4	4	3	5	5	5	5	4	3	3	3	3	3
443	2	1	1	1	2	2	4	4	4	4	4	4	4	4	3	3	4	4	5	5	5	4	4	4	4	5	4	3	2	3	4	3	4	1	4	4	3	5	4	4	5	4	4	5	4	4	3	5	4
444	1	1	1	1	2	5	3	4	4	4	2	4	5	3	5	1	3	5	4	5	5	4	4	5	4	4	4	3	4	3	4	4	4	2	4	5	4	4	4	4	5	4	4	5	4	3	4	3	5
445	1	1	1	4	3	5	4	3	4	3	4	4	3	5	5	4	5	4	4	5	4	5	5	4	5	4	3	4	2	4	4	4	4	1	3	4	4	3	4	4	5	4	5	3	4	4	4	3	5
446	1	1	1	3	3	3	4	3	4	5	4	4	4	5	4	4	4	4	4	5	4	4	5	4	5	4	4	4	1	4	3	5	5	2	5	4	4	4	3	4	5	4	5	4	4	4	5	4	4
447	2	1	1	3	2	3	5	5	5	5	2	5	4	5	5	2	3	3	4	3	4	4	5	3	5	3	4	4	2	3	3	4	4	2	5	5	5	5	5	5	5	3	4	3	4	3	4	4	4
448	1	1	1	3	3	2	3	3	5	4	3	5	4	4	3	4	4	4	3	5	4	4	3	5	4	5	3	4	2	5	4	4	5	2	3	4	4	3	4	4	4	3	5	4	5	4	3	4	4
449	2	1	1	4	2	3	3	4	4	4	2	3	4	3	4	2	3	3	4	4	3	3	4	4	5	5	5	5	1	3	3	3	3	3	3	3	3	5	5	5	5	5	5	4	4	4	3	3	3
450	1	1	1	1	3	3	5	4	5	4	4	4	5	4	3	4	5	4	4	5	5	4	4	5	4	4	5	5	2	5	4	4	5	1	4	5	4	4	4	5	5	4	5	4	4	5	5	4	5
451	2	1	1	1	4	3	5	5	3	3	2	3	3	4	3	2	4	4	4	4	4	4	4	4	4	4	4	4	5	4	4	3	4	2	3	4	4	3	4	4	3	4	4	4	4	4	4	4	3
452	1	1	2	3	5	5	5	5	5	5	5	5	5	5	5	5	5	5	5	5	5	5	5	5	4	4	4	3	5	5	5	5	5	5	5	5	5	5	3	4	5	5	5	5	5	5	5	5	4
453	1	3	1	4	5	5	3	3	3	3	3	3	3	3	3	3	3	3	3	3	3	3	3	3	3	3	3	3	3	3	3	3	3	3	3	3	3	3	3	3	3	3	3	3	3	3	3	3	3
454	1	2	1	2	5	2	5	4	4	5	5	5	5	5	5	5	5	5	5	5	5	5	5	5	5	5	5	5	1	5	5	5	5	1	5	5	5	5	5	5	5	5	5	5	5	5	5	5	5
455	1	2	1	2	3	1	3	3	3	3	3	3	3	3	3	3	3	3	3	3	3	3	3	3	3	3	3	3	3	3	3	3	3	3	3	3	3	3	3	3	3	3	3	3	3	3	3	3	3
456	1	2	1	3	3	4	3	3	5	3	3	3	3	3	3	3	3	3	3	2	2	4	4	4	5	5	4	4	3	3	4	3	4	3	4	3	4	3	4	2	2	4	2	4	2	4	2	4	2
457	2	1	2	2	2	3	4	4	4	2	2	4	3	2	3	3	5	5	5	5	5	5	5	5	5	5	5	5	1	5	5	5	5	1	5	5	5	5	5	5	5	5	5	5	5	5	5	5	5
458	2	3	2	3	2	2	5	3	4	4	3	5	4	3	3	2	3	3	4	4	4	4	4	4	4	4	4	4	2	4	4	4	4	1	4	5	4	5	5	3	4	3	3	4	4	3	4	4	3
459	2	2	1	1	1	3	4	3	3	3	3	3	3	3	3	3	3	3	3	3	3	3	3	3	3	3	4	4	4	3	3	3	3	3	3	3	3	3	3	3	3	3	3	3	3	3	3	3	3
460	2	2	1	1	3	4	3	2	1	4	1	4	3	5	1	3	3	3	3	3	3	3	3	3	3	3	3	3	3	3	3	3	3	3	3	3	3	3	3	3	3	3	3	3	3	3	3	3	3
461	2	2	2	3	3	2	3	2	2	3	2	3	2	3	3	3	3	3	3	2	3	3	2	2	3	3	3	3	3	3	3	3	3	3	3	3	3	3	3	3	3	3	3	3	3	3	3	3	3
462	2	2	2	1	3	3	1	5	1	4	1	5	4	4	5	3	4	4	2	3	3	4	3	3	3	3	3	3	3	3	3	3	4	3	3	3	3	3	3	3	3	3	3	3	3	3	5	3	3
463	1	2	2	3	3	3	4	4	4	4	4	4	4	4	4	4	4	4	4	4	4	4	4	4	4	4	4	4	2	4	4	4	4	2	4	4	4	4	4	4	4	4	4	4	4	4	4	4	4
464	2	2	2	1	4	3	3	1	4	5	3	4	1	4	4	1	4	4	4	4	4	4	3	4	4	4	4	4	2	4	4	4	4	2	4	4	4	4	4	4	4	4	4	4	4	4	4	3	4
465	1	2	1	3	2	3	4	4	4	4	2	4	3	4	4	4	4	4	4	4	4	4	4	4	4	4	4	4	2	4	4	4	4	2	4	4	4	4	4	4	4	4	4	4	4	4	4	4	4
466	1	2	1	5	5	5	5	5	5	5	5	5	5	5	5	5	5	5	5	5	5	5	5	5	5	5	5	5	1	5	5	5	5	1	5	5	5	5	5	5	5	5	5	5	5	5	5	5	5
467	2	2	1	3	3	3	5	5	1	2	1	5	5	5	2	1	5	5	1	5	5	5	5	5	5	5	1	5	1	3	5	5	1	5	5	5	5	5	5	5	5	5	3	5	5	5	5	5	5
468	1	2	1	2	5	2	5	5	5	5	5	5	5	5	5	5	5	5	5	5	5	5	5	5	5	5	5	5	1	5	5	5	5	1	5	5	5	5	5	5	5	5	5	5	5	5	5	5	5
469	2	2	2	1	2	2	4	2	4	3	4	4	4	3	3	2	3	3	3	3	4	4	3	2	4	3	3	3	2	4	2	4	3	4	4	4	3	4	4	2	4	3	3	4	5	3	3	3	2
470	2	2	1	3	3	3	5	5	5	5	5	5	5	5	5	5	5	1	5	1	1	5	5	3	3	3	3	3	3	3	3	3	3	3	3	3	3	3	3	3	3	3	3	3	3	3	3	3	3
471	1	3	2	3	4	5	5	1	1	1	1	5	5	5	5	1	5	1	1	3	5	4	3	3	4	5	3	3	1	2	4	2	5	1	2	4	3	4	2	4	4	3	4	2	3	4	4	5	5
472	2	2	1	4	2	3	5	5	3	4	3	4	4	4	3	5	5	5	5	4	4	4	4	4	4	4	4	4	2	4	4	4	4	2	4	4	4	4	4	4	4	4	4	4	4	4	4	4	4
473	1	2	2	2	5	5	5	5	5	5	5	5	5	5	5	5	5	5	5	5	5	5	5	5	5	5	5	5	1	5	5	5	5	1	5	5	5	5	5	5	5	5	5	5	5	5	5	5	5
474	1	1	2	2	2	3	5	3	3	3	3	3	3	3	3	3	3	3	3	3	3	3	3	3	3	3	3	3	3	3	3	3	3	3	3	3	3	3	3	3	3	3	3	3	3	3	3	3	3
475	1	2	2	2	4	4	3	3	3	3	3	3	3	3	3	3	3	3	3	3	3	3	3	3	3	3	3	3	3	3	3	3	3	3	3	3	3	3	3	3	3	3	3	3	3	3	3	3	3
476	1	3	2	3	3	3	4	5	2	2	2	5	3	5	3	5	5	2	4	4	4	5	3	3	5	5	3	5	5	3	5	5	4	3	3	4	4	4	3	4	3	3	3	3	4	3	5	4	3
477	1	3	2	3	5	5	5	1	1	1	1	5	5	5	5	1	5	1	1	5	5	5	1	5	5	5	5	5	5	3	5	5	5	3	5	5	5	5	5	5	5	5	5	5	5	5	3	3	5
478	1	3	2	2	5	5	5	5	5	5	2	5	5	5	5	1	5	1	1	5	5	5	1	5	5	5	5	5	5	5	5	5	5	5	1	5	5	5	5	5	1	5	1	5	5	5	5	5	5
479	2	3	1	1	1	2	3	3	3	2	3	3	3	4	2	1	3	3	1	4	4	4	5	3	4	3	3	4	4	3	3	4	2	3	4	5	5	5	5	1	5	5	1	3	5	1	2	5	1
480	2	1	2	1	1	3	4	3	2	3	2	4	4	4	5	3	5	5	4	4	5	4	4	4	5	4	4	3	3	4	4	4	2	3	3	3	2	4	3	3	3	4	3	5	3	4	3	2	2
481	1	3	2	2	3	5	5	5	5	5	1	5	5	5	3	1	5	5	5	5	5	5	3	5	5	5	5	5	1	5	5	5	5	4	5	5	5	5	5	5	5	5	5	5	5	5	5	5	5
482	2	1	2	4	3	2	5	3	4	4	3	5	5	5	2	1	3	2	2	2	4	5	3	4	3	3	2	2	5	4	5	4	4	3	4	3	4	4	3	3	4	5	3	4	3	4	5	5	4
483	1	1	1	1	3	2	2	4	2	4	4	4	3	2	3	5	4	4	5	3	4	4	3	5	3	4	3	5	3	4	3	3	5	2	4	3	4	4	4	3	5	3	2	3	4	5	4	5	3
484	1	1	1	2	3	3	3	3	3	3	3	4	4	3	4	4	5	4	5	4	4	5	5	4	5	4	4	5	2	5	4	5	4	3	4	4	4	4	4	3	4	5	3	4	3	4	5	5	4
485	1	1	1	3	1	4	4	2	1	4	4	4	4	4	4	4	4	4	4	4	4	4	4	4	4	4	4	4	2	5	5	5	4	1	5	5	5	5	5	5	5	5	5	5	5	5	5	5	5
486	1	1	1	4	3	3	5	4	4	4	1	5	4	4	4	3	4	5	4	4	4	5	5	5	4	5	5	4	5	5	5	4	4	2	4	4	4	3	4	5	4	3	4	4	4	3	4	4	4
487	2	1	1	3	3	5	5	2	4	2	1	3	5	4	2	4	2	3	5	4	2	3	4	5	3	2	5	4	4	4	5	3	1	5	3	5	1	4	2	4	3	1	1	4	2	5	2	3	5
488	1	1	1	2	3	5	4	3	4	3	4	5	4	3	4	5	4	3	4	5	4	3	4	5	4	3	4	5	2	3	4	5	4	3	4	5	4	3	4	5	4	3	4	5	4	3	4	5	4
489	2	1	1	4	3	3	3	4	4	4	4	3	3	4	4	3	4	3	4	3	3	4	4	3	3	4	4	4	3	3	4	4	3	3	4	4	4	3	3	3	3	4	4	3	3	4	3	4	4
490	1	1	1	4	3	3	3	4	4	4	4	3	3	4	3	4	3	4	3	3	4	4	3	4	4	3	5	3	3	3	4	4	3	3	4	4	4	3	3	3	4	3	3	4	3	4	4	4	3
491	2	1	1	4	3	3	5	3	3	1	5	1	5	4	4	5	4	3	1	3	3	5	3	4	4	3	5	3	5	4	5	2	3	5	1	1	5	3	2	5	3	2	4	5	3	3	4	3	5
492	1	1	1	4	3	5	5	5	4	4	3	5	5	4	3	4	3	5	5	3	4	5	4	5	4	3	5	5	2	2	5	5	5	3	2	5	4	4	5	3	4	3	5	3	4	2	4	5	5
493	1	1	1	2	3	3	2	1	3	2	5	3	3	4	3	4	2	2	3	3	3	4	4	3	4	4	3	4	1	1	3	4	4	3	5	4	3	4	4	3	4	5	4	3	4	4	3	4	5
494	2	1	1	1	2	4	3	4	2	3	5	5	2	3	4	3	5	5	2	1	5	2	5	4	4	5	4	3	2	5	5	2	2	3	5	3	4	3	4	4	3	4	5	4	3	4	4	4	5
495	1	1	1	4	3	3	5	5	2	4	3	3	3	4	3	4	3	4	4	4	4	4	3	3	5	4	5	5	1	3	4	4	2	4	3	3	4	4	3	3	4	4	4	5	4	5	5	5	4
496	2	1	1	1	3	3	5	3	4	5	1	5	3	5	4	4	5	1	3	5	2	3	1	5	2	4	3	2	2	2	3	5	1	3	1	3	5	2	5	4	3	4	5	4	4	4	5	5	5
497	2	1	1	1	3	3	5	3	4	2	1	5	3	2	3	4	3	5	3	3	4	3	5	5	3	1	5	1	1	4	3	5	5	4	5	1	1	5	4	3	4	4	4	3	4	4	4	4	5
498	2	1	2	4	3	4	3	4	4	4	5	5	5	3	4	4	3	5	4	5	4	5	4	5	4	4	3	4	2	5	4	3	5	2	5	3	5	5	4	4	4	3	5	5	5	5	4	3	5
499	1	1	1	4	3	3	5	5	4	5	5	4	5	5	5	4	5	5	5	5	5	5	5	5	5	5	4	5	2	5	5	5	5	1	5	5	5	5	5	5	5	5	4	5	5	5	5	4	5
500	2	1	1	4	3	3	3	3	3	3	3	3	4	4	3	4	4	3	3	3	4	3	4	4	3	3	4	4	3	3	3	3	4	3	5	4	3	4	3	4	4	3	4	3	5	5	5	4	3
501	2	1	1	3	3	3	5	3	4	3	4	4	4	3	3	4	4	4	3	4	3	4	3	4	3	2	3	4	3	3	3	3	4	3	4	3	4	3	5	4	3	4	4	3	4	3	4	3	4
502	2	1	1	1	4	3	2	1	2	3	2	5	5	5	5	5	4	4	4	3	4	2	3	5	5	4	3	4	3	2	3	5	5	3	4	4	5	5	3	5	4	4	4	3	5	4	4	3	5
503	1	1	1	2	2	4	2	3	2	4	3	3	2	3	3	3	3	4	3	4	4	3	4	5	4	4	3	2	2	1	3	4	3	2	3	4	5	5	4	3	4	3	4	4	4	5	5	5	4
504	2	1	1	4	3	3	5	5	5	5	5	5	5	5	3	5	5	3	4	5	5	5	5	5	5	5	5	4	3	1	5	4	1	2	5	1	5	5	5	5	3	5	5	3	5	5	5	5	5
505	1	1	1	1	1	2	4	3	5	3	2	4	2	5	4	5	4	4	3	5	4	3	4	5	4	3	4	5	1	5	3	4	1	2	3	4	4	2	4	3	3	4	3	5	3	5	4	4	3
506	2	1	1	4	3	5	5	3	5	3	4	5	3	5	4	1	4	4	5	4	3	4	5	4	3	5	4	4	3	5	5	4	3	2	5	3	5	3	3	1	3	2	1	3	4	5	5	4	5
507	1	1	1	3	3	4	3	2	2	3	3	4	2	4	3	1	4	3	3	3	3	4	2	2	3	4	3	3	5	4	4	4	4	3	4	4	3	3	3	3	2	4	3	4	4	4	4	4	4
508	2	1	1	1	3	3	5	3	4	5	1	3	3	3	2	3	3	3	5	5	3	5	2	5	2	5	2	3	3	3	3	3	3	3	3	4	1	4	4	3	4	3	3	4	3	5	3	4	4
509	2	1	1	4	2	3	2	4	1	1	3	5	4	3	3	5	3	3	2	3	4	3	5	4	2	5	4	5	3	1	5	5	2	3	4	5	3	2	4	4	3	5	5	2	3	2	5	5	5
510	2	1	1	1	3	3	1	3	3	4	3	4	5	4	4	4	4	3	5	4	3	5	4	3	4	5	4	3	2	5	3	4	4	3	4	5	4	3	5	4	4	4	3	5	5	3	4	5	4
511	2	1	1	4	2	5	2	1	2	3	1	3	2	5	3	3	5	3	3	4	4	4	3	5	4	3	4	5	2	1	5	5	1	5	1	5	4	3	1	1	3	4	4	3	3	4	5	4	3
512	2	1	1	4	3	3	4	5	4	4	4	2	4	5	4	4	1	1	4	4	4	5	4	4	4	4	3	5	2	1	4	2	3	5	3	5	4	3	4	4	3	4	4	4	4	3	4	3	4
513	1	1	1	3	3	3	4	3	2	2	3	3	4	4	3	3	5	4	3	4	3	4	3	5	3	4	3	4	2	3	5	4	3	2	3	5	4	3	4	4	3	4	4	4	3	4	5	3	5
514	1	1	1	2	2	2	5	1	3	1	1	3	5	5	2	2	1	5	2	3	3	2	1	5	1	3	3	3	3	2	5	4	2	4	1	3	3	3	4	1	2	3	1	3	2	5	5	4	5
515	1	1	1	2	5	3	5	4	4	3	4	5	5	2	3	1	5	4	4	3	4	3	4	4	5	4	5	4	2	4	5	5	4	3	4	5	4	4	5	1	2	4	4	4	3	4	5	5	4
516	2	1	1	1	1	3	3	2	2	2	3	4	3	3	3	2	4	2	4	2	3	4	4	4	3	2	4	4	2	1	2	3	2	4	2	4	5	3	3	4	3	3	4	4	1	4	3	4	3
517	2	1	1	1	3	3	4	5	1	1	2	5	3	3	3	3	3	4	3	5	5	5	1	1	5	4	1	1	5	5	5	5	1	5	1	5	5	5	5	5	5	1	3	4	4	3	4	5	3
518	1	1	1	2	3	5	3	2	3	2	3	4	2	1	3	4	3	5	3	4	4	3	4	3	4	5	3	4	3	4	3	4	4	2	2	3	2	4	5	3	2	3	5	3	4	4	2	3	4
519	1	1	1	1	4	3	5	5	5	4	3	4	5	5	4	4	4	5	4	4	5	5	5	4	2	5	4	4	4	5	5	4	4	3	4	5	4	4	3	4	4	3	4	3	4	4	5	4	5
520	1	1	1	4	4	5	1	1	3	4	2	4	2	5	3	4	3	4	5	4	3	4	3	4	4	3	4	3	4	3	4	2	4	3	3	4	2	2	4	3	3	5	5	4	3	4	5	4	4
521	1	1	1	3	4	3	3	4	2	4	5	2	5	4	5	4	1	3	5	4	4	3	4	4	4	3	4	4	3	5	5	4	5	2	4	5	4	5	3	4	4	3	5	4	4	4	5	5	4
522	1	1	1	4	5	5	5	5	5	5	5	5	5	1	3	4	4	4	3	2	4	3	4	3	5	4	4	4	1	5	5	5	5	5	5	5	5	5	5	5	4	4	4	5	4	3	4	4	3
523	1	1	1	2	5	3	5	1	1	1	5	3	1	3	4	3	4	2	4	5	4	3	3	3	5	3	4	5	2	3	4	5	4	1	5	4	4	4	5	4	5	4	5	4	5	5	5	3	4
524	1	1	1	2	2	3	4	2	1	5	5	5	3	4	3	2	4	2	4	2	3	2	4	4	4	4	3	5	2	1	2	5	3	3	4	4	3	4	3	4	5	4	3	3	4	3	5	4	4
525	1	1	1	3	4	5	5	4	5	5	2	5	4	5	1	1	4	3	3	2	3	3	4	5	5	4	5	5	1	5	5	4	3	3	3	3	3	4	4	5	4	5	4	4	5	4	4	5	4
526	1	1	1	3	1	5	1	5	4	5	4	4	5	5	4	3	4	5	4	4	3	5	4	4	5	4	5	5	2	4	5	5	5	2	5	5	4	5	5	5	4	5	5	4	3	5	4	3	5
527	1	1	1	2	4	5	3	2	2	1	3	4	4	3	4	4	5	4	4	4	5	4	5	4	4	3	4	5	2	4	4	4	4	2	4	5	4	5	4	5	4	4	4	5	4	4	5	4	4
528	2	1	1	1	4	3	4	2	4	5	3	3	2	1	3	4	3	4	2	4	3	3	3	3	4	3	4	3	3	3	4	2	4	3	2	3	3	4	2	2	4	4	2	3	3	3	2	3	4
529	1	1	1	4	4	5	5	1	5	2	3	3	3	3	3	2	3	1	2	3	3	4	4	4	3	5	5	5	3	2	4	3	5	2	3	4	4	4	3	4	5	4	3	4	4	4	4	4	5
530	2	1	1	4	5	4	4	3	2	5	4	5	4	5	3	5	4	3	4	5	5	5	5	3	5	4	5	4	2	5	4	5	4	1	5	5	5	4	3	3	4	5	4	4	4	4	3	5	5
531	2	1	1	1	5	5	5	4	5	1	5	4	5	4	4	4	4	4	3	4	5	4	4	5	4	3	3	3	1	4	4	4	3	3	4	3	4	3	4	3	5	5	4	4	3	4	4	4	4
532	1	1	1	3	3	2	4	5	5	4	5	5	4	3	4	4	3	3	3	4	4	5	4	5	4	3	5	4	1	2	3	2	4	3	4	5	5	3	4	4	5	3	4	3	4	4	2	4	4
533	1	1	1	4	3	5	4	1	5	2	1	4	3	2	2	1	1	2	2	1	2	2	2	3	3	3	3	4	3	4	2	2	2	4	3	3	4	3	3	3	3	3	3	4	3	2	2	3	3
534	1	1	1	1	2	5	3	2	3	3	4	4	3	3	2	3	2	2	2	3	3	3	2	2	3	3	2	2	4	5	3	4	3	4	3	1	2	2	3	4	3	4	3	4	3	4	3	4	3
535	1	1	1	2	4	3	1	2	3	4	4	4	5	4	3	5	4	3	5	4	4	3	4	4	4	3	5	4	2	4	5	4	4	2	5	5	4	4	4	4	4	5	4	3	4	5	4	4	4
536	2	1	1	2	3	3	5	2	3	1	5	3	4	3	5	4	4	3	3	5	4	3	4	5	4	3	4	4	1	4	3	4	3	2	4	4	5	4	3	3	4	4	5	5	4	3	5	4	4
537	1	1	1	2	4	3	3	2	2	2	2	4	4	3	2	3	4	4	3	4	4	3	5	3	4	5	4	5	2	5	4	5	4	2	4	4	5	4	5	4	4	4	3	5	1	3	4	4	4
538	1	1	1	2	4	3	4	4	4	2	3	4	5	4	3	4	5	4	4	3	5	4	4	4	4	5	4	4	1	3	4	4	5	2	4	3	1	3	4	4	4	3	4	5	4	3	4	4	4
539	2	1	1	1	3	3	3	3	4	4	3	4	4	3	4	4	3	4	3	4	4	4	3	3	4	3	4	5	3	4	3	4	4	3	3	4	3	3	4	3	4	2	3	5	4	3	4	4	3
540	2	1	1	3	3	3	3	3	4	4	3	4	5	4	3	4	5	4	3	4	5	4	3	4	5	3	4	4	2	3	3	5	3	5	3	4	4	3	3	4	3	4	4	4	3	4	5	4	3
541	2	1	1	3	4	5	5	4	4	3	4	4	4	4	3	5	3	4	5	4	3	5	4	3	4	5	4	3	5	3	4	4	2	1	3	4	2	3	3	5	3	4	4	4	3	4	4	5	5
542	2	1	1	1	5	3	5	3	3	2	1	5	3	4	1	3	3	3	2	5	4	2	4	4	4	5	4	3	5	5	2	3	1	2	3	3	3	5	4	3	4	4	3	3	4	4	4	5	5
543	2	1	1	1	3	3	2	1	5	3	1	5	5	5	2	5	5	4	4	5	4	5	3	3	5	5	5	3	5	1	1	4	4	1	5	4	3	5	4	3	4	5	4	4	5	4	3	4	4
544	2	1	1	1	2	3	3	2	4	5	3	2	3	4	2	3	5	4	3	3	3	3	3	3	3	3	5	4	3	2	4	2	3	2	3	2	4	4	4	3	2	4	5	3	4	3	4	4	3
545	1	1	1	2	4	4	3	4	1	1	4	5	1	4	3	4	5	4	3	4	5	4	3	3	5	4	3	4	1	4	4	2	4	1	3	4	4	2	4	5	4	3	4	5	4	3	4	5	3
546	2	1	1	2	3	3	5	4	4	2	1	3	5	5	3	2	5	5	5	5	3	5	3	4	5	5	5	3	5	3	4	5	5	1	4	5	3	3	5	2	5	5	5	5	5	5	4	3	4
547	1	1	1	4	3	5	5	4	1	3	1	5	5	1	1	1	5	5	4	5	1	3	2	5	2	5	2	5	5	5	4	3	5	2	5	4	3	5	4	4	3	5	4	4	5	4	3	4	4
548	1	1	1	4	2	5	5	4	5	2	2	5	5	5	1	2	4	4	5	5	5	5	5	5	5	5	4	4	2	3	5	5	5	4	5	4	3	4	4	3	4	4	3	5	4	3	5	4	3
549	1	1	1	3	3	5	5	5	5	5	5	5	5	4	4	4	4	1	3	4	4	3	5	4	4	3	4	5	1	3	5	4	5	3	5	4	3	5	4	3	5	5	4	3	4	3	5	4	4
550	2	2	1	1	2	3	5	5	5	5	5	5	5	5	5	5	5	5	5	5	5	5	5	5	5	5	5	5	1	4	3	4	5	2	4	4	4	4	5	4	4	3	4	5	4	4	4	5	4
551	1	2	1	3	2	3	5	5	5	4	5	5	4	5	5	5	3	5	5	5	5	5	5	3	5	4	2	5	1	5	5	5	5	3	5	3	5	5	5	5	5	4	5	5	4	5	5	4	5
552	1	2	1	3	2	3	5	5	4	4	4	5	4	5	4	4	4	3	4	3	3	3	4	3	4	3	4	5	1	2	3	4	3	2	5	4	5	5	4	5	4	5	4	4	3	5	5	5	4
553	1	2	1	2	4	2	3	3	4	4	3	4	5	4	4	2	5	4	4	4	3	4	5	4	3	4	3	2	2	4	4	4	3	1	4	3	4	4	5	4	3	5	5	4	4	5	4	4	3
554	2	2	1	1	1	3	2	1	3	5	5	5	5	2	4	1	1	5	5	5	5	5	5	5	5	5	5	5	2	5	5	5	5	1	2	3	1	1	1	5	5	5	5	5	1	3	5	5	5
555	1	2	1	2	1	3	5	5	5	5	5	5	5	4	5	5	5	4	5	4	4	4	4	5	5	3	4	5	3	5	5	4	5	1	4	5	5	5	4	5	4	5	3	4	4	5	4	3	4
556	2	2	1	1	3	2	2	1	4	5	4	3	4	5	3	4	3	4	4	3	4	5	4	3	4	5	4	3	2	5	4	3	4	2	5	5	4	3	5	3	4	5	4	3	5	4	4	5	5
557	2	2	1	1	3	3	3	5	5	5	5	5	5	5	5	4	5	4	5	4	5	5	5	4	4	5	4	5	1	5	4	4	3	2	5	5	4	5	5	5	4	4	3	4	5	4	4	4	5
558	2	2	1	3	3	3	5	5	5	5	5	4	5	4	5	4	3	4	4	5	4	4	5	4	3	4	5	4	3	4	5	3	4	2	3	3	4	5	4	4	3	5	4	3	4	5	4	3	4
559	1	2	1	3	3	3	3	3	4	3	4	5	4	3	4	5	4	4	3	4	5	5	4	5	4	3	4	5	1	4	5	5	4	1	4	4	5	4	5	4	3	4	5	4	4	5	4	4	5
560	2	2	1	1	3	3	4	3	4	3	5	5	3	3	3	3	4	3	5	3	4	3	4	3	3	4	3	4	2	3	3	3	3	3	4	4	3	5	3	5	4	3	5	3	4	3	5	3	5
561	1	2	1	2	3	4	5	5	5	4	5	5	5	5	4	4	5	4	4	5	4	5	4	4	5	4	5	4	1	3	4	5	4	2	5	4	4	5	4	3	5	5	5	4	4	3	4	5	4
562	1	2	1	3	2	1	3	5	5	5	5	5	5	5	5	5	4	5	5	4	5	4	5	5	4	5	4	4	1	4	4	4	4	1	4	4	4	4	2	4	5	4	3	4	2	4	4	4	4
563	1	2	1	4	3	1	3	3	3	3	4	3	4	4	5	4	4	3	4	4	4	3	5	4	4	4	5	4	3	5	4	4	4	1	4	4	5	3	4	4	3	4	4	5	1	4	4	3	3
564	1	2	1	5	2	2	3	3	3	3	5	4	4	5	4	4	5	4	3	4	4	5	5	4	5	4	5	5	1	5	4	4	3	3	5	3	3	4	4	4	5	4	3	4	4	3	4	4	3
565	2	2	1	1	3	3	5	5	5	5	5	5	5	5	4	5	4	5	5	4	5	5	5	4	5	5	4	5	2	5	5	5	5	2	5	4	5	5	4	5	4	5	5	4	5	4	5	5	4
566	2	2	1	1	3	4	5	5	5	5	4	5	4	5	5	4	5	4	5	4	5	5	4	4	5	4	5	4	1	4	5	4	5	1	4	5	4	4	4	3	4	5	4	5	4	4	5	2	4
567	1	2	1	1	3	3	4	3	5	4	4	3	5	4	4	4	5	5	4	5	3	5	4	3	5	4	3	5	1	4	3	4	4	2	4	5	4	3	4	5	4	3	5	5	5	4	3	5	5
568	1	2	1	2	1	2	3	3	2	3	3	3	3	4	5	5	4	5	4	4	3	4	5	2	3	4	3	4	1	4	4	4	5	2	5	4	3	4	5	5	4	3	5	4	4	4	5	4	4
569	2	2	1	2	2	3	4	3	5	4	5	4	5	4	3	5	4	3	5	4	3	4	3	5	3	4	3	5	3	4	5	4	5	1	5	4	4	4	3	4	5	5	4	4	4	3	3	4	3
570	1	2	1	3	3	5	3	3	5	3	4	3	3	3	4	4	4	4	4	3	5	3	4	5	3	4	5	4	2	3	3	5	4	2	5	4	3	4	3	5	4	4	5	3	4	4	4	4	3
571	1	2	1	3	3	4	3	4	4	3	4	3	5	4	4	4	3	4	3	5	4	4	3	4	4	5	4	3	2	4	3	4	3	4	5	4	3	4	5	4	3	5	4	4	3	4	4	5	3
572	1	2	1	3	5	5	4	4	5	4	5	4	4	4	3	4	3	5	4	4	5	4	5	4	4	3	5	4	3	5	4	3	5	1	3	4	3	5	4	3	3	4	3	4	5	4	3	4	3
573	2	2	1	3	5	3	4	3	3	4	4	4	4	4	3	4	5	5	5	3	4	3	4	4	4	4	3	4	3	4	5	4	4	2	4	5	4	5	4	3	4	4	5	5	3	4	5	4	3
574	1	2	1	5	3	3	5	3	3	3	4	5	4	4	4	4	3	5	4	3	5	4	4	4	3	4	3	5	2	5	4	3	5	3	5	4	4	3	4	5	4	4	4	4	3	4	4	5	4
575	1	2	1	2	4	3	3	5	4	4	3	4	4	4	4	4	4	3	4	5	4	4	4	4	4	3	4	5	2	4	4	4	4	4	4	4	4	4	4	3	4	4	5	3	4	4	4	5	4
576	2	2	1	2	2	3	5	2	5	4	4	5	4	5	3	4	4	4	4	4	3	4	5	4	3	4	4	3	2	4	4	3	4	2	3	4	3	4	4	4	3	5	4	4	3	4	4	3	5
577	1	2	1	4	5	3	4	3	5	4	4	4	3	4	5	4	5	4	4	3	5	5	5	4	5	4	5	4	1	4	5	4	4	1	4	3	5	4	4	5	4	4	5	5	4	5	4	4	4
578	2	2	1	3	2	4	4	5	4	3	5	4	4	3	4	3	4	5	4	5	3	4	4	5	5	5	5	5	2	3	3	3	5	1	3	5	4	3	5	4	5	4	3	4	5	4	3	4	3
579	1	2	1	4	2	3	5	4	4	3	4	4	5	4	4	3	3	4	4	3	4	4	3	4	4	4	4	5	2	4	5	3	4	4	4	5	5	4	4	3	5	4	4	3	4	5	4	4	3
580	1	2	1	4	4	5	1	4	3	5	3	5	4	4	4	4	5	3	3	2	3	4	4	4	3	4	3	4	3	3	3	4	5	3	2	4	5	4	3	4	4	3	5	4	3	5	5	5	4
581	1	2	1	3	4	3	3	3	4	5	4	4	3	4	4	5	4	3	3	4	3	3	4	4	4	5	5	4	3	5	3	4	4	4	4	3	5	3	4	3	4	4	4	3	4	3	4	4	4
582	1	2	1	4	5	5	4	4	5	3	5	4	5	4	5	3	4	3	4	5	3	5	4	4	4	4	3	5	1	4	3	5	4	4	5	4	3	4	5	4	4	4	5	4	3	4	5	3	5
583	2	2	1	3	3	3	4	3	4	4	3	4	5	5	5	4	5	5	4	4	5	5	4	4	5	4	5	5	2	3	5	4	4	2	5	5	3	5	3	5	4	4	5	4	4	5	5	4	4
584	1	2	1	3	2	1	4	4	3	5	5	4	4	5	5	3	5	4	3	4	4	3	4	4	3	5	4	4	3	4	5	4	4	1	3	4	4	4	4	3	4	5	4	4	3	4	5	4	4
585	2	2	1	2	4	3	5	5	4	4	5	4	5	3	4	4	5	4	4	5	4	3	5	4	5	4	4	5	2	5	4	3	4	2	5	4	3	4	4	5	4	3	4	5	4	3	5	4	3
586	2	2	1	3	3	4	4	4	4	5	4	4	3	5	4	4	4	5	4	5	4	3	4	5	4	3	4	5	2	4	4	5	4	1	4	4	3	5	4	5	5	4	4	5	3	4	5	5	4
587	2	2	1	1	2	2	4	3	4	5	4	5	4	5	4	5	4	4	4	4	5	4	5	4	5	4	4	4	1	5	3	4	3	4	4	4	3	3	3	4	4	3	4	3	4	4	3	4	3
588	2	2	1	1	2	4	3	3	1	1	1	4	4	4	4	3	5	4	3	2	3	2	3	4	3	4	4	3	3	4	5	3	3	3	3	5	3	3	3	4	3	4	4	3	5	4	3	4	5
589	1	2	1	2	4	3	5	4	4	4	5	4	4	5	4	5	4	5	4	5	4	5	4	4	5	4	4	3	2	5	5	5	4	4	5	5	5	5	5	5	5	3	4	4	2	4	4	5	4
590	2	2	1	3	3	3	1	1	4	4	3	3	4	4	4	3	2	4	4	3	3	3	5	4	3	3	4	4	3	2	4	3	4	3	5	4	3	3	5	4	3	4	4	4	3	4	4	5	4
591	2	2	1	3	3	3	5	4	4	4	5	5	4	4	5	5	5	4	4	5	5	5	4	5	4	5	4	5	1	4	3	4	4	3	4	3	5	4	3	4	3	4	4	5	4	5	4	3	5
592	1	2	1	4	5	5	5	5	5	5	4	4	5	4	5	4	4	5	5	4	5	4	4	5	5	4	5	4	2	3	5	4	5	2	3	4	5	3	4	5	4	4	4	4	1	4	3	4	3
593	2	2	1	2	3	2	4	4	5	5	4	4	4	5	4	3	5	4	4	4	3	5	4	4	5	4	5	4	1	4	5	4	5	2	3	4	2	4	4	3	4	4	4	5	4	4	4	5	4
594	2	2	1	3	3	5	5	4	5	4	3	3	5	4	4	4	5	4	5	5	4	5	4	5	5	5	4	5	2	4	3	4	4	1	4	3	5	4	4	3	5	4	4	4	4	4	3	5	4
595	1	2	1	4	4	2	5	4	3	4	4	3	4	5	4	3	4	3	5	4	3	4	4	3	5	4	3	5	2	4	4	5	5	2	5	5	4	5	5	5	4	4	5	3	5	5	5	4	5
596	2	2	1	1	4	2	4	3	4	4	5	4	3	4	5	4	3	4	3	4	4	5	4	3	5	4	3	4	1	4	3	4	4	1	4	3	4	4	3	5	4	3	5	4	4	5	4	4	3
597	1	2	1	3	2	3	5	4	5	4	4	4	4	5	5	4	4	3	4	3	4	5	5	4	4	5	4	4	2	3	4	4	5	2	4	3	4	5	5	3	3	5	4	3	4	5	4	3	4
598	2	2	1	3	3	3	5	3	5	4	4	4	3	5	4	4	5	4	3	5	4	5	4	5	4	5	4	3	1	3	4	4	5	1	4	4	5	5	5	2	4	4	5	3	4	4	3	4	4
599	2	2	1	2	2	2	3	3	5	4	5	4	4	5	3	5	4	5	4	5	4	5	4	5	4	3	5	4	2	5	4	3	4	5	4	4	5	5	4	3	5	4	4	4	3	5	4	5	4
600	2	2	1	4	3	2	4	4	3	4	5	4	3	5	4	4	3	4	4	5	4	3	5	4	4	3	4	4	1	4	4	3	4	2	5	4	4	4	4	5	4	5	4	3	5	4	3	5	5
601	2	2	1	1	2	5	4	3	4	3	4	3	4	5	4	3	4	4	5	4	4	3	3	2	4	3	4	2	5	4	4	3	4	1	4	3	4	3	4	5	4	3	4	3	4	5	4	3	4
602	2	2	1	3	4	1	1	2	3	3	1	2	3	1	3	2	3	2	2	2	2	2	3	4	4	2	2	2	2	1	2	3	3	2	3	3	3	3	2	2	2	3	3	3	3	4	4	1	3
603	1	2	1	3	3	3	4	3	5	5	4	5	4	4	4	5	4	4	5	3	4	5	5	4	4	5	4	2	2	4	4	3	3	1	5	4	1	3	4	3	4	4	5	3	3	3	5	4	4
604	2	2	1	4	3	3	5	4	4	5	4	3	4	5	4	4	3	4	5	4	3	4	4	5	5	5	4	5	2	3	4	5	5	1	4	4	4	4	3	4	5	4	5	4	3	5	4	4	4
605	2	2	1	1	2	3	4	4	5	4	5	4	4	5	5	5	5	4	5	4	5	4	5	4	5	4	5	4	1	4	5	5	5	2	5	4	5	4	5	4	5	4	5	5	4	4	5	4	4
606	2	2	1	3	4	3	1	2	3	5	5	5	3	2	3	2	2	3	3	2	2	2	3	3	2	3	3	3	4	2	3	3	2	4	2	3	4	4	3	4	3	3	3	3	2	3	4	2	3
607	1	2	1	3	3	3	4	3	4	4	5	5	4	4	5	4	4	5	5	5	4	5	4	4	5	4	5	4	1	3	4	5	4	2	5	4	4	5	4	4	5	5	4	5	4	5	4	5	5
608	1	2	1	4	3	3	5	3	4	5	4	4	3	4	5	4	3	5	4	4	5	4	4	3	4	5	4	4	2	5	5	4	4	4	4	4	4	3	4	4	3	4	4	3	4	5	4	4	4
609	1	2	1	2	2	3	4	3	1	1	1	4	3	3	4	1	5	5	4	4	5	5	3	3	4	5	5	3	1	5	5	5	3	3	5	5	3	2	5	5	3	5	3	1	5	5	5	5	5
610	2	2	1	2	2	2	5	3	4	4	5	5	5	4	4	5	5	5	5	5	3	4	4	4	5	4	5	4	2	4	5	4	4	3	5	4	3	5	4	5	4	5	4	5	4	5	5	4	3
611	1	2	1	4	4	3	3	4	3	4	3	3	5	4	4	3	3	4	3	4	2	4	4	4	4	3	4	2	3	4	4	4	2	4	4	3	4	5	3	3	4	4	2	5	3	3	4	4	3
612	1	2	1	4	3	4	5	4	5	4	2	5	5	4	5	4	4	5	4	5	5	5	5	4	5	5	5	4	1	4	3	4	5	2	4	5	4	5	5	5	5	4	4	4	5	5	5	5	5
613	1	2	1	3	3	2	5	4	4	5	4	4	5	4	5	5	4	4	5	4	5	5	5	5	5	5	5	4	1	4	4	5	3	1	3	5	3	4	5	4	5	3	5	3	5	4	3	5	4
614	2	2	1	4	3	3	2	2	2	2	2	3	3	2	2	3	2	2	3	3	3	2	3	3	4	4	3	3	3	4	3	4	2	4	2	5	3	3	5	3	2	3	4	4	2	5	3	2	2
615	1	2	1	4	4	3	5	3	4	4	5	4	3	4	4	5	4	4	4	5	4	4	4	5	4	4	4	5	2	3	4	4	3	4	5	4	4	4	3	4	4	5	5	5	4	4	4	2	4
616	1	2	1	4	4	3	5	4	4	4	4	4	4	3	4	5	4	4	5	4	5	4	3	5	5	4	3	5	3	5	4	5	5	2	4	3	5	4	4	3	5	4	3	5	4	5	4	4	5
617	1	2	1	3	4	3	5	4	5	4	4	3	5	5	4	4	3	4	5	4	4	4	3	4	4	4	5	3	2	3	4	4	5	1	3	5	5	5	5	5	5	5	5	5	5	5	5	5	5
618	2	2	1	1	2	3	4	2	4	2	1	3	1	2	1	1	2	3	3	2	4	4	3	2	2	4	4	2	2	2	3	4	2	4	3	4	4	3	4	1	2	3	4	2	3	4	3	4	4
619	1	2	1	4	2	3	5	4	4	5	4	4	4	3	4	5	3	5	4	5	4	4	4	5	4	5	4	5	2	5	4	4	4	1	4	4	4	5	4	5	4	5	4	5	4	5	4	4	5
620	1	2	1	4	1	3	5	4	4	5	4	4	4	3	4	5	4	5	4	5	4	5	4	5	4	5	4	5	1	4	4	5	5	2	4	5	5	5	5	4	4	4	4	4	4	4	5	4	5
621	2	2	1	4	4	3	4	4	5	5	5	5	4	4	5	4	5	4	5	4	5	4	5	4	5	5	5	5	5	5	4	5	4	1	4	4	5	5	4	5	4	3	5	4	4	4	4	5	4
622	2	2	1	1	3	3	3	1	5	3	5	3	3	5	5	5	5	2	4	5	4	1	5	1	5	1	5	1	1	3	5	5	2	3	2	3	2	5	4	1	5	5	5	3	5	3	1	4	4
623	1	2	1	3	3	3	4	3	5	4	4	4	4	5	4	3	5	4	3	4	4	4	4	3	4	4	5	4	2	4	4	5	4	2	5	5	4	4	5	5	5	4	5	4	5	4	4	4	4
624	2	2	1	1	4	4	3	2	3	2	2	4	4	5	3	3	3	3	2	2	3	5	2	4	4	2	3	2	4	3	4	4	3	4	4	4	3	4	4	3	4	4	2	4	3	3	2	4	3
625	1	2	1	2	3	3	5	3	4	5	4	1	1	1	4	4	2	5	3	4	3	4	4	3	4	4	5	4	1	4	3	4	5	1	4	4	4	5	4	5	3	5	4	5	4	5	4	5	4
626	1	2	1	3	3	3	3	2	2	2	3	2	2	2	2	2	2	3	2	3	2	2	2	2	3	5	3	2	4	4	4	3	2	3	3	3	4	4	3	4	5	5	3	5	3	2	3	4	2
627	2	2	1	3	3	4	5	4	4	4	4	5	5	4	5	4	4	4	5	4	3	5	4	4	5	4	5	4	1	3	5	5	5	2	4	5	5	4	4	5	4	3	5	4	5	4	5	5	5
628	2	2	1	1	2	1	4	4	4	4	2	4	5	1	4	3	2	4	2	4	3	4	3	4	3	4	3	4	3	4	4	4	2	3	2	4	4	5	2	4	4	4	2	5	4	3	4	4	3
629	1	2	1	3	3	2	5	4	5	4	5	4	4	5	4	4	5	5	5	5	5	5	4	5	4	5	4	5	1	4	3	5	5	2	5	4	5	4	5	4	5	4	3	5	5	5	5	5	5
630	2	2	1	3	3	3	4	4	5	4	5	5	4	4	5	4	5	5	4	5	4	4	4	5	4	5	5	4	1	4	3	3	5	1	4	5	4	5	5	5	4	5	4	4	5	3	5	4	4
631	2	2	1	4	4	3	4	4	5	5	4	5	4	3	4	5	4	4	4	4	4	4	4	4	4	5	5	5	1	4	5	5	5	2	4	5	5	5	4	4	4	3	3	2	3	4	4	4	5
632	1	2	1	3	4	2	5	4	4	4	5	4	5	4	5	4	4	4	5	5	5	4	5	4	4	5	5	5	2	5	5	4	5	1	4	4	5	5	5	4	5	4	5	5	4	5	4	4	4
633	1	2	1	4	3	3	5	3	4	4	5	4	4	4	4	4	4	4	4	3	4	3	5	5	5	5	5	5	1	2	3	4	5	4	4	4	4	4	4	4	4	3	4	4	5	4	4	3	4
634	1	2	1	3	4	3	4	4	5	4	4	5	4	5	5	4	4	5	4	4	5	4	5	4	1	1	4	5	2	4	5	5	5	2	5	4	5	4	5	4	4	5	4	5	5	5	5	4	4
635	1	2	1	3	2	2	5	3	4	4	3	3	4	5	5	4	3	4	4	3	4	4	5	5	4	4	3	5	2	4	3	4	5	1	4	4	4	5	4	4	5	4	5	4	5	4	5	4	5
636	2	2	1	3	2	2	5	3	4	4	4	4	4	3	2	4	3	4	4	4	3	4	4	5	3	2	3	4	1	3	4	3	4	2	4	4	5	4	4	4	5	4	5	4	4	5	4	4	4
637	1	2	1	5	3	4	5	5	5	4	4	4	5	4	5	4	4	5	5	4	4	4	5	5	4	4	4	5	2	2	4	4	4	3	3	3	4	4	4	4	3	5	4	5	4	5	4	4	4
638	1	2	1	4	4	5	4	2	2	2	4	4	4	5	5	5	4	4	4	4	5	4	3	3	3	4	4	4	1	4	3	4	4	2	5	4	3	4	4	4	5	4	3	4	4	5	4	4	3
639	2	2	1	4	2	4	5	3	4	3	3	3	3	3	4	3	4	3	4	5	4	3	2	4	3	5	4	3	2	3	4	3	5	2	3	4	4	3	4	4	5	3	3	3	3	4	2	3	2
640	1	2	1	4	3	5	5	3	4	5	4	3	3	4	4	5	4	4	3	4	3	4	3	5	4	4	5	4	3	4	5	4	3	2	5	4	5	4	3	4	4	4	4	4	4	5	5	4	4
641	2	2	1	2	3	4	4	3	5	4	5	4	4	5	4	3	4	4	4	3	5	4	4	5	4	4	5	4	3	4	4	3	5	2	3	5	4	5	4	4	5	4	5	4	4	5	4	3	4
642	1	2	1	3	5	3	5	4	5	4	4	3	4	5	4	4	5	4	4	5	4	4	4	3	5	4	4	3	2	2	3	4	4	3	4	4	4	5	4	3	3	5	4	3	4	4	4	4	5
643	2	2	1	3	1	3	5	4	4	4	3	3	2	4	4	4	4	3	5	4	5	4	4	4	3	4	5	5	2	4	4	5	4	1	4	3	4	4	3	4	5	5	5	4	2	5	4	5	4
644	1	2	1	2	3	2	5	4	4	5	4	3	4	3	4	3	4	5	4	3	5	5	5	4	5	4	5	4	2	4	3	5	5	3	4	5	4	3	4	4	3	5	4	3	5	4	3	4	5
645	2	2	1	1	3	2	4	5	4	4	3	4	5	4	4	4	4	5	5	4	3	5	3	4	5	4	3	5	1	4	4	3	4	2	3	4	5	4	4	5	4	3	4	4	4	4	4	5	4
646	2	2	1	3	4	3	5	4	5	4	3	4	3	4	5	4	3	5	4	4	4	3	5	4	3	5	4	4	2	3	4	5	4	1	5	4	5	5	4	4	5	5	4	5	5	4	4	5	4
647	1	2	1	4	4	5	4	3	5	4	3	4	3	4	5	4	3	5	4	3	4	5	3	4	5	4	3	4	1	3	4	5	4	1	4	5	4	4	5	4	3	4	4	4	3	4	5	5	5
648	1	2	1	2	2	3	5	3	4	3	3	4	5	4	3	4	4	5	4	3	3	4	3	4	4	5	3	5	2	3	4	4	4	1	4	5	4	5	4	3	5	4	3	5	4	5	5	5	5
649	2	2	1	3	3	3	4	3	4	5	5	4	4	4	5	5	5	5	5	5	4	4	4	5	5	5	4	5	1	5	4	3	4	5	4	4	4	4	5	5	4	3	3	2	4	4	3	4	4
650	2	2	1	1	4	2	5	3	4	4	4	4	5	4	2	4	3	4	4	4	5	4	3	5	4	4	5	4	3	5	3	3	4	5	4	5	5	5	4	5	4	5	5	4	5	5	5	4	4
651	1	2	1	4	2	3	5	4	5	4	4	4	4	4	4	5	5	5	4	5	4	5	4	5	5	4	5	4	1	4	3	5	4	1	5	4	5	5	5	4	4	5	5	4	5	4	5	4	3
652	1	2	1	4	4	5	5	4	4	4	5	4	5	4	4	4	4	5	5	5	5	5	4	4	4	5	5	4	1	3	4	5	5	4	4	5	4	5	4	4	4	5	4	3	4	5	4	3	4
653	1	2	1	4	3	3	5	4	5	4	4	3	4	5	5	4	4	3	5	4	3	4	5	4	4	5	5	4	2	5	4	5	4	1	4	5	4	4	5	4	4	5	4	5	5	5	4	5	5
654	1	2	1	4	4	3	5	5	4	3	4	5	4	3	5	4	4	3	4	4	5	4	5	4	4	5	5	4	2	3	4	5	5	2	3	5	4	4	4	3	5	4	5	4	3	4	4	4	4
655	2	2	1	3	1	3	3	4	3	4	4	5	4	4	3	4	4	4	3	4	3	4	3	4	5	4	4	5	2	4	3	4	5	2	5	4	4	3	4	4	5	4	3	4	5	4	3	3	5
656	1	2	1	4	3	3	5	4	3	4	3	4	4	3	4	4	3	4	4	3	4	5	3	4	4	4	3	4	3	4	4	5	4	2	3	4	5	3	4	5	4	4	5	4	3	4	4	3	4
657	1	2	1	1	3	2	5	4	5	4	3	4	3	4	5	4	3	5	4	4	3	4	5	4	5	4	4	5	2	4	4	4	5	4	3	4	5	4	3	4	5	5	4	3	5	4	5	4	5
658	2	2	1	3	4	3	5	3	5	4	3	5	4	4	4	4	5	4	5	4	5	4	5	5	4	4	5	4	1	4	5	4	5	2	5	5	4	5	4	5	4	4	3	4	5	3	5	4	5
659	2	2	1	3	2	4	5	4	3	4	5	4	3	4	4	4	4	3	5	4	4	5	5	4	4	5	4	3	3	5	5	3	4	2	5	4	5	4	5	4	4	5	5	5	5	4	5	5	4
660	2	2	1	1	3	3	5	4	4	4	5	4	4	4	4	3	5	4	5	4	4	4	3	4	5	4	3	5	1	5	5	5	5	4	4	4	5	5	4	4	4	4	5	4	4	5	4	4	5
661	1	2	1	3	2	2	5	4	3	4	4	5	4	5	4	3	4	4	5	4	4	4	3	4	5	4	4	4	2	5	4	3	1	4	3	4	4	4	4	4	4	4	3	4	3	3	4	2	3
662	2	2	1	3	3	3	5	4	4	4	5	4	5	4	5	4	5	5	4	3	4	4	3	5	4	3	5	4	2	5	4	5	4	2	5	4	5	4	3	4	5	4	5	5	5	5	4	5	5
663	2	2	1	2	1	2	5	4	5	4	4	4	4	5	5	5	4	4	4	4	5	5	5	5	4	4	4	5	1	4	4	5	4	2	5	4	5	4	5	4	4	4	4	4	5	4	5	4	4
664	1	2	1	4	3	3	5	4	4	5	4	4	4	3	4	4	5	4	5	4	5	4	4	3	3	4	5	3	2	5	4	3	4	1	4	3	5	4	3	5	4	3	5	3	5	5	5	4	5
665	1	2	1	3	3	4	5	3	4	4	4	5	5	5	4	5	4	5	4	5	5	5	4	3	4	5	5	4	1	4	5	4	4	1	3	5	4	4	4	4	5	5	3	2	4	5	4	3	2
666	1	2	1	2	3	4	5	5	5	5	4	4	4	4	5	5	5	5	5	5	4	4	3	2	4	4	3	4	2	3	5	4	4	3	4	5	4	3	5	4	3	5	4	5	3	5	3	5	4
667	2	2	2	3	3	2	5	4	3	4	4	5	5	5	4	4	4	4	5	5	5	5	4	3	5	5	5	5	1	4	5	4	5	1	4	4	5	5	3	4	5	5	5	5	5	4	3	5	5
668	1	2	1	4	5	5	5	4	5	4	5	5	5	5	5	4	4	5	5	5	4	4	4	5	5	5	5	4	2	5	5	5	4	3	5	5	5	5	5	5	5	4	4	4	3	5	4	3	4
669	2	2	1	3	4	4	5	4	3	4	5	5	4	3	4	4	5	5	4	3	4	5	4	3	4	4	5	5	2	5	4	5	4	2	5	4	5	4	4	5	4	5	4	5	4	5	4	3	3
670	1	2	1	3	4	3	5	4	3	4	4	5	5	4	4	4	4	5	3	4	5	5	4	5	4	4	5	5	1	5	4	4	4	4	5	5	4	5	4	4	4	4	3	5	4	3	4	5	3
671	1	2	1	3	3	4	5	4	5	5	4	4	5	4	4	5	4	4	5	5	4	4	5	4	4	4	3	5	1	4	3	3	4	5	4	4	5	3	4	5	4	4	2	4	4	5	4	4	3
672	2	2	1	3	3	2	5	4	5	5	5	5	4	4	4	5	5	4	3	5	4	4	5	5	5	5	4	5	1	3	5	5	4	3	4	4	5	5	4	4	3	5	4	5	4	3	4	5	4
673	2	2	1	2	3	4	5	4	4	4	4	3	4	3	4	5	3	4	4	4	3	4	4	3	5	4	3	4	2	3	5	4	4	4	4	4	4	3	4	4	5	4	5	5	5	4	4	4	4
674	2	2	1	3	3	4	5	3	4	4	4	4	4	4	5	4	3	4	3	4	4	5	4	3	5	5	4	4	1	4	4	3	5	1	4	4	5	3	5	4	5	4	3	5	4	3	4	5	4
675	2	2	1	4	4	4	5	3	4	4	5	4	5	4	4	5	5	4	5	5	4	4	4	5	3	5	4	3	2	2	3	4	3	2	3	4	3	4	4	3	4	4	4	3	4	3	4	4	3
676	2	2	1	4	3	2	5	4	5	4	5	4	4	5	5	3	5	4	4	4	3	5	4	3	4	4	3	5	2	5	3	4	3	2	4	4	5	5	4	5	4	5	4	4	3	4	4	5	4
677	1	2	1	4	4	4	5	4	4	5	4	4	3	4	3	4	5	4	3	5	4	4	5	4	5	4	4	5	1	5	4	4	5	2	5	5	5	4	3	4	4	5	4	4	4	5	4	4	5
678	2	2	1	3	3	4	5	4	5	4	5	4	5	4	5	5	4	4	5	5	4	5	4	5	5	4	5	5	1	5	5	5	5	5	4	5	4	4	4	4	4	3	5	4	3	4	3	4	4
679	1	2	1	3	4	3	5	5	3	4	4	4	4	4	4	4	4	4	4	4	4	4	5	2	5	4	3	4	1	4	4	5	5	2	4	4	5	5	4	5	4	3	4	4	4	4	5	5	5
680	2	2	1	3	4	4	5	4	4	4	5	5	5	4	4	4	5	5	4	5	5	5	5	4	5	4	5	4	2	5	4	5	4	2	5	4	5	4	5	4	4	5	5	5	4	5	4	5	4
681	1	2	1	2	3	3	4	3	3	3	4	3	3	4	3	2	3	4	2	3	4	2	3	3	3	2	3	4	4	4	2	4	2	2	2	4	3	2	4	3	3	4	2	2	3	4	2	2	3
682	1	2	2	1	1	4	5	5	5	5	5	5	5	5	5	5	5	5	5	5	5	5	5	5	5	5	5	5	1	5	5	5	5	1	5	5	5	5	5	5	5	5	5	5	5	5	5	5	5
683	1	2	2	1	4	4	5	5	5	5	5	5	5	5	5	5	5	5	5	5	5	5	5	5	5	5	5	5	1	5	5	5	3	1	5	5	1	5	2	3	3	3	3	3	3	3	3	2	3
684	2	2	2	1	2	3	3	4	4	3	3	4	2	4	2	3	4	4	4	3	3	3	2	2	3	3	3	4	4	3	2	4	3	3	4	3	3	4	3	4	3	3	3	4	3	4	3	3	3
685	2	3	1	4	4	5	5	4	3	3	3	3	4	4	3	4	4	3	4	4	4	4	4	3	3	3	4	3	2	5	4	3	3	1	5	4	4	4	4	3	4	4	4	4	5	3	4	4	5
686	2	3	1	3	3	4	5	4	1	2	1	5	4	4	5	1	5	5	1	5	5	5	5	3	5	5	5	5	1	5	5	5	5	5	5	5	1	5	5	5	5	5	5	5	5	5	5	5	5
687	2	3	1	2	4	4	5	4	1	2	1	5	4	4	5	1	5	5	1	5	5	5	5	3	5	5	5	5	1	5	5	5	5	5	5	5	1	5	5	5	5	5	5	5	5	5	5	5	5
688	1	3	1	3	4	2	4	2	1	5	1	5	2	4	5	3	1	1	5	1	5	1	3	2	3	1	1	5	1	2	3	2	1	5	5	4	4	3	5	2	3	5	3	4	2	3	2	2	3
689	2	3	1	3	3	3	5	3	3	2	3	4	4	3	2	2	2	2	3	3	5	3	3	4	3	3	3	1	4	1	2	3	3	4	3	3	5	5	5	3	3	3	3	3	3	3	3	5	3
690	2	3	1	3	4	5	2	2	3	2	3	3	3	3	3	3	3	2	3	4	4	4	2	3	2	2	3	1	4	4	3	3	4	4	2	3	2	3	3	5	2	2	3	1	2	4	2	1	3
691	1	3	1	2	4	3	3	4	3	4	2	3	2	1	1	2	2	3	2	3	3	2	2	1	3	2	2	1	3	4	3	4	3	4	3	4	5	4	5	3	3	2	4	3	3	4	3	4	5
692	2	3	1	3	3	4	1	1	1	5	5	5	1	1	1	1	3	4	3	4	4	3	4	4	4	4	3	4	1	5	4	5	4	5	3	3	5	5	4	5	4	5	4	5	5	5	5	3	3
693	2	3	1	4	4	3	2	1	2	2	3	3	2	2	2	2	3	4	3	4	3	3	2	2	3	3	4	4	4	3	4	3	3	5	2	3	2	3	3	4	4	3	4	3	3	2	4	3	4
694	1	3	1	2	5	5	2	5	5	5	3	4	2	1	4	4	1	4	4	4	1	5	4	1	2	3	3	1	3	5	3	3	3	4	5	5	5	5	5	5	2	2	4	5	5	4	5	5	5
695	2	3	1	3	2	3	3	1	3	4	3	3	2	4	2	2	3	3	4	3	4	3	4	2	2	3	3	3	4	4	4	2	3	3	4	4	4	4	3	5	2	3	3	2	4	3	5	3	4
696	2	3	1	1	3	4	2	4	4	4	5	3	3	4	5	3	3	4	4	3	5	5	5	5	3	4	5	4	3	2	4	5	5	3	3	5	3	4	5	1	3	3	3	2	3	4	5	2	4
697	1	3	1	3	3	3	4	3	4	3	4	3	3	3	4	3	3	2	3	3	3	4	3	3	3	3	3	3	3	2	3	2	2	3	3	3	3	3	3	2	2	2	3	3	3	3	3	2	2
698	2	3	1	4	4	3	4	2	1	3	2	4	3	5	5	2	4	2	1	4	4	5	3	3	4	3	4	5	3	4	5	5	3	4	3	5	5	4	5	3	2	3	4	2	3	2	1	1	4
699	2	3	1	3	3	5	2	3	2	1	1	4	3	4	3	2	3	1	3	4	3	3	2	4	2	5	3	4	3	5	5	4	3	4	2	4	4	4	1	1	3	4	4	4	4	5	4	4	5
700	2	3	1	4	2	4	3	3	3	5	5	3	2	2	5	1	1	5	5	5	4	4	1	3	4	2	3	4	4	5	3	4	1	5	3	3	4	3	3	3	3	2	4	4	2	4	3	4	3
701	2	3	1	2	4	3	3	4	2	3	2	4	3	1	3	2	3	5	4	2	4	5	2	3	5	4	4	2	1	3	3	4	4	2	2	4	3	2	5	5	1	4	5	4	4	3	3	5	2
702	2	3	1	2	4	4	1	3	3	2	5	4	5	4	2	2	3	3	2	4	3	3	4	3	2	3	4	3	3	4	5	5	4	1	5	5	4	4	4	5	5	5	5	5	4	4	4	4	4
703	2	3	1	2	4	4	3	4	2	3	2	4	3	1	2	2	3	5	4	4	3	4	2	3	2	4	5	2	1	1	4	5	2	3	4	2	5	4	5	5	3	4	2	2	4	2	1	2	4
704	2	3	1	1	4	3	5	5	3	4	3	5	5	5	4	5	5	5	5	5	4	5	3	4	5	5	4	5	4	5	4	5	3	4	3	5	5	3	5	3	5	3	5	4	5	4	5	2	2
705	1	3	1	4	2	3	4	3	3	5	5	3	5	3	1	5	4	2	3	5	5	2	3	4	5	5	5	1	3	5	5	2	1	4	5	5	5	5	4	4	4	3	4	5	3	5	3	4	5
706	2	3	1	3	3	3	5	5	5	3	3	4	3	4	3	3	4	5	5	1	2	3	2	3	5	2	1	3	1	5	5	5	3	2	4	5	5	5	5	4	5	4	5	4	5	5	5	5	4
707	2	3	1	1	3	1	4	2	5	4	5	5	4	5	4	4	4	5	5	5	5	3	5	5	5	3	4	4	3	4	5	5	4	2	4	3	5	4	4	1	1	5	1	1	5	1	5	5	5
708	2	3	1	4	4	3	2	5	3	2	5	5	5	3	5	5	5	5	5	5	5	5	5	5	4	4	4	1	2	5	5	5	5	2	5	5	5	5	5	4	5	5	4	5	4	5	4	3	4
709	1	3	1	3	4	5	3	3	3	3	2	3	3	2	2	5	5	5	3	3	3	3	5	4	3	2	2	2	4	5	4	4	5	4	3	4	3	5	3	4	2	4	3	2	3	3	3	2	4
710	2	3	1	5	4	5	5	5	5	5	5	5	1	1	5	1	1	2	3	4	4	4	4	3	2	2	3	3	2	4	3	4	5	2	4	4	3	3	5	4	4	4	3	4	4	5	4	3	5
711	1	3	1	5	2	4	5	5	5	5	5	5	5	5	4	5	5	4	5	5	5	5	5	5	4	4	5	5	1	5	4	5	5	2	5	4	5	4	5	4	4	3	4	4	4	5	4	4	5
712	1	3	1	5	4	5	4	2	1	4	5	5	4	4	5	4	4	3	5	4	5	4	4	3	4	5	4	5	2	4	5	5	4	3	4	4	5	4	3	4	5	4	5	4	4	3	4	5	4
713	2	3	1	2	2	4	3	4	3	4	4	4	3	4	5	4	4	3	4	5	4	3	5	4	5	4	4	5	2	3	4	4	4	3	3	3	2	2	4	5	3	3	4	3	4	5	3	4	3
714	1	3	1	2	2	3	4	4	3	4	5	2	2	3	1	2	5	4	5	4	4	3	4	5	4	5	4	3	2	4	4	4	3	1	4	4	5	4	3	5	4	4	5	4	3	4	4	5	4
715	1	3	1	1	2	3	4	3	4	5	4	4	3	4	4	3	4	5	4	3	4	5	4	3	4	3	4	3	2	3	4	3	5	1	5	4	4	4	3	4	3	4	4	5	4	3	4	4	4
716	1	3	1	3	3	3	4	3	4	5	5	4	4	4	5	3	4	5	4	3	4	5	4	3	5	5	5	4	3	5	4	4	4	2	5	5	5	5	5	4	4	3	4	3	4	4	4	5	4
717	1	3	1	3	4	3	4	5	4	3	5	4	5	4	4	4	3	4	5	4	3	4	5	4	4	4	5	4	3	5	4	3	5	2	5	5	4	4	5	4	5	4	4	3	4	5	4	3	2
718	1	3	1	1	4	3	4	4	4	3	3	4	3	4	4	4	4	4	4	3	4	4	3	4	3	3	4	3	2	4	3	3	4	2	4	3	4	3	4	4	3	4	3	3	4	4	5	4	4
719	2	3	1	4	4	5	5	4	4	5	4	3	4	4	4	4	3	4	4	4	3	5	4	4	3	4	4	5	3	4	5	4	3	2	4	5	4	5	4	4	4	5	5	5	4	4	5	4	4
720	1	3	1	3	3	4	4	4	5	4	3	4	5	4	4	4	3	4	4	3	4	3	4	5	4	3	4	5	2	5	4	5	4	4	3	4	4	4	3	4	3	4	5	4	4	3	4	4	4
721	1	3	1	3	3	4	4	3	3	4	4	3	5	3	4	4	4	5	4	5	4	4	4	5	4	4	4	5	2	4	5	4	5	2	4	3	4	4	5	4	3	4	3	4	5	4	4	3	4
722	1	3	1	5	3	4	4	4	3	4	5	4	5	4	4	4	5	4	3	5	4	4	3	4	5	4	3	4	2	4	3	3	3	5	3	4	5	4	4	3	4	4	4	5	4	4	5	3	4
723	2	3	1	2	2	2	5	4	4	4	4	3	4	5	4	4	4	3	4	4	4	5	3	4	5	4	4	5	2	4	5	5	5	2	5	4	5	4	5	4	5	4	5	4	4	5	4	4	5
724	2	3	1	4	4	3	5	4	5	4	4	4	5	4	4	5	4	5	5	5	4	5	5	5	4	4	5	5	2	4	3	2	3	4	3	3	3	4	4	4	4	3	3	5	5	2	3	2	2
725	2	3	1	3	4	5	3	1	1	3	4	3	4	5	4	1	5	2	3	3	3	3	1	4	3	4	3	3	5	4	3	3	3	2	3	4	3	4	5	3	4	4	5	4	4	5	5	4	3
726	2	3	1	4	2	4	5	4	3	4	5	4	4	5	4	3	4	4	3	4	4	5	4	4	3	4	4	3	2	4	5	3	4	2	4	4	4	4	3	4	4	4	5	4	3	4	5	3	4
727	2	3	1	3	4	3	4	5	4	4	3	4	4	3	4	5	4	4	3	4	5	4	4	4	3	4	3	4	2	4	5	4	1	5	4	4	4	3	4	5	4	3	4	3	3	4	4	3	4
728	2	3	1	4	4	4	4	4	5	5	3	4	5	4	4	4	5	5	4	4	4	4	4	4	5	4	3	4	3	4	3	4	1	2	3	3	4	4	3	3	5	3	2	4	4	3	5	4	3
729	1	3	1	2	3	3	4	3	4	3	4	4	3	4	4	3	4	4	3	5	4	4	3	3	2	3	4	3	2	3	4	4	3	2	4	5	4	3	4	5	4	5	4	3	5	3	5	5	5
730	1	3	1	3	4	4	5	4	4	4	5	4	5	4	4	3	3	4	3	4	4	3	4	3	4	4	3	4	3	3	4	3	4	3	4	3	4	4	3	4	4	3	4	3	5	4	4	3	4
731	2	3	1	4	3	3	5	3	4	4	4	5	5	5	4	4	4	4	3	3	4	4	4	5	4	4	3	4	3	4	4	3	4	1	4	3	4	3	4	3	4	3	3	4	3	5	4	3	3
732	1	3	1	2	3	3	5	4	3	4	4	5	4	4	4	4	3	3	3	4	4	4	4	3	4	3	3	4	3	5	5	5	5	2	4	5	4	5	4	4	4	4	4	3	4	3	4	4	3
733	2	3	1	2	3	3	5	3	4	4	3	4	5	5	5	4	4	4	5	4	4	5	4	5	4	4	4	4	1	4	4	3	4	2	4	5	4	3	4	5	4	4	3	4	5	4	3	3	5
734	2	3	1	3	4	3	4	3	2	4	2	3	3	3	3	3	4	4	3	3	4	3	3	4	3	4	4	3	2	3	4	4	5	3	3	4	1	4	4	4	3	2	4	3	4	5	4	3	3
735	1	3	1	4	3	3	5	3	4	3	4	3	3	3	5	4	3	4	4	3	5	4	4	3	4	5	4	3	2	3	4	3	4	1	4	3	4	4	4	4	5	3	5	4	4	3	3	4	4
736	1	3	1	4	4	3	5	3	4	4	3	4	4	4	4	3	4	3	4	5	5	5	4	4	4	4	5	3	2	3	4	4	3	2	4	5	4	3	4	4	3	4	3	4	3	4	3	4	5
737	1	3	1	4	3	5	5	4	3	4	4	4	5	4	4	4	5	4	4	3	4	4	3	4	4	3	4	4	3	4	3	5	4	2	3	4	4	5	4	4	5	4	4	5	4	5	4	4	5
738	1	3	1	2	4	3	5	3	3	4	4	3	4	4	4	3	4	4	5	4	4	5	4	5	4	4	5	5	2	4	5	4	5	1	4	4	3	3	5	5	5	5	5	5	4	4	5	3	5
739	1	3	1	5	4	3	5	3	4	4	4	4	4	4	4	3	3	3	4	4	4	3	5	4	4	4	3	3	3	5	4	4	4	3	4	4	5	5	4	5	4	4	4	5	4	4	5	4	5
740	2	3	1	3	2	2	4	3	4	4	2	3	1	3	3	2	3	3	4	3	2	4	3	2	4	3	3	4	4	4	4	3	3	2	3	4	3	4	3	4	3	4	3	3	4	3	4	4	2
741	2	3	1	3	4	2	5	3	4	4	4	4	3	4	4	4	3	4	4	5	5	4	4	4	4	5	4	4	2	3	4	4	5	2	4	4	5	4	4	5	4	4	5	4	3	4	4	4	4
742	2	3	1	3	3	3	5	4	1	2	1	3	1	3	2	2	3	3	3	2	2	3	3	4	4	3	3	3	3	3	2	3	4	3	3	2	3	4	3	4	4	5	4	3	3	5	4	3	3
743	2	3	1	3	2	4	5	4	4	4	5	4	4	3	4	5	4	3	4	5	4	3	4	4	5	4	3	5	2	3	5	4	4	3	4	3	4	3	4	4	5	5	5	4	3	5	4	3	3
744	1	3	1	4	3	4	5	3	4	4	4	4	3	4	4	4	3	5	4	3	4	5	4	3	4	4	4	3	3	5	4	4	3	1	4	4	3	4	4	3	4	3	4	5	3	5	5	5	5
745	2	3	1	5	3	1	5	4	3	4	3	4	3	4	3	4	3	3	4	3	4	4	4	1	2	2	2	2	3	3	3	4	5	2	4	5	4	3	5	4	4	4	5	4	4	5	4	5	4
746	2	3	1	3	3	2	4	3	4	4	4	5	4	4	4	4	5	4	3	4	4	5	4	4	3	4	4	4	3	4	5	4	3	2	4	5	4	3	4	5	4	3	4	4	3	4	3	3	4
747	2	3	1	3	3	5	3	3	4	5	1	3	3	4	5	4	4	4	4	5	4	3	5	4	4	3	4	3	5	5	3	4	5	2	4	3	4	4	3	4	5	4	3	4	4	5	4	3	4
748	2	3	1	1	2	5	3	3	4	3	3	3	4	5	4	4	3	3	4	4	3	4	4	5	4	3	4	5	2	3	4	4	3	2	3	4	5	5	5	5	4	3	4	3	4	5	5	4	3
749	1	3	1	4	3	3	5	4	4	3	4	4	5	3	4	3	4	5	4	3	4	5	5	4	4	5	5	4	2	4	5	5	2	5	3	3	3	4	4	4	4	3	2	2	1	4	4	5	5
750	1	3	1	3	4	3	4	3	5	4	4	5	3	4	5	4	4	5	4	5	4	3	4	5	4	3	4	5	2	3	4	5	4	2	3	4	5	3	4	5	4	3	4	5	5	5	4	4	3
751	2	3	1	3	4	3	5	4	3	4	4	5	4	3	4	5	4	3	5	4	4	5	4	3	4	5	4	5	1	4	5	5	5	5	3	4	5	4	4	5	5	5	5	4	5	4	3	4	4
752	2	3	1	3	4	3	4	4	5	4	4	5	4	5	4	4	5	4	5	5	5	5	5	5	5	5	5	5	1	4	3	4	5	1	4	5	4	4	5	4	4	3	5	4	3	5	4	3	5
753	2	3	1	2	2	3	5	4	3	3	3	4	5	4	4	4	4	3	4	5	4	4	5	5	5	5	5	5	1	5	4	3	4	4	4	4	2	4	4	3	4	4	4	4	5	4	3	4	4
754	1	3	1	3	4	3	5	4	4	5	5	4	4	3	4	5	4	4	3	5	4	4	4	5	4	5	5	4	2	3	5	5	4	1	4	4	5	4	4	5	4	5	4	4	4	4	5	4	4
755	1	3	1	1	4	5	5	4	4	4	5	4	5	3	4	4	3	4	5	4	3	3	4	5	4	4	3	4	2	3	4	4	5	2	5	5	4	4	4	5	3	3	5	3	3	4	3	4	4
756	2	3	1	1	3	3	5	3	4	4	4	3	4	3	4	4	3	5	4	4	4	4	5	5	5	4	3	4	2	4	4	5	4	2	4	4	4	3	4	3	4	4	4	3	4	3	5	5	4
757	2	3	1	3	3	5	4	4	5	4	5	5	5	4	5	5	5	4	5	4	5	4	5	4	5	4	5	4	1	3	4	4	4	4	3	3	2	3	4	3	4	4	4	3	5	4	4	4	4
758	1	3	1	4	3	3	3	4	4	5	4	5	4	5	4	4	5	5	5	4	5	4	5	4	5	4	5	5	1	4	4	4	4	5	4	5	5	4	3	4	5	4	3	4	4	5	4	5	4
759	1	3	1	4	4	5	4	4	4	1	5	4	4	5	5	4	4	5	4	4	5	4	4	5	4	4	5	4	2	4	4	5	4	2	5	5	4	5	4	5	4	5	5	4	4	5	4	4	5
760	1	3	1	4	3	2	5	3	4	4	3	4	5	4	3	4	4	3	5	4	3	5	4	4	5	4	3	4	1	3	4	5	4	1	4	5	4	3	4	4	5	5	4	4	5	4	4	4	5
761	2	3	1	4	4	4	4	5	4	4	4	5	4	3	4	3	4	5	4	3	4	5	4	4	5	4	4	3	2	5	4	3	4	2	4	5	4	5	4	4	5	4	5	4	3	5	4	3	5
762	1	3	1	3	4	5	4	5	3	4	3	4	3	4	3	4	3	4	3	4	3	4	3	5	4	3	4	3	1	3	5	4	3	2	4	3	3	4	4	3	4	4	3	5	4	3	4	3	4
763	2	3	1	3	3	4	5	4	3	5	4	5	3	3	4	3	4	3	4	4	4	3	5	3	4	3	4	3	1	3	4	3	4	3	4	3	4	3	4	3	4	3	4	3	4	5	4	3	4
764	2	3	1	1	3	4	5	3	4	4	3	3	4	4	3	5	4	4	4	5	4	3	4	3	4	5	4	3	3	3	4	4	5	3	4	4	5	3	4	5	4	3	4	4	4	4	4	3	3
765	1	3	1	4	5	5	5	4	4	4	5	4	4	3	4	5	4	3	4	5	4	3	4	5	4	4	4	3	2	5	4	3	5	2	4	4	5	4	4	5	4	4	4	5	4	3	5	4	5
766	2	3	1	5	5	3	5	4	5	4	4	3	4	5	4	4	4	5	4	4	3	4	5	4	3	4	5	4	2	3	4	5	4	2	5	5	5	4	5	4	5	4	3	3	4	4	3	4	3
767	2	3	1	2	2	2	5	4	3	5	4	3	4	4	4	3	4	5	4	3	4	4	3	2	3	2	4	3	2	5	5	4	4	2	5	4	1	2	3	4	3	4	3	4	2	3	3	2	3
768	2	3	1	2	3	2	4	3	4	5	4	4	4	5	4	3	4	5	4	3	4	4	5	4	4	5	4	4	1	3	4	5	4	1	4	4	4	3	4	5	4	3	4	5	4	4	5	4	4
769	2	3	1	1	1	4	5	4	4	2	3	5	4	4	4	4	2	3	4	4	4	3	3	4	3	2	3	4	2	5	4	5	4	2	4	4	3	4	3	4	4	5	5	3	5	4	4	3	3
770	2	3	1	1	3	4	3	4	3	4	4	2	1	3	4	5	4	3	4	3	4	3	4	3	4	4	4	3	2	4	5	5	5	3	4	5	4	4	3	5	4	4	4	3	3	2	3	3	2
771	1	3	1	4	5	4	3	4	4	3	4	4	3	4	4	3	5	4	3	4	3	4	5	4	4	5	4	4	2	4	3	5	4	2	3	4	5	4	4	3	5	4	4	4	5	4	4	3	5
772	2	3	1	3	4	4	5	4	4	4	4	5	4	4	5	4	4	5	4	3	4	5	4	5	4	3	5	4	2	3	5	4	5	2	3	5	3	5	4	5	4	4	5	4	3	4	5	5	5
773	2	3	1	3	4	3	5	4	3	4	3	5	4	3	4	4	3	4	3	5	4	3	4	3	4	3	5	5	1	4	3	5	4	2	4	4	5	4	5	5	5	5	4	4	4	5	5	4	4
774	2	3	1	3	4	3	5	4	3	4	5	5	5	4	4	3	4	5	4	4	4	4	5	5	4	4	5	5	1	3	4	4	3	2	5	3	4	3	4	4	4	4	3	4	5	4	4	5	3
775	2	3	1	4	4	4	3	4	3	1	1	5	4	4	3	2	3	2	1	3	2	1	1	3	4	3	3	4	2	4	4	3	4	2	3	3	4	4	3	4	4	4	3	5	4	3	4	4	3
776	1	3	1	3	3	2	1	4	4	4	4	3	5	3	4	3	4	5	5	4	4	3	4	4	5	4	3	4	1	4	4	3	5	2	4	3	4	4	5	4	4	3	4	5	4	3	4	5	4
777	1	3	1	4	4	4	4	4	4	4	4	3	4	5	5	4	4	4	4	5	4	5	4	4	5	5	4	4	3	5	4	4	1	3	2	3	2	3	4	2	2	3	4	3	3	2	4	3	3
778	1	3	1	3	4	4	4	3	4	3	4	3	4	3	4	3	4	3	4	5	4	3	4	5	3	4	3	4	3	4	5	4	1	2	3	4	4	5	3	4	4	5	4	4	3	4	5	4	5
779	2	3	1	3	2	3	5	4	2	2	1	1	3	1	1	3	4	3	3	5	2	5	2	5	4	4	2	2	2	2	4	4	5	2	4	4	5	4	5	4	3	4	4	4	5	4	4	3	3
780	1	3	1	1	5	5	5	4	4	5	4	5	4	4	4	3	4	3	5	4	4	3	4	5	4	4	3	4	2	3	4	3	5	2	5	4	4	3	4	5	4	5	4	5	4	3	4	4	5
781	1	3	1	3	4	5	3	4	3	4	3	4	4	5	5	4	4	4	3	5	4	4	5	4	4	4	5	4	1	3	4	5	4	3	4	5	4	3	5	3	4	3	4	5	4	5	5	5	4
782	1	3	1	3	3	3	5	3	4	4	4	3	4	4	4	4	3	5	4	5	4	4	4	3	4	5	4	3	2	5	3	4	5	2	3	5	4	5	4	3	5	3	5	3	4	5	3	5	3
783	1	3	1	3	2	3	5	3	4	4	3	4	5	4	3	4	5	4	4	5	4	5	4	4	5	4	4	3	2	3	4	5	4	3	5	4	3	5	4	5	4	4	5	3	4	4	3	5	4
784	1	3	1	4	4	3	5	3	4	4	3	5	4	4	3	5	4	3	5	4	4	3	4	5	4	3	4	4	2	4	3	4	5	2	3	4	5	4	3	5	4	3	5	4	3	5	4	3	5
785	1	3	1	3	3	3	5	4	4	5	3	4	3	4	3	4	4	3	4	3	4	4	3	4	4	3	3	3	2	4	3	4	5	2	3	4	5	4	3	4	3	3	4	1	2	1	1	3	1
786	2	3	1	3	3	3	4	4	5	3	4	4	3	4	4	3	4	3	4	3	4	4	3	4	5	4	5	4	3	4	5	4	5	1	3	4	3	3	4	3	4	3	4	4	4	3	3	2	3
787	2	3	1	4	4	4	5	3	4	3	4	4	3	4	3	4	3	4	5	4	3	4	4	3	4	3	4	5	2	4	3	4	4	1	4	2	4	2	4	3	4	4	4	3	4	4	3	4	4
788	2	3	1	4	3	4	5	4	3	4	4	4	4	3	4	4	4	3	4	3	4	4	3	4	5	4	3	4	2	3	4	5	4	2	3	4	3	2	4	4	3	4	4	5	4	4	3	5	4
789	2	3	1	3	4	4	5	3	4	4	3	4	3	4	5	4	4	4	5	4	3	3	3	4	3	4	4	4	4	3	4	4	3	3	3	5	3	3	3	2	2	2	2	2	3	3	2	3	2
790	2	3	1	3	3	4	5	3	4	3	4	5	4	3	4	3	4	4	4	3	4	4	3	4	5	4	4	3	2	4	3	4	4	1	4	5	4	4	4	5	4	4	5	4	4	3	4	5	4
791	1	3	1	2	2	5	5	4	4	3	4	3	3	4	4	3	4	3	5	4	3	4	3	4	3	4	3	3	3	4	4	4	4	3	4	3	4	3	4	4	3	4	3	4	3	4	4	4	3
792	2	3	1	2	2	2	5	3	3	4	4	3	4	3	4	4	3	4	3	4	3	4	3	4	3	4	3	4	2	3	3	4	4	3	3	4	3	5	3	4	3	5	3	4	3	4	4	5	3
793	1	3	1	3	3	2	5	4	4	3	4	4	3	3	4	4	3	4	3	5	4	3	4	3	4	3	4	3	2	3	4	4	5	2	5	4	5	4	3	4	3	4	4	4	4	5	4	4	3
794	1	3	1	4	3	4	5	4	4	4	3	3	3	5	5	5	4	4	4	5	4	5	4	4	4	3	3	3	1	4	4	3	5	2	5	4	4	3	4	5	4	5	4	5	4	4	3	5	4
795	2	3	1	3	4	4	5	3	4	4	4	4	3	3	2	4	5	4	3	3	4	5	3	4	5	4	3	5	2	3	4	5	4	3	4	5	4	4	5	5	4	5	4	3	3	4	3	2	3
796	1	3	1	4	3	4	4	3	4	4	3	4	3	4	3	4	4	3	4	3	3	4	5	3	4	3	5	4	3	5	4	5	4	2	3	3	5	4	3	4	5	4	3	4	3	4	3	4	3
797	1	3	1	3	3	3	5	4	3	4	3	4	3	4	3	4	4	4	3	4	3	4	3	4	4	3	4	4	3	4	4	4	3	1	4	3	2	3	4	3	4	3	2	4	3	4	5	3	4
798	2	3	1	2	2	2	5	4	4	4	4	4	5	2	5	2	4	3	4	4	3	4	4	4	3	4	4	4	2	5	4	4	4	5	4	3	3	4	4	3	4	4	3	4	4	3	4	4	3
799	2	3	1	2	2	4	5	3	4	4	4	5	4	5	5	5	4	4	4	4	5	4	4	4	5	4	4	5	2	4	3	5	4	2	5	4	3	4	5	4	3	5	4	4	5	4	4	4	5
800	1	3	1	1	2	4	5	4	3	3	4	5	5	2	4	4	3	4	4	3	4	3	4	5	4	3	3	4	3	4	4	3	2	4	4	4	4	4	3	4	4	5	2	5	3	3	3	4	2
801	2	3	1	3	3	3	5	3	4	4	4	3	4	4	5	4	4	3	4	5	4	4	4	3	5	3	4	3	2	3	4	3	4	3	4	4	3	4	3	4	3	4	4	3	4	3	3	4	5
802	2	3	1	3	5	3	5	4	4	4	5	4	5	4	4	4	5	4	4	3	4	5	4	4	3	4	5	4	3	4	5	4	5	2	5	4	5	4	4	4	3	4	5	4	3	4	5	4	3
803	1	3	1	3	3	4	5	3	4	4	5	4	4	5	4	3	4	4	3	5	4	5	4	3	4	3	4	4	2	3	4	4	4	3	4	3	4	4	4	3	4	5	4	5	4	5	4	4	3
804	1	3	1	2	2	3	5	5	5	3	4	3	4	2	4	4	3	4	4	3	3	4	4	3	3	4	4	1	2	5	3	4	2	4	3	4	4	4	4	4	3	4	4	5	5	4	3	3	4
805	1	3	1	3	4	3	5	4	4	2	4	4	5	4	3	4	4	4	4	3	4	4	3	4	4	3	4	5	2	4	4	5	4	1	4	3	4	5	4	4	5	4	3	3	4	5	3	1	4
806	2	3	1	2	2	3	4	4	4	3	4	4	4	2	4	4	3	4	4	4	4	3	4	4	3	5	5	4	2	4	3	5	3	5	3	4	4	5	5	3	5	5	5	5	5	5	4	5	5
807	2	3	1	5	4	4	5	3	4	4	4	4	3	4	3	4	3	3	3	4	3	4	4	3	4	4	3	4	2	3	4	4	3	2	3	4	4	3	3	4	4	4	4	4	3	4	3	4	4
808	2	3	1	2	1	2	4	5	4	3	4	5	3	4	3	2	4	3	4	4	3	4	4	4	4	4	3	4	2	4	4	4	3	2	4	4	4	5	5	4	4	4	5	5	3	4	4	3	3
809	1	3	1	4	3	4	4	3	3	4	4	3	4	4	3	3	4	4	3	4	3	4	3	4	5	4	4	5	2	5	4	4	3	2	4	5	4	5	4	5	4	5	5	4	4	4	5	4	4
810	1	3	1	5	5	3	4	3	4	4	5	4	5	4	4	4	5	4	5	4	5	5	4	4	5	4	4	3	2	4	5	4	4	2	5	4	4	4	5	4	4	3	5	4	3	5	4	5	4
811	2	3	1	2	2	2	5	4	3	3	4	4	3	4	4	3	4	5	3	4	3	4	4	3	4	4	3	4	2	4	4	3	3	2	4	3	4	4	3	4	3	4	4	4	3	4	4	4	3
812	1	3	1	3	4	4	5	3	3	4	4	5	4	3	5	4	5	4	4	4	4	3	4	3	4	3	4	3	2	3	3	3	5	2	3	4	3	4	3	4	3	4	3	4	3	4	3	4	4
813	2	3	1	2	2	3	4	4	3	3	4	3	4	4	5	3	4	3	3	2	4	3	4	4	3	4	3	3	2	3	4	3	4	4	2	4	3	4	3	5	5	3	4	5	3	5	4	4	3
814	1	3	1	4	4	3	5	3	4	3	4	4	4	3	4	3	4	3	4	3	4	4	4	3	4	3	4	3	2	3	4	3	4	2	3	5	4	3	4	3	4	3	5	3	4	5	4	4	3
815	1	3	1	2	3	4	4	4	4	3	4	5	5	2	3	2	4	2	4	3	2	4	3	4	4	4	3	4	3	4	4	4	3	4	3	4	3	4	4	3	4	4	4	3	4	5	3	3	5
816	2	3	1	5	4	3	5	4	3	3	4	4	4	3	4	4	3	4	3	4	3	4	3	4	5	4	4	3	1	3	5	4	5	2	3	4	4	4	4	4	3	3	4	4	3	4	4	3	3
817	2	3	1	4	5	3	4	3	4	5	4	4	3	4	4	4	4	3	4	4	3	4	4	4	4	3	4	3	2	3	5	4	3	3	4	5	4	3	4	4	3	4	3	5	4	4	4	4	3
818	1	3	1	3	4	3	5	3	4	4	4	4	3	4	3	4	5	3	4	4	3	3	4	4	3	3	4	3	2	3	4	3	4	3	5	5	3	3	4	4	3	4	5	4	3	4	5	3	4
819	2	3	1	2	2	2	4	3	4	4	5	5	4	4	4	3	4	5	3	4	5	4	4	5	4	4	3	4	3	4	3	3	4	1	3	3	4	4	3	4	3	3	4	4	3	3	4	3	5
820	1	3	1	4	4	2	5	3	4	3	4	3	4	3	4	4	4	3	4	5	3	2	4	3	4	3	4	3	2	4	4	3	4	3	4	4	4	3	4	4	3	4	3	4	3	4	3	4	3
821	2	3	1	4	4	4	5	4	3	4	3	3	4	3	4	3	4	3	4	3	4	3	4	3	4	4	3	4	3	4	4	3	4	3	4	3	4	3	4	3	4	3	4	3	4	4	3	4	3
822	1	3	1	4	3	3	5	4	4	3	4	4	3	4	4	3	4	3	4	4	5	4	3	3	4	5	4	4	2	5	4	4	4	3	5	4	3	4	5	4	4	4	3	4	4	3	5	4	3
823	2	3	1	4	4	4	5	3	4	4	4	3	4	5	4	4	3	4	5	4	3	5	4	3	4	3	4	5	2	3	4	5	4	2	3	4	4	3	5	4	4	4	5	5	4	4	5	4	3
824	1	3	1	4	4	2	5	4	5	4	5	4	5	4	5	5	4	4	5	4	5	4	5	5	4	4	5	4	1	4	5	4	3	2	5	4	4	4	5	5	5	4	4	3	4	4	3	4	5
825	1	3	1	3	2	3	3	4	4	4	3	3	5	3	3	5	3	4	4	4	4	5	4	3	4	3	4	3	2	3	4	5	4	2	3	4	3	4	5	4	4	3	4	3	4	3	4	3	4
826	2	3	1	4	3	3	5	3	3	4	3	4	4	3	4	3	4	4	3	4	3	4	4	4	3	4	4	4	3	4	3	4	4	3	5	4	3	4	3	5	4	4	4	4	3	4	5	5	4
827	1	3	1	3	4	3	5	3	4	4	3	4	4	3	4	3	4	3	4	5	4	3	4	3	4	3	4	3	1	4	3	4	4	2	3	5	4	3	4	4	3	4	3	4	3	4	3	4	3
828	1	3	1	3	3	4	4	3	4	3	4	3	4	4	3	4	3	4	4	3	4	3	3	4	4	3	5	4	3	5	3	3	3	2	5	4	4	3	5	4	3	4	4	3	4	4	5	4	4
829	1	3	1	4	5	5	5	3	4	4	4	3	4	4	3	4	3	4	3	4	4	3	4	3	4	5	4	5	2	4	3	3	3	2	3	4	3	5	3	4	3	4	3	4	3	4	3	2	2
830	1	3	1	3	3	4	5	4	4	4	4	5	4	3	4	3	4	5	4	3	4	5	4	4	3	4	4	3	1	4	4	4	3	1	4	4	4	5	4	5	4	4	5	4	5	4	5	4	5
831	2	3	1	4	3	3	5	3	4	4	3	4	4	4	4	3	4	5	4	3	4	4	3	4	4	4	3	4	3	4	3	4	4	3	4	3	4	4	4	4	3	4	4	3	4	3	3	5	4
832	2	3	2	1	3	3	5	1	5	5	1	5	5	5	1	5	5	3	2	4	2	4	3	2	4	1	2	3	1	3	2	5	1	4	4	1	5	1	2	5	1	3	5	2	5	1	3	2	4
833	2	3	2	2	2	2	4	4	4	4	4	4	4	4	4	4	4	4	4	4	4	4	4	4	4	4	4	4	2	4	4	4	4	2	3	4	4	5	5	4	3	4	4	4	4	4	4	4	4
834	2	1	2	2	2	2	4	4	3	4	4	4	5	4	5	3	4	4	4	4	4	4	4	4	4	4	4	4	2	4	3	4	4	2	3	3	4	4	4	4	5	3	4	5	4	3	3	5	4
835	2	2	2	1	3	3	4	5	5	1	1	5	5	5	5	5	5	4	1	3	5	5	3	5	5	5	5	5	3	2	5	2	3	5	5	3	4	1	4	1	5	5	5	5	3	4	3	2	5
836	1	1	2	2	2	2	4	4	3	4	3	4	4	4	4	4	3	4	4	3	4	3	4	4	3	4	4	4	3	4	4	4	4	3	4	4	4	4	3	4	4	3	4	3	4	4	4	3	4
837	2	2	2	4	5	3	3	3	3	3	3	3	3	3	3	3	3	3	3	3	3	3	3	3	3	3	3	3	3	3	3	3	3	3	3	3	3	3	3	3	3	3	3	3	3	3	3	3	3
838	2	2	2	4	5	4	3	3	3	3	3	3	3	3	3	3	3	3	3	3	3	3	3	3	3	3	3	3	3	3	3	3	3	3	3	3	3	3	3	3	3	3	3	3	3	3	3	3	3
839	2	1	1	3	3	3	4	3	4	5	4	5	4	4	5	4	4	5	4	4	5	4	3	4	4	4	5	5	2	4	4	4	5	2	4	5	5	4	5	4	4	4	4	5	4	5	4	4	5
840	1	1	1	3	4	5	5	4	4	4	5	5	5	4	4	5	3	4	4	4	3	4	3	4	5	4	3	4	3	4	3	5	4	3	4	4	4	3	3	3	3	2	4	3	4	4	5	4	4
841	1	3	1	5	5	3	3	4	5	4	3	4	5	4	3	4	5	5	4	4	4	4	3	5	4	4	3	4	1	4	3	4	5	2	3	4	4	3	4	5	4	3	5	4	4	4	3	4	5
842	1	1	1	3	4	5	3	3	4	5	4	4	3	4	3	4	5	4	5	3	4	3	5	4	5	4	4	3	2	4	5	4	4	3	4	5	4	4	4	3	4	5	4	3	4	5	4	4	3
843	1	1	1	5	4	3	5	4	5	4	3	4	5	4	3	4	4	5	4	3	4	5	4	4	4	5	5	4	3	4	5	4	3	2	4	5	4	5	3	4	5	4	5	5	4	4	5	5	5
844	1	1	1	4	5	2	5	3	4	5	4	5	5	4	4	4	5	5	4	5	3	4	3	4	5	4	4	4	3	4	5	4	5	2	4	5	5	4	5	5	4	4	5	4	4	5	4	5	4
845	1	1	1	5	4	3	4	5	4	5	4	5	4	4	4	5	4	4	5	4	4	4	5	5	5	4	4	4	1	4	4	5	4	3	4	5	4	3	4	5	4	5	4	4	3	4	5	5	3
846	2	1	1	3	4	5	5	4	4	3	4	5	4	4	5	4	5	4	5	4	4	3	4	4	3	4	3	4	3	4	4	4	5	3	4	4	5	4	3	4	5	4	4	4	4	3	4	5	5
847	2	1	1	4	5	3	5	4	4	4	5	4	4	3	5	4	4	4	4	3	4	4	5	4	4	5	4	3	2	4	5	4	4	1	4	4	5	5	4	4	5	4	5	4	4	3	5	4	4
848	2	1	1	5	4	3	5	4	4	5	4	5	5	5	4	4	4	5	5	5	4	5	5	5	5	5	4	4	2	3	4	4	4	1	5	5	2	4	3	3	4	3	4	3	4	4	3	5	4
849	1	1	1	4	4	3	5	4	5	4	4	5	4	5	4	4	4	4	5	4	4	5	4	4	5	4	5	4	1	4	5	4	5	1	4	5	4	4	4	3	4	5	4	4	3	5	4	5	4
850	1	1	1	5	5	5	5	4	5	4	4	4	4	4	4	4	4	4	5	5	5	5	5	5	5	5	4	4	2	5	4	5	4	2	4	4	2	4	2	3	3	5	3	4	5	4	3	4	5
851	1	1	1	5	5	5	5	4	4	4	5	5	4	4	4	5	5	5	4	5	5	4	5	4	5	4	4	5	1	4	4	4	5	1	5	4	4	4	3	5	4	5	3	4	5	5	5	5	5
852	1	1	1	3	3	5	5	4	4	4	5	4	4	5	4	3	4	3	4	5	4	3	4	4	3	5	4	4	2	3	4	5	4	2	4	5	4	4	5	5	5	5	5	4	4	3	4	5	5
853	1	1	1	3	4	4	5	4	4	3	5	4	4	5	5	5	5	4	4	5	5	4	5	4	4	3	5	4	2	4	3	4	5	3	4	5	4	3	4	4	3	4	5	4	3	4	5	4	4
854	2	1	1	3	3	4	5	4	5	5	5	4	4	3	4	5	4	4	4	3	3	3	5	4	5	4	5	5	2	5	5	4	5	1	5	4	5	4	5	5	3	3	4	5	4	3	4	5	4
855	1	1	1	4	4	3	5	4	4	4	5	4	3	4	3	5	4	5	5	5	5	5	5	4	4	5	5	5	1	4	3	4	4	2	4	4	2	4	4	5	4	4	4	4	3	4	3	4	3
856	2	1	1	3	5	4	5	4	4	5	4	5	4	4	5	4	4	4	5	4	5	4	5	5	4	5	4	4	1	3	4	5	4	4	5	3	2	4	5	4	3	5	3	4	5	3	5	4	4
857	1	1	1	4	5	3	5	4	4	4	4	3	4	5	4	4	3	4	5	4	4	4	5	4	5	4	3	4	1	5	4	4	4	1	5	5	4	3	5	4	5	4	3	4	4	3	5	5	5
858	1	1	1	4	3	5	5	4	4	5	4	4	5	4	3	4	4	5	4	4	5	4	3	5	4	3	4	5	2	5	5	4	5	2	5	4	5	5	4	5	5	5	5	4	4	5	3	4	5
859	1	1	1	4	4	3	4	4	3	5	4	3	5	4	5	4	5	4	5	4	5	4	5	4	5	5	5	4	1	4	5	4	5	2	5	5	4	4	5	5	4	5	5	4	5	5	5	4	4
860	1	1	1	5	4	3	5	3	5	5	4	4	4	3	4	3	4	5	4	3	4	4	3	5	4	3	4	3	2	4	3	4	5	2	4	4	2	4	4	1	4	5	4	3	5	5	4	4	5
861	2	1	1	3	3	3	4	5	4	5	4	5	4	5	4	3	4	5	4	4	4	5	4	5	4	5	4	4	3	4	5	4	5	1	5	4	4	4	5	4	5	5	5	4	5	5	5	4	5
862	1	1	1	3	3	5	5	4	4	5	4	3	5	4	4	4	4	5	4	5	4	4	4	4	3	3	4	3	1	4	5	3	5	3	4	3	2	4	3	5	1	3	4	4	3	4	3	4	3
863	1	1	1	4	3	5	5	4	5	4	4	3	5	4	4	4	5	4	5	4	4	3	3	4	5	4	3	4	3	3	5	3	4	3	4	3	4	3	4	5	4	4	3	4	5	4	4	4	4
864	1	1	1	3	5	4	5	4	4	5	5	5	4	4	4	3	4	4	4	5	4	5	3	4	4	3	4	5	3	4	5	4	4	3	4	5	5	3	5	3	4	5	4	5	5	5	5	5	5
865	2	3	1	3	5	4	5	4	5	5	4	4	4	4	3	4	5	5	5	4	4	4	5	4	4	3	5	3	1	3	4	5	5	1	5	4	5	4	3	4	4	3	4	3	4	5	4	4	3
866	1	1	1	4	3	5	5	4	4	4	5	4	4	4	3	4	4	3	4	4	4	3	5	4	3	4	5	4	3	5	4	3	5	2	5	4	1	3	4	3	5	4	3	3	5	3	4	5	4
867	1	1	1	3	5	3	5	4	4	4	4	5	5	4	5	5	5	5	4	4	5	4	3	5	4	3	5	4	2	3	5	4	5	2	4	4	5	4	5	4	5	4	3	4	4	3	4	5	5
868	2	1	1	3	3	3	5	4	4	4	5	5	5	4	5	5	5	4	3	3	4	4	5	4	4	3	4	3	2	4	3	4	5	2	4	3	4	5	4	3	4	3	4	5	4	3	4	3	4
869	2	1	1	3	4	2	5	4	4	4	5	4	4	4	3	3	3	5	5	5	4	4	4	5	5	5	4	3	3	4	3	4	4	1	4	3	1	3	4	5	4	3	2	4	4	4	3	3	5
870	2	1	1	3	4	4	5	5	4	4	4	3	4	5	4	5	4	4	4	5	5	4	5	4	5	4	5	4	3	4	3	4	4	3	3	4	3	4	3	4	4	3	4	3	4	5	4	3	4
871	1	3	1	3	4	5	5	3	4	5	4	4	4	5	4	5	4	4	5	4	5	4	5	5	4	4	5	4	2	4	5	4	5	2	5	4	4	4	5	4	4	3	4	5	4	5	4	5	5
872	1	1	1	2	3	3	5	4	4	4	5	4	4	5	5	5	5	5	4	5	4	4	4	5	4	5	4	3	3	3	3	3	4	2	4	5	5	4	4	5	4	5	3	4	5	4	4	3	5
873	1	1	1	4	5	2	5	3	4	4	4	4	3	4	5	4	4	3	4	5	4	3	4	5	4	5	4	3	1	4	4	3	5	2	3	4	5	4	3	5	4	3	4	4	3	4	5	4	3
874	2	1	1	3	4	1	5	4	5	4	3	5	5	4	5	4	5	4	4	5	4	5	5	5	5	4	5	4	1	4	5	5	5	1	5	4	5	4	5	5	5	4	4	5	5	4	4	4	5
875	1	1	1	4	3	2	5	4	5	4	5	4	5	4	3	4	4	5	4	3	5	4	5	4	3	4	5	3	2	5	4	4	4	2	4	5	4	3	4	5	4	4	4	5	4	5	4	4	5
876	1	1	1	2	2	2	5	3	3	5	5	4	4	4	5	4	4	5	4	5	4	5	4	4	5	4	4	5	2	3	4	5	4	2	5	4	3	4	5	4	3	5	5	4	4	5	3	4	5
877	1	1	1	5	5	5	5	5	5	5	5	4	4	4	4	3	4	3	4	5	4	4	5	4	5	4	3	4	1	5	5	5	5	1	4	4	5	4	5	5	4	4	4	4	3	3	3	3	3
878	1	1	1	4	2	2	5	3	4	5	4	5	3	4	3	5	4	4	4	4	4	3	4	4	5	4	3	4	1	3	4	5	4	3	4	5	4	4	5	4	4	5	4	4	5	4	3	4	5
879	2	1	1	3	3	4	5	4	3	4	4	4	3	5	4	4	5	4	3	5	4	3	4	5	4	5	4	3	1	4	4	5	4	1	4	5	4	5	4	4	5	4	5	4	4	5	4	4	5
880	2	1	1	3	3	3	3	4	4	3	3	3	4	3	4	4	3	3	5	4	4	3	3	4	4	4	4	4	4	3	3	3	3	2	4	4	3	3	4	4	4	4	4	3	3	3	4	4	3
881	1	1	1	2	3	4	5	3	4	4	5	4	4	4	3	4	5	4	4	4	5	5	5	5	5	4	3	5	2	3	4	5	3	2	3	4	4	3	4	5	4	3	5	4	5	4	5	4	5
882	1	1	1	3	3	2	5	3	4	5	5	5	4	4	4	5	5	4	5	5	4	4	4	5	4	3	4	5	2	4	3	4	4	1	4	5	4	3	5	4	5	4	4	3	4	3	4	4	3
883	1	1	1	5	3	4	5	5	4	4	3	3	4	5	4	5	5	5	5	5	5	5	5	4	4	4	4	4	4	4	4	4	4	2	4	4	4	4	5	5	5	5	5	5	5	5	5	5	4
884	1	1	1	3	3	3	5	4	3	5	4	3	4	5	4	3	4	5	4	5	5	5	4	4	3	5	4	5	2	4	5	4	4	1	5	4	5	4	3	4	3	4	4	5	5	3	5	4	3
885	2	1	1	5	4	3	5	3	4	4	4	5	5	4	4	5	4	3	4	3	4	3	4	5	4	3	4	3	2	3	4	3	4	2	5	4	3	5	3	4	5	4	3	4	4	4	3	4	5
886	1	1	1	4	3	5	4	4	5	5	4	5	4	5	4	5	5	5	5	5	5	5	5	4	4	4	4	4	4	5	5	5	4	2	5	5	5	4	4	5	5	4	5	4	4	4	4	3	3
887	1	1	1	3	3	3	5	5	3	4	4	4	4	3	4	4	3	5	4	4	5	4	3	4	5	4	5	4	1	4	3	4	5	2	4	4	3	5	4	4	3	4	3	5	4	4	3	5	4
888	2	1	1	5	5	3	4	5	3	4	4	5	3	5	5	4	3	4	5	5	3	4	5	4	3	5	4	4	4	4	4	4	5	2	4	4	5	4	4	4	4	4	3	3	4	4	4	4	3
889	1	1	1	2	3	3	5	4	5	5	4	5	5	5	4	4	4	4	3	4	5	5	4	4	5	4	3	5	2	4	5	4	4	1	4	3	4	5	5	4	4	4	4	4	3	4	5	4	3
890	2	1	1	4	3	2	5	4	5	4	4	4	4	4	3	4	4	4	4	4	5	4	4	5	5	4	5	4	2	3	4	4	5	3	4	3	4	4	3	4	5	4	4	4	3	4	5	4	3
891	2	1	1	5	4	3	5	5	4	3	3	4	4	5	4	4	3	4	4	3	3	3	4	4	4	3	4	4	4	4	4	4	4	1	4	4	4	3	4	4	4	3	4	3	3	4	4	4	5
892	1	1	1	2	1	2	5	4	5	4	3	4	4	3	5	4	3	4	4	5	3	4	5	4	3	4	5	4	2	3	5	4	4	3	4	4	3	4	3	4	3	4	4	3	4	4	3	4	3
893	2	1	1	4	3	3	5	4	4	4	5	4	4	4	5	4	4	3	4	5	4	5	4	5	4	4	5	4	2	3	4	4	5	4	5	4	5	4	4	4	4	4	4	4	3	4	3	5	4
894	1	1	1	3	4	3	5	5	4	4	4	4	5	5	3	4	5	4	5	4	5	4	4	5	4	4	5	3	4	4	4	5	4	3	3	4	4	5	4	4	3	4	3	3	3	4	5	4	3
895	1	1	1	3	4	3	5	4	5	4	4	4	5	4	4	3	5	4	3	4	3	4	5	4	4	3	4	3	2	3	4	5	4	3	4	5	4	3	4	4	3	4	3	4	5	4	4	3	4
896	2	1	1	4	4	3	4	4	4	5	4	3	3	5	4	3	4	5	5	4	4	3	4	4	3	4	4	5	4	5	4	4	3	3	4	4	5	3	3	4	4	5	4	4	3	4	5	4	3
897	1	1	1	3	2	3	5	4	5	4	4	4	4	4	5	4	4	3	4	5	4	4	3	5	4	4	3	5	2	5	5	5	4	2	5	4	5	4	4	3	5	4	3	5	4	3	5	4	3
898	2	1	1	4	4	3	5	4	4	4	4	5	4	4	4	5	5	5	5	5	4	4	4	3	4	5	4	3	1	3	4	5	4	4	5	4	4	3	5	4	3	5	4	3	4	4	5	4	4
899	1	1	1	5	5	4	5	4	4	4	5	5	4	4	4	4	4	4	3	3	3	3	4	4	3	4	4	5	4	4	4	4	4	3	4	4	3	5	4	4	5	4	4	3	4	5	5	4	5
900	2	1	1	2	3	4	5	4	5	4	4	5	4	5	4	4	4	4	5	4	4	5	4	5	4	4	4	4	3	4	5	4	3	2	4	4	5	4	3	5	4	3	4	3	5	4	4	5	5
901	2	1	1	5	4	3	5	5	4	4	4	4	4	3	4	4	5	4	4	4	5	4	4	4	5	4	3	4	4	5	4	4	4	2	4	4	3	4	4	4	4	4	3	4	4	5	4	4	4
902	2	1	1	3	3	3	5	4	5	4	5	4	4	4	4	5	4	5	4	5	5	4	4	4	4	4	4	3	2	5	4	3	5	4	4	5	3	4	5	4	4	3	5	4	4	4	3	4	3
903	2	1	1	3	2	3	5	4	5	5	4	5	4	5	5	5	4	4	3	3	3	4	5	5	4	4	3	5	2	3	5	5	4	2	4	4	5	5	5	4	2	4	3	4	5	4	3	5	3
904	1	1	1	3	4	5	4	3	4	5	4	3	4	5	3	4	4	3	4	5	4	4	3	3	3	3	3	4	4	5	4	4	4	3	4	4	3	5	3	3	3	3	3	3	4	4	3	3	4
905	2	1	1	3	4	4	5	4	4	5	5	4	5	4	4	4	5	4	5	5	4	4	3	4	5	4	3	3	2	4	4	4	3	2	5	4	1	3	5	4	4	3	4	3	5	4	4	4	3
906	2	1	1	5	3	4	5	4	5	4	4	5	5	4	4	4	5	5	4	4	4	4	4	4	4	5	4	5	4	5	5	4	5	2	4	4	5	3	4	5	4	5	5	5	4	5	4	5	4
907	2	1	1	3	2	3	5	4	5	4	4	5	4	4	4	4	3	4	4	3	4	3	4	3	4	4	4	3	2	5	4	3	4	3	4	3	5	4	4	4	5	4	3	5	5	4	4	4	4
908	2	1	1	4	5	4	5	4	5	4	4	5	4	4	4	5	4	4	4	4	4	3	4	5	5	4	5	4	4	4	5	4	4	1	4	4	5	4	4	3	4	5	4	4	4	4	4	5	4
909	1	1	1	3	4	3	5	4	3	5	4	3	4	5	4	5	4	5	4	3	5	5	4	4	4	5	5	4	2	3	4	5	4	5	4	4	3	4	3	5	4	5	4	3	4	3	3	4	3
910	2	1	1	3	3	3	5	4	5	4	3	4	5	4	4	4	4	4	5	4	4	3	4	5	4	3	4	5	4	3	3	3	3	3	3	4	4	5	4	4	4	5	4	4	5	5	4	4	4
911	2	1	1	4	4	2	5	4	4	3	4	3	4	4	3	4	3	4	5	4	4	3	4	5	4	4	3	4	3	4	3	4	4	5	3	5	4	4	3	4	5	4	3	5	4	5	5	4	3
912	2	1	1	4	3	3	5	4	4	4	4	4	4	4	4	4	5	4	4	3	4	4	5	4	4	5	4	5	1	4	4	3	5	2	5	5	5	5	4	4	3	4	3	4	3	2	4	3	4
913	2	1	1	2	4	4	5	4	4	5	4	4	4	4	5	5	4	4	3	4	4	5	4	3	4	5	5	5	2	5	4	4	5	1	4	2	3	3	2	3	2	4	3	2	4	5	4	3	4
914	2	1	1	3	2	4	5	4	4	4	4	3	4	5	4	3	4	5	4	5	4	4	4	5	4	4	4	5	2	3	4	4	4	1	4	4	4	3	4	4	3	4	4	3	5	4	3	4	3
915	2	2	1	3	3	2	5	4	4	4	5	3	4	4	3	4	4	3	4	5	4	3	4	5	4	4	3	5	2	3	4	4	1	5	3	4	4	5	4	4	4	5	4	4	3	4	5	3	1
916	1	2	1	3	4	3	5	4	4	5	4	3	4	3	4	5	4	4	4	4	4	3	4	3	5	4	5	4	2	3	4	4	3	2	3	4	5	5	4	3	4	5	4	4	3	4	5	4	4
917	2	2	1	5	4	3	5	4	4	4	5	4	4	5	5	5	4	4	4	5	4	5	4	5	4	4	5	4	3	4	5	4	5	2	3	4	5	4	3	3	4	4	4	4	5	4	4	4	4
918	2	2	1	4	5	3	5	4	5	4	4	5	4	4	4	5	4	5	4	5	4	5	4	5	4	4	3	5	2	3	5	5	3	2	5	4	4	5	4	3	5	4	4	4	5	4	3	5	4
919	2	2	1	4	4	3	5	4	4	4	5	4	5	4	5	5	4	5	5	4	5	4	5	4	4	3	4	5	2	4	5	4	4	3	5	3	1	4	5	4	3	4	3	4	3	3	4	2	4
920	1	2	1	4	5	3	5	4	4	5	4	4	4	4	4	5	4	4	5	4	5	4	4	4	5	4	4	5	4	5	4	4	4	1	4	4	4	4	5	4	4	5	4	4	4	5	4	4	5
921	2	2	1	3	4	3	5	4	4	3	3	4	3	4	4	4	3	4	5	4	4	5	4	4	3	4	5	4	2	3	4	4	3	1	4	3	5	4	4	5	4	4	4	3	5	4	5	4	5
922	1	2	1	2	3	2	5	4	5	4	3	4	4	4	4	3	4	5	4	5	4	3	4	5	4	5	4	5	2	5	4	4	5	2	5	4	5	5	5	4	4	4	5	4	3	5	4	4	5
923	2	2	1	3	3	5	5	4	5	4	4	4	4	4	5	4	4	5	4	5	5	4	5	4	4	4	5	3	3	4	4	4	5	2	3	4	5	4	4	5	4	4	4	5	4	3	4	5	4
924	1	2	1	4	3	2	5	4	5	4	5	4	4	5	4	5	4	5	4	3	4	4	5	4	4	4	5	4	1	4	5	5	5	2	4	5	5	4	3	5	4	5	4	4	5	4	4	3	5
925	1	2	1	2	3	3	5	4	4	4	5	5	5	4	4	5	4	5	4	5	4	4	5	4	5	4	5	4	2	4	5	4	5	2	4	5	1	3	4	5	4	4	5	4	3	1	4	1	3
926	1	2	1	3	3	5	5	5	5	4	5	4	4	4	5	4	4	4	4	4	4	4	4	5	4	3	4	3	4	5	4	4	5	2	4	5	4	4	5	4	5	4	4	5	4	5	4	4	4
927	1	2	1	2	3	4	5	3	4	5	4	5	4	4	5	4	4	5	4	5	4	4	3	4	4	5	4	3	5	4	1	1	1	3	1	4	4	3	4	3	4	5	4	3	4	5	3	5	4
928	2	2	1	3	4	3	5	4	4	5	4	4	4	5	4	5	4	5	4	5	4	4	4	3	4	2	4	2	1	3	4	3	4	5	1	4	1	4	5	4	3	4	5	4	4	5	3	3	4
929	1	2	1	3	4	5	5	5	4	4	5	4	4	4	5	4	5	4	4	5	5	4	5	4	5	4	4	4	4	5	4	4	4	1	4	4	4	5	4	5	5	5	5	4	4	5	4	4	4
930	1	2	1	4	4	3	5	4	4	4	4	4	5	4	5	4	4	4	5	4	3	4	5	4	4	3	3	4	2	3	4	4	5	1	4	4	1	4	4	5	4	3	4	5	4	4	3	4	4
931	2	1	1	3	3	3	5	4	4	5	4	4	5	4	5	4	4	4	5	5	5	4	3	4	5	4	3	4	1	3	4	3	4	1	4	3	4	5	4	5	4	4	2	3	3	1	4	4	5
932	2	1	1	2	2	3	5	5	4	4	4	4	4	4	4	4	4	4	4	4	3	3	3	3	3	3	3	3	2	3	3	4	3	2	3	3	3	3	4	4	3	4	4	3	4	2	3	3	4
933	2	2	1	4	4	2	5	4	5	4	4	4	4	3	4	4	5	4	3	4	5	4	4	5	4	4	3	1	2	3	4	5	4	3	4	5	3	4	3	4	4	3	4	4	3	4	5	4	3
934	1	1	1	2	3	3	3	3	4	3	4	4	3	4	3	4	3	3	4	3	3	4	4	3	4	3	3	4	3	3	4	3	3	3	3	4	4	3	4	3	3	4	3	4	3	3	3	3	3
935	1	2	1	3	3	4	5	4	3	4	3	4	4	3	4	4	3	4	4	3	4	3	4	5	3	4	5	4	3	4	5	4	4	3	4	3	5	4	4	3	4	4	5	4	3	4	5	4	4
936	1	1	1	3	4	4	4	4	4	4	4	4	4	4	4	4	3	4	3	4	3	4	3	4	4	3	3	4	3	4	3	4	4	3	3	3	4	3	4	3	4	3	4	3	4	3	4	3	4
937	1	2	1	3	3	3	5	3	4	5	4	4	3	4	4	3	4	5	4	4	3	4	4	5	4	3	4	5	2	4	3	4	5	2	3	5	4	5	4	5	5	5	5	4	3	5	4	3	4
938	2	2	1	3	4	3	5	4	4	5	4	4	4	5	4	4	5	4	4	5	4	4	5	4	5	4	5	4	3	5	4	4	5	2	4	4	5	4	3	4	4	3	5	4	3	4	5	4	4
939	2	2	1	2	1	5	5	4	4	4	5	4	4	3	4	4	4	3	4	4	4	3	4	5	5	4	3	5	2	4	5	5	5	5	4	4	3	5	4	5	4	5	4	4	4	5	4	3	4
940	2	2	2	3	4	3	5	4	5	4	4	4	4	5	4	4	3	4	5	4	4	4	4	4	3	4	3	5	2	4	4	3	4	2	3	4	3	4	5	4	3	4	3	4	5	4	4	4	4
941	1	1	1	3	4	3	3	4	3	3	4	3	4	3	4	3	3	3	3	3	4	3	3	3	3	3	3	3	3	3	4	3	4	3	3	4	3	3	3	4	3	4	3	3	4	3	3	3	3
942	1	1	1	3	3	3	3	4	3	4	3	4	3	3	3	3	4	3	4	3	4	3	3	4	3	3	3	3	3	3	4	3	4	3	3	3	4	3	4	3	4	3	4	3	4	3	4	3	4
943	2	2	1	3	3	4	4	5	4	3	4	5	4	3	4	3	4	5	4	4	3	4	5	4	5	4	5	4	2	3	4	5	4	2	4	4	5	5	4	4	5	4	4	5	4	4	2	2	3
944	1	1	1	2	4	2	5	5	5	5	1	5	5	5	3	1	1	5	1	5	5	5	5	5	5	5	5	5	5	5	5	5	5	1	5	5	5	5	5	5	5	5	5	5	5	5	5	5	5
945	2	1	1	3	4	4	3	3	3	3	3	4	3	4	4	3	4	4	3	4	3	4	3	4	3	4	4	3	3	4	3	3	3	2	3	3	3	4	3	3	4	3	4	3	4	3	4	3	4
946	1	2	1	3	4	3	5	4	5	4	4	4	5	4	4	5	5	5	5	4	5	4	4	4	5	4	3	5	1	4	5	4	4	3	4	4	1	4	3	4	3	4	4	3	4	3	4	5	5
947	1	2	1	4	2	3	5	4	4	4	5	4	5	4	4	5	4	5	4	4	5	4	4	4	3	4	4	5	2	4	3	5	4	2	4	3	5	4	5	5	4	4	4	5	4	4	5	4	5
948	2	2	1	4	4	2	5	4	4	4	5	4	4	4	4	3	4	3	4	5	4	3	4	5	4	4	3	4	2	3	4	5	4	3	4	3	4	5	4	4	3	4	5	4	4	5	4	4	3
949	2	2	1	4	3	5	5	4	3	4	5	4	3	4	5	4	4	4	3	5	4	3	4	3	4	5	4	3	2	3	4	5	5	2	3	4	2	4	5	4	3	4	5	4	5	4	5	5	4
950	2	2	1	3	4	3	5	4	4	3	3	3	4	4	5	4	4	5	4	5	4	4	4	4	5	5	4	5	2	5	4	5	5	2	4	4	4	5	4	5	5	4	3	4	5	5	5	4	4
951	2	2	1	3	3	5	5	4	4	4	4	5	4	5	4	4	5	5	4	5	5	4	5	4	5	5	4	5	2	5	4	5	4	3	5	3	1	5	4	4	5	4	4	3	4	3	4	2	3
952	2	2	1	3	4	3	5	3	4	5	4	5	4	4	5	5	4	4	5	4	5	4	4	4	5	4	4	3	2	4	4	4	4	3	5	4	4	5	3	4	3	3	4	3	4	4	3	4	4
953	1	2	1	3	4	2	5	4	4	5	4	4	4	4	3	4	4	4	3	4	4	5	4	4	3	4	5	4	2	3	4	5	4	2	5	4	2	4	3	4	3	5	4	4	3	5	4	3	3
954	1	2	1	2	2	3	5	3	4	3	4	4	3	4	3	3	4	3	4	3	3	4	4	3	4	3	4	3	2	3	4	3	4	3	3	5	4	3	4	4	3	4	4	3	4	5	4	3	5
955	2	2	1	3	4	3	5	4	3	3	3	4	4	5	4	4	5	4	4	5	4	5	5	4	4	5	4	4	2	4	5	4	3	2	3	3	4	5	4	3	4	3	3	4	5	4	3	4	4
956	1	2	1	4	3	3	5	4	4	4	4	4	3	4	5	3	4	4	3	5	4	4	4	4	4	3	4	5	2	3	4	3	4	1	5	4	4	4	4	5	4	5	4	3	4	3	4	3	4
957	1	2	1	4	4	2	5	4	4	4	4	5	4	4	3	4	3	4	5	4	3	4	4	5	4	4	4	3	3	5	4	4	4	3	3	3	4	4	3	4	3	4	3	4	5	5	4	4	4
958	2	2	1	4	4	4	5	4	3	3	4	5	4	3	4	4	4	3	4	5	4	3	4	5	4	5	4	5	1	5	4	4	4	3	3	3	4	5	4	4	4	3	4	5	4	3	4	5	4
959	2	2	1	2	4	3	5	4	4	4	4	3	4	5	4	3	5	4	3	4	4	3	4	5	4	3	4	3	1	4	3	4	5	2	3	4	2	4	3	4	3	4	4	5	3	4	3	4	5
960	1	2	1	4	3	3	5	4	4	4	3	4	4	4	4	3	5	4	4	3	4	3	5	5	5	4	4	3	3	3	3	4	5	4	4	3	4	5	4	4	3	5	5	5	4	4	4	4	3
961	1	2	1	4	5	4	5	4	4	3	3	4	4	3	5	4	3	4	3	4	5	4	4	3	4	5	4	3	2	5	4	3	5	2	5	4	3	4	4	5	4	3	4	3	4	3	5	4	3
962	2	2	1	4	3	4	5	4	4	4	3	4	5	5	4	3	4	4	4	4	5	4	3	2	3	4	3	4	3	3	4	4	3	1	4	3	4	5	4	3	4	5	4	3	4	3	4	3	4
963	2	2	1	4	5	3	5	4	4	5	4	4	5	4	4	5	4	4	3	4	5	4	3	4	4	5	4	4	3	5	4	5	4	2	3	4	4	4	4	5	4	3	4	3	4	4	3	4	5
964	2	2	1	3	4	3	5	4	3	4	3	4	5	4	4	5	4	4	4	3	4	3	4	4	5	4	3	4	3	3	4	4	3	2	3	4	1	3	4	4	3	4	4	4	3	4	3	5	4
965	2	2	1	2	2	3	5	4	4	4	3	4	3	5	4	3	4	4	5	4	4	4	3	4	3	4	5	4	2	5	4	4	4	3	4	5	4	4	4	3	5	4	4	3	4	4	4	3	5
966	2	2	1	3	4	3	5	3	5	4	4	4	4	3	4	5	4	3	4	5	4	4	4	3	4	4	5	4	2	3	5	4	5	2	4	5	4	4	5	4	4	5	4	5	4	5	4	3	4
967	2	2	1	4	4	2	5	4	5	4	4	4	3	5	4	4	4	3	5	5	4	5	4	5	4	4	5	4	2	5	5	4	5	2	5	4	5	4	5	5	5	3	4	5	4	4	4	4	5
968	1	2	1	4	4	3	5	4	4	3	4	5	4	4	4	3	4	4	3	4	4	3	4	5	4	3	4	5	2	3	4	4	3	1	4	4	5	4	4	3	4	5	4	5	4	5	4	4	3
969	2	2	1	5	4	4	5	4	4	4	4	3	4	5	4	5	4	2	4	4	5	4	5	5	4	4	5	4	1	4	4	3	4	2	5	4	5	4	5	4	3	4	5	4	4	3	3	4	3
970	2	2	1	2	2	3	5	4	4	5	4	4	5	4	4	5	5	4	3	4	5	4	4	5	4	4	4	3	1	4	4	3	5	2	4	3	5	4	4	4	4	4	5	4	4	3	4	5	4
971	2	2	1	3	4	2	5	4	5	4	5	4	5	4	4	5	4	5	4	5	4	5	4	5	4	4	5	4	1	4	4	4	5	2	5	5	4	5	4	4	5	4	5	4	4	4	5	4	5
972	1	2	1	3	4	2	5	4	4	4	5	4	4	5	4	4	5	4	4	4	5	4	4	4	5	3	3	4	2	3	4	5	3	2	3	5	4	4	3	5	4	3	5	3	4	3	5	4	3
973	2	2	1	4	3	2	5	4	3	4	5	3	5	5	3	4	5	5	4	4	4	3	4	5	4	5	4	5	1	4	3	5	4	1	4	4	5	5	4	3	4	3	2	3	2	3	2	3	4
974	2	2	1	3	5	3	5	4	4	4	5	4	4	4	4	5	4	5	4	4	4	3	4	5	4	4	5	4	2	4	5	4	5	3	4	5	3	5	4	4	5	4	3	4	5	4	4	4	3
975	1	2	1	3	4	3	5	4	4	4	3	4	5	4	4	3	5	4	5	4	3	4	5	5	4	5	5	5	2	5	4	4	4	2	5	4	4	5	4	5	4	5	4	3	4	3	4	3	4
976	2	2	1	2	3	3	5	4	4	4	5	4	3	4	3	4	5	4	5	4	4	4	4	4	4	4	5	4	1	5	4	5	4	1	4	5	4	5	5	5	4	4	4	5	4	5	4	4	3
977	2	2	1	3	4	3	5	4	4	3	5	4	3	4	4	5	5	4	3	5	4	4	3	4	5	4	5	5	2	3	4	4	5	2	5	4	3	4	4	3	5	4	4	5	4	4	3	5	4
978	2	2	1	3	3	2	5	4	4	4	5	4	5	4	4	5	4	1	4	3	4	5	4	5	4	5	4	5	2	4	5	4	5	2	5	4	5	4	5	4	5	4	5	4	5	4	5	4	3
979	2	2	1	4	4	3	5	4	3	4	5	5	4	3	4	5	4	4	5	4	4	3	4	5	4	4	3	4	2	5	4	3	4	2	5	4	4	4	5	4	5	4	5	4	5	4	5	4	5
980	2	2	1	3	3	2	5	4	4	3	5	4	4	3	5	4	4	3	4	5	4	4	4	5	4	5	4	4	2	5	4	5	4	2	4	4	4	5	4	4	5	5	4	4	3	4	4	5	4
981	1	2	1	2	4	4	5	5	4	5	4	5	4	5	4	3	5	4	5	4	4	4	5	4	3	4	5	5	2	5	3	4	3	2	4	3	5	4	5	4	4	5	4	4	4	4	4	4	5
982	2	2	1	4	3	3	5	4	4	3	4	3	4	3	4	3	3	4	3	3	4	5	4	3	4	3	4	4	1	4	5	4	5	2	5	4	4	4	5	5	4	3	4	3	4	3	3	4	4
983	2	2	1	2	3	5	5	4	4	4	4	5	4	4	4	3	3	5	4	4	5	4	5	4	4	3	4	4	2	4	1	3	5	2	4	3	4	5	5	3	4	2	2	3	3	1	4	1	2
984	1	2	1	3	5	3	5	4	4	5	4	4	4	5	4	5	4	5	4	4	4	5	4	4	5	4	3	4	2	5	4	5	4	2	5	4	4	4	4	5	4	4	5	4	5	4	4	4	4
985	2	2	1	4	4	4	5	4	4	5	4	5	4	5	4	3	4	5	4	3	4	4	3	4	3	5	4	4	3	4	3	4	3	2	3	4	4	5	4	4	4	3	4	3	3	4	3	3	4
986	2	2	1	4	5	3	5	4	4	4	5	4	4	4	3	4	5	4	4	3	4	4	4	3	4	5	4	3	1	4	3	4	4	3	4	5	4	4	4	4	4	3	4	4	3	5	4	3	4
987	2	2	1	3	5	3	5	4	4	4	5	4	5	4	5	5	5	5	5	4	4	4	4	4	3	4	4	4	2	3	4	5	4	1	4	5	4	3	5	4	4	4	5	5	5	4	3	4	5
988	1	2	1	3	2	3	5	4	3	5	4	5	4	4	4	5	5	4	3	3	4	5	4	4	3	5	4	4	3	5	4	3	5	2	5	4	3	4	5	4	4	5	4	4	4	3	4	5	5
989	2	2	1	4	3	3	5	4	4	4	4	3	3	4	5	4	4	4	5	4	4	3	4	5	4	4	4	3	2	3	4	5	4	3	4	5	4	5	5	4	4	5	4	4	4	5	4	3	5
990	2	2	1	2	3	2	5	4	5	4	4	4	3	5	4	5	5	5	5	4	5	5	4	5	4	4	3	5	2	5	4	3	5	2	5	4	5	5	4	4	5	4	5	5	4	4	3	4	5
991	2	2	1	4	4	3	5	4	5	4	4	4	5	4	4	5	4	5	4	4	5	4	5	4	4	4	5	5	1	4	5	4	5	1	4	3	3	4	5	4	3	4	3	4	5	5	4	4	4
992	2	2	1	3	5	3	5	4	5	4	4	3	4	5	4	3	4	4	3	5	5	4	3	4	3	5	4	4	2	5	3	3	5	2	4	4	5	4	5	4	4	3	4	3	2	1	4	5	4
993	2	2	1	3	4	2	5	4	5	4	5	4	4	4	5	4	4	3	5	4	5	4	4	3	5	5	5	4	2	5	5	4	4	2	5	5	4	3	5	4	3	5	4	3	4	3	4	5	4
994	1	1	2	3	3	4	4	3	4	3	4	3	4	3	4	4	3	3	3	4	3	3	3	4	4	3	3	3	2	3	4	4	3	2	3	3	3	4	3	4	3	4	3	3	3	3	3	4	3
995	1	1	2	2	2	2	4	3	3	3	3	3	3	3	3	3	4	3	4	3	4	3	4	3	3	4	3	3	3	4	3	4	3	3	3	3	4	3	4	3	4	3	3	3	3	3	4	3	4
996	2	1	1	3	3	3	3	3	3	4	4	3	3	3	4	3	4	3	3	3	3	4	3	3	4	4	3	4	3	3	3	3	3	3	3	4	3	3	4	3	3	3	3	3	3	4	3	4	3
997	1	1	1	4	2	2	3	3	3	3	3	3	3	3	3	3	3	3	3	4	3	4	3	3	3	3	4	3	2	3	4	3	4	3	4	3	4	3	4	3	3	4	3	4	3	4	3	4	3
998	2	1	1	2	2	1	5	1	1	5	1	5	5	5	5	1	5	5	1	5	5	5	5	5	5	5	5	5	1	5	5	5	5	1	5	5	5	5	5	5	5	5	5	5	5	5	5	5	5
999	1	1	2	3	4	4	5	5	5	5	1	5	5	5	5	5	5	5	5	5	5	5	5	5	5	5	5	5	1	5	5	5	5	1	5	5	5	5	5	5	5	5	5	5	5	5	5	5	5
1000	1	1	1	2	3	2	5	5	5	5	2	5	5	5	5	5	5	5	5	5	5	5	5	5	5	5	5	5	1	5	5	5	5	1	5	5	5	5	5	5	5	5	5	5	5	5	5	5	5
1001	2	1	2	2	2	1	5	5	5	5	5	5	5	5	5	5	5	5	5	5	5	5	5	5	5	5	5	5	1	5	5	5	5	1	5	5	5	5	5	5	5	5	5	5	5	5	5	5	5
1002	1	1	2	3	3	2	4	3	4	3	3	3	4	3	4	3	3	3	4	3	4	3	3	4	3	3	4	3	2	3	3	3	4	3	4	3	3	3	4	3	3	3	3	3	4	3	4	3	4
1003	1	2	2	1	2	3	3	4	4	3	3	4	4	3	3	4	3	4	4	3	3	4	3	3	4	3	3	4	2	3	3	4	4	3	3	4	4	4	3	4	3	4	4	4	3	3	3	4	4
1004	2	2	2	3	3	2	4	4	3	4	4	3	4	4	4	3	4	4	3	4	4	3	4	3	4	4	4	4	3	3	3	4	3	2	3	4	3	4	3	4	4	3	3	4	4	3	4	4	4
1005	1	1	2	3	4	3	5	5	5	5	5	5	5	5	5	5	5	5	5	5	5	5	5	5	5	5	5	5	1	5	5	5	5	1	5	5	5	5	5	5	5	5	5	5	5	5	5	5	5
1006	1	1	2	2	4	3	4	3	3	3	4	3	4	3	4	3	4	3	3	3	3	3	3	3	4	3	4	3	3	3	3	3	3	3	3	3	4	3	4	3	4	3	4	3	4	3	4	3	4
1007	1	2	1	2	2	2	4	3	4	3	4	3	4	3	4	3	4	3	4	3	4	3	4	3	4	3	4	3	2	3	4	4	4	3	4	3	4	4	4	4	4	4	3	4	3	4	3	4	3
1008	1	1	2	4	3	3	3	4	4	3	3	3	3	4	4	3	4	4	3	3	4	3	4	4	4	3	3	4	3	4	3	4	4	2	4	4	4	3	3	3	3	3	3	3	4	3	3	4	3
1009	2	3	2	2	2	2	4	3	4	3	4	3	4	4	3	3	4	4	4	4	3	4	4	3	4	3	4	4	2	3	4	3	4	3	4	3	4	3	4	3	4	3	4	4	4	3	4	3	4
1010	2	2	2	3	4	3	4	4	4	3	4	3	3	3	4	4	3	4	3	2	4	3	4	3	3	3	4	4	3	3	4	4	3	2	4	4	4	3	4	4	3	3	3	4	4	4	3	3	3
1011	2	2	2	2	2	2	4	4	3	4	4	4	4	3	4	4	4	3	3	4	4	3	4	3	3	4	4	3	3	4	4	3	3	2	4	3	3	3	4	4	4	3	4	4	3	4	3	4	3
1012	1	1	2	3	3	3	3	4	3	4	3	3	4	3	3	3	4	3	4	3	3	4	3	4	3	4	3	4	3	3	3	3	3	3	3	3	3	3	3	4	3	3	3	3	3	4	3	4	3
1013	1	1	2	3	4	3	5	5	5	5	5	5	5	5	5	5	5	5	5	5	5	5	5	5	5	5	5	5	1	5	5	5	5	1	5	5	5	5	5	5	5	5	5	5	5	5	5	5	5
1014	2	1	1	2	2	2	3	3	4	3	4	3	3	3	4	3	4	3	4	3	4	3	4	3	4	3	4	3	2	3	3	4	3	2	3	4	3	4	3	4	3	4	3	3	3	4	3	3	4
1015	2	1	2	2	2	2	4	4	3	4	3	4	4	3	4	3	4	3	4	3	4	3	4	3	4	3	4	4	2	4	3	4	3	2	4	3	4	3	4	3	4	4	4	3	3	3	4	3	4
1016	1	1	2	1	4	5	3	2	3	4	3	4	2	3	3	4	3	4	3	4	2	4	4	3	4	2	2	4	2	4	2	4	3	3	4	2	4	2	4	4	4	4	3	3	3	3	3	4	4
1017	1	1	2	2	2	2	3	3	4	3	4	3	4	3	4	3	3	4	3	3	4	3	4	3	3	3	4	3	2	3	4	3	4	3	3	3	3	3	3	4	3	4	3	4	3	4	3	3	3
1018	1	2	2	2	2	2	4	4	3	3	4	3	4	4	3	3	3	4	4	4	3	4	3	4	3	4	3	4	3	3	4	4	4	3	4	4	4	4	4	4	4	3	4	3	4	4	4	3	4
1019	1	1	2	3	3	4	3	3	4	3	4	4	4	4	4	4	4	4	4	4	4	5	4	4	4	4	4	3	3	3	4	4	3	2	3	4	3	4	3	4	3	4	3	4	4	3	4	3	4
1020	2	3	2	3	3	3	4	4	4	4	4	3	3	3	3	3	4	3	2	4	3	3	4	4	2	4	3	3	3	4	3	3	3	2	4	3	4	3	3	3	3	4	3	4	4	4	3	4	4
1021	2	1	2	4	3	3	3	3	3	3	3	3	3	3	3	3	3	3	4	3	3	3	4	3	4	3	4	3	2	3	3	4	3	2	3	4	3	4	3	3	3	4	3	3	3	4	3	3	4
1022	1	1	2	2	2	2	4	3	4	4	3	4	3	4	3	4	4	3	4	3	4	4	3	4	3	4	4	4	3	4	3	4	3	2	4	4	3	4	4	4	4	4	4	4	4	4	4	4	4
1023	2	1	2	3	3	3	4	3	4	3	3	4	3	4	3	3	3	3	3	3	4	3	4	3	3	3	3	4	3	3	4	3	3	3	4	3	4	4	3	4	4	3	3	4	3	3	3	3	3
1024	2	1	2	1	3	3	4	4	4	4	4	4	3	3	3	4	4	3	4	3	4	4	4	4	4	4	4	3	3	3	3	3	3	3	3	4	4	4	4	4	4	4	4	3	3	3	3	3	3
1025	2	1	2	2	3	2	4	4	3	4	4	3	4	4	3	4	4	3	4	4	3	4	4	3	4	4	3	4	2	3	4	4	3	2	4	3	4	4	3	4	4	3	4	4	3	4	4	3	4
1026	2	1	2	3	2	2	4	3	4	4	3	3	4	4	3	3	3	4	4	4	3	3	4	3	4	3	4	3	2	4	4	4	3	2	4	3	3	4	4	3	4	4	3	4	3	3	4	4	3
1027	2	2	1	2	2	2	4	4	4	3	4	4	4	3	4	4	4	4	4	3	4	4	4	4	3	4	3	4	2	4	4	3	4	3	4	3	3	3	4	4	4	4	4	4	4	3	3	4	4
1028	1	1	2	4	4	1	4	4	4	4	4	4	4	4	4	4	3	4	3	4	3	3	3	3	3	3	3	4	2	3	3	4	3	2	3	4	3	4	3	3	3	4	4	4	4	4	4	4	4
1029	1	1	2	3	3	3	3	4	4	4	4	4	4	3	3	3	4	3	4	3	4	4	3	4	3	4	3	4	3	4	3	4	3	3	3	3	4	3	4	4	3	3	3	3	4	3	3	4	3
1030	1	1	2	2	2	2	4	4	4	4	4	4	4	4	4	4	4	4	3	3	4	4	3	4	3	4	4	3	2	3	4	4	3	2	4	4	4	3	4	3	4	3	4	4	4	3	4	4	3
1031	2	1	1	2	2	2	3	3	3	4	3	3	4	3	3	4	3	4	3	3	3	3	3	3	4	3	4	3	3	4	3	3	3	2	3	4	3	3	4	3	3	3	3	4	3	4	3	3	3
1032	1	1	2	4	3	3	3	4	3	4	3	3	3	4	3	4	4	3	3	4	3	3	3	4	4	4	4	4	3	4	3	3	3	3	3	4	3	4	3	4	3	4	4	3	3	3	3	4	4
1033	1	1	2	2	2	2	4	3	4	3	4	3	4	3	4	3	4	3	4	3	4	3	4	3	4	3	4	3	2	4	3	4	3	2	3	4	4	3	4	3	4	3	4	3	4	4	3	4	3
1034	1	1	2	3	3	2	5	5	5	5	5	5	5	5	5	5	5	5	5	5	5	5	5	5	5	5	5	5	1	5	5	5	5	1	5	5	5	5	5	5	5	5	5	5	5	5	5	5	5
1035	2	1	2	2	2	2	4	3	4	4	3	4	4	4	3	3	4	4	4	4	3	3	4	4	4	4	4	3	3	4	4	3	4	2	4	3	3	4	4	3	3	4	3	4	4	4	4	3	4
1036	2	1	1	3	3	2	3	4	3	4	3	4	3	4	3	3	4	3	4	3	3	3	4	3	3	3	3	3	3	4	3	4	3	2	3	4	3	3	4	3	3	3	4	3	4	3	4	3	4
1037	1	1	2	3	4	3	5	5	5	5	5	5	5	5	5	5	5	5	5	5	5	5	5	5	5	5	5	5	1	5	5	5	5	1	5	5	5	5	5	5	5	5	5	5	5	5	5	5	5
1038	2	2	2	5	4	3	4	4	4	4	4	4	4	4	4	4	3	3	3	3	3	4	3	4	4	3	3	3	2	3	3	3	3	2	4	4	4	4	3	3	3	3	4	3	4	3	4	4	3
1039	2	1	2	3	3	3	4	3	4	3	4	3	3	4	3	4	4	3	3	3	3	4	3	4	3	4	3	3	3	3	4	3	4	2	4	4	3	4	3	4	4	3	4	3	4	4	4	3	4
1040	1	3	2	2	2	2	4	3	4	4	4	3	4	4	4	4	3	3	4	3	4	4	4	3	3	4	4	4	2	4	4	4	3	2	4	4	4	3	3	3	4	4	4	3	3	4	4	4	4
1041	2	1	1	3	3	3	3	3	4	3	4	3	4	4	4	4	3	4	4	4	3	4	3	4	4	3	4	4	3	3	3	4	3	2	3	4	4	3	3	4	3	3	4	3	4	3	4	3	4
1042	2	1	2	4	1	1	5	5	5	5	5	5	5	5	5	5	5	5	5	5	5	5	5	5	5	5	5	5	1	5	5	5	5	1	5	5	5	5	5	5	5	5	5	5	5	5	5	5	5
1043	2	1	1	2	2	2	3	4	3	4	3	4	3	3	4	3	3	3	4	3	4	3	4	3	3	3	3	4	3	3	3	3	4	3	3	3	3	4	3	3	3	3	3	3	4	3	3	4	3
1044	1	1	2	2	2	2	4	3	4	4	4	4	4	3	3	4	4	4	4	3	4	3	3	3	4	4	3	3	2	4	4	3	3	2	4	4	4	3	3	4	4	4	3	3	3	4	4	4	4
1045	1	1	2	4	3	2	4	3	3	3	3	3	3	4	4	4	4	4	3	4	4	4	4	3	4	3	4	4	2	3	3	3	3	3	4	4	4	3	4	4	4	4	3	4	4	4	4	3	3
1046	2	1	1	3	3	3	4	3	3	4	3	4	3	3	4	3	4	3	3	3	4	3	4	3	4	3	4	3	2	3	3	4	3	2	3	4	4	3	4	3	4	3	4	4	4	4	4	4	4
1047	1	3	2	2	2	2	4	3	4	4	3	4	4	4	3	4	4	3	4	3	4	4	3	4	4	4	3	4	3	4	3	4	4	3	3	4	4	4	4	3	4	3	4	4	3	4	3	4	3
1048	2	1	2	3	3	3	3	3	4	4	4	4	3	4	4	4	3	4	4	3	4	4	4	4	4	4	3	4	2	3	3	4	4	2	3	4	3	4	3	4	3	3	3	3	3	3	3	4	4
1049	2	1	2	1	3	3	4	3	4	4	4	3	3	3	4	4	3	3	3	4	4	4	4	4	3	3	3	3	3	4	3	4	4	2	4	4	4	3	4	3	3	3	4	3	4	3	4	3	4
1050	2	1	1	3	2	2	3	3	3	4	3	4	3	3	3	4	3	4	3	4	3	4	4	3	4	4	3	3	2	3	3	3	4	3	4	3	4	4	3	4	3	4	3	4	3	3	3	4	3
1051	2	1	2	2	2	2	4	4	3	4	4	4	3	4	3	4	4	4	4	4	4	3	4	4	4	3	3	3	2	4	4	4	3	3	3	3	4	4	4	4	4	4	3	3	3	3	4	4	4
1052	1	1	2	4	3	4	4	4	4	4	4	3	4	3	4	4	3	3	3	3	3	4	4	3	4	3	3	3	3	3	4	4	4	2	3	3	4	3	4	4	4	4	3	3	4	4	4	3	4
1053	1	2	2	2	2	2	4	4	3	4	3	4	4	4	3	4	3	4	3	4	4	4	4	3	4	4	3	3	2	4	3	4	4	3	4	3	4	4	3	4	4	4	3	4	4	3	4	4	3
1054	2	2	2	3	4	4	4	3	4	2	4	3	4	3	3	4	4	3	4	3	3	4	4	4	4	3	3	4	3	4	4	3	4	2	4	3	4	3	3	3	3	4	4	4	4	4	3	3	3
1055	2	1	1	3	3	3	4	3	3	4	3	3	4	3	4	3	4	3	3	4	3	4	3	4	3	3	4	3	2	3	4	3	4	3	4	3	4	3	4	3	4	3	4	3	4	3	3	3	3
1056	2	1	2	2	2	2	4	3	4	4	3	4	4	4	4	3	3	4	4	3	4	3	4	4	4	4	4	4	3	4	4	3	4	2	4	4	3	4	4	4	4	4	3	4	4	4	3	4	4
1057	2	3	1	2	2	2	4	3	3	4	3	4	3	4	3	4	3	4	3	4	3	4	3	4	3	4	3	4	3	4	3	4	3	2	3	4	3	4	3	4	3	4	3	4	3	4	3	4	3
1058	2	3	2	1	1	2	4	3	4	3	4	4	4	4	4	4	3	3	3	3	3	3	3	4	3	3	3	3	3	4	4	3	4	3	3	3	4	3	4	3	4	3	4	3	4	3	3	4	3
1059	2	3	2	5	2	2	4	3	4	4	4	3	4	3	3	3	4	4	4	3	4	3	3	4	3	4	3	4	3	4	4	3	4	3	4	4	4	4	4	3	4	4	3	4	4	3	4	4	4
1060	1	1	2	1	1	1	3	3	3	3	3	3	3	3	3	3	3	3	3	3	3	3	3	3	3	3	3	3	3	3	3	3	3	3	3	3	3	3	3	3	3	3	3	3	3	3	3	3	3
1061	1	1	2	1	1	1	3	3	3	3	3	3	3	3	3	3	3	3	3	3	3	3	3	3	3	3	3	3	3	3	3	3	3	3	3	3	3	3	3	3	3	3	3	3	3	3	3	3	3
1062	2	3	1	3	4	4	5	4	4	4	5	4	5	5	4	5	5	5	4	5	4	3	4	3	3	3	5	4	3	4	4	3	3	4	2	3	4	3	3	4	5	4	4	3	4	3	4	3	4
1063	1	3	1	4	4	3	5	4	3	2	3	4	3	3	4	5	3	3	4	3	4	4	3	4	3	4	4	3	2	4	5	4	5	2	5	4	4	3	4	5	5	4	4	4	5	5	3	3	2
1064	2	3	1	4	3	2	5	4	5	5	4	5	5	5	4	4	3	5	5	4	4	5	4	5	4	4	5	4	2	3	3	3	4	3	3	5	4	4	3	5	4	3	5	4	5	4	4	4	3
1065	2	3	1	4	2	4	5	4	5	5	4	5	5	5	5	5	4	5	4	4	5	4	4	5	3	4	4	3	1	4	5	3	5	2	5	4	4	4	3	4	5	4	3	4	4	3	4	5	4
1066	2	3	1	4	3	3	5	4	5	5	4	5	4	5	4	5	5	4	4	5	4	3	3	4	5	4	5	4	1	5	5	4	3	3	5	4	3	4	5	4	3	4	5	4	3	4	4	5	4
1067	2	3	1	3	3	3	5	5	5	4	4	5	5	4	5	5	5	5	4	4	4	5	4	5	4	5	4	4	2	5	5	4	4	3	4	5	4	5	4	5	5	3	4	5	4	4	3	3	4
1068	1	3	1	4	2	3	5	4	5	4	4	5	4	5	4	5	4	5	4	4	5	4	4	4	4	5	5	4	1	3	4	4	5	1	5	4	4	5	4	4	5	5	5	4	4	5	4	5	4
1069	2	3	1	3	5	3	5	5	4	4	4	5	5	5	4	4	5	4	5	4	4	4	3	5	4	4	4	5	1	5	4	5	4	4	4	4	1	4	4	3	4	1	4	4	4	5	4	3	4
1070	1	3	1	2	4	4	5	4	5	5	5	4	4	5	5	5	4	5	4	3	4	5	4	5	4	4	5	5	2	5	4	5	3	5	4	5	4	5	5	4	4	4	5	4	4	3	5	5	4
1071	2	3	1	2	4	4	5	4	5	4	5	4	4	5	4	4	5	4	5	4	5	4	3	4	5	4	4	4	1	4	3	5	3	4	4	3	5	4	4	4	4	3	4	3	5	5	4	3	4
1072	2	3	1	2	4	3	5	4	5	4	4	4	5	4	4	4	4	5	5	5	4	4	5	5	4	4	5	4	3	5	4	5	4	1	5	5	4	4	5	5	4	4	4	4	3	3	2	4	4
1073	2	3	1	2	4	3	5	4	5	4	5	4	5	4	5	4	5	5	4	4	5	4	5	4	4	3	4	5	2	5	4	4	5	1	4	3	5	4	4	5	4	3	4	5	4	4	4	4	3
1074	2	3	1	3	5	4	5	4	5	5	5	4	4	4	3	3	3	5	4	5	5	4	5	5	4	4	4	3	2	3	3	2	1	5	3	4	3	3	5	3	3	4	4	3	3	4	4	4	4
1075	2	3	1	3	4	3	5	4	5	4	5	5	5	4	5	4	4	4	4	4	4	4	3	3	5	4	4	3	1	4	5	4	5	2	5	4	4	4	4	1	5	4	5	4	3	5	4	5	4
1076	1	3	1	4	5	3	5	4	5	4	5	4	3	4	5	4	5	5	5	4	4	4	5	4	5	4	5	1	2	3	5	4	3	2	5	4	4	4	5	3	4	3	4	3	4	3	5	4	4
1077	2	3	1	2	3	2	5	4	4	4	4	5	5	4	5	4	4	3	4	5	4	5	4	4	4	5	4	4	2	5	4	5	4	5	5	4	4	5	4	5	4	5	5	5	4	4	4	5	4
1078	2	3	1	3	2	4	5	4	5	4	4	4	4	5	4	4	4	4	3	4	4	4	4	4	3	4	5	5	2	3	5	4	4	2	3	4	5	4	4	4	4	4	3	5	4	4	5	4	5
1079	2	3	1	3	2	3	5	4	4	4	4	5	5	5	4	3	4	4	4	4	5	4	5	4	5	5	5	4	1	5	4	4	4	2	5	5	4	5	4	4	4	4	4	5	5	4	1	4	5
1080	1	3	1	4	5	3	5	4	5	4	4	4	5	5	4	4	4	5	4	4	4	5	5	5	4	4	5	4	2	5	4	5	4	1	5	5	4	4	5	4	5	4	5	4	4	4	5	5	4
1081	2	3	1	4	3	2	5	5	4	4	4	5	4	4	5	4	4	4	4	4	4	5	5	5	4	5	5	4	2	4	3	4	4	2	5	4	3	4	4	4	4	5	4	5	4	5	4	5	4
1082	2	3	1	3	4	2	5	4	5	4	4	5	4	4	4	4	4	5	4	4	4	4	3	5	3	4	3	4	1	5	4	4	3	5	4	4	5	4	5	4	4	4	4	4	5	5	4	4	4
1083	2	3	1	5	3	2	5	4	4	4	4	4	3	4	4	4	5	4	5	4	5	4	4	5	5	4	4	4	1	4	3	3	3	5	5	4	4	4	5	5	4	4	4	3	4	3	5	4	3
1084	2	3	1	3	3	3	5	3	5	4	5	5	5	5	4	5	5	5	4	4	4	5	5	4	5	4	4	5	2	5	4	5	5	3	5	4	1	4	3	4	5	4	4	4	5	4	5	4	4
1085	2	3	1	2	5	3	5	4	5	4	5	4	4	5	5	4	5	5	4	4	5	4	4	4	5	4	5	5	1	4	5	2	4	1	4	4	1	4	4	5	4	4	4	4	3	5	4	5	4
1086	2	3	1	2	4	4	5	3	5	4	4	4	4	3	3	4	3	4	4	3	3	4	3	4	4	3	5	4	2	4	5	5	5	2	4	4	4	4	3	4	5	4	3	4	4	5	4	5	4
1087	2	3	1	4	3	2	5	4	4	4	4	5	5	4	4	4	5	4	4	4	5	5	5	4	5	4	5	4	2	4	4	4	5	5	5	4	5	4	5	5	4	5	4	5	4	5	4	5	5
1088	2	3	1	4	2	3	5	4	5	4	5	4	4	5	4	4	4	5	4	5	4	4	5	5	5	5	5	4	1	4	5	5	4	1	5	4	1	4	5	4	5	5	4	4	4	4	5	5	5
1089	2	3	1	4	3	2	5	4	4	4	4	4	5	4	4	4	5	4	5	4	4	5	5	5	4	4	4	4	1	4	5	4	5	2	3	4	1	4	3	4	4	3	4	4	4	3	4	3	4
1090	2	3	1	3	5	2	5	3	5	4	4	4	5	4	4	5	4	4	5	4	3	3	4	5	4	4	4	5	2	4	5	5	5	2	5	5	4	4	4	4	5	4	5	4	4	4	5	5	4
1091	2	3	1	3	3	2	5	4	4	5	4	5	4	4	4	5	4	5	4	4	5	4	5	5	4	5	5	4	2	4	4	4	4	4	4	5	4	5	4	4	5	4	5	4	4	4	4	5	4
1092	2	3	1	3	3	3	5	4	4	4	4	4	5	5	5	4	4	4	5	4	4	3	4	5	4	5	4	5	1	5	4	5	5	1	4	5	5	4	4	4	4	4	5	4	4	5	4	4	5
1093	1	3	1	2	3	3	5	3	4	5	4	5	4	4	4	5	4	4	5	4	3	4	5	4	4	4	3	4	2	4	3	4	5	3	5	4	5	4	4	4	5	4	5	4	5	5	4	5	4
1094	2	3	1	3	2	3	5	4	4	5	4	5	4	5	5	5	4	4	4	5	5	4	4	3	4	4	5	4	2	4	3	4	3	1	4	4	4	4	5	4	5	4	5	5	4	4	4	4	4
1095	1	3	1	2	3	3	5	4	4	4	5	4	4	5	4	5	5	4	5	4	4	4	3	4	5	4	3	5	2	4	4	4	4	2	3	5	5	4	4	3	4	5	4	4	4	5	4	4	4
1096	2	3	1	2	3	3	5	4	4	4	5	4	5	4	5	5	4	4	5	4	5	4	3	5	4	4	4	5	2	5	5	4	5	1	5	4	1	4	5	4	4	5	4	4	4	5	5	4	4
1097	2	3	1	3	3	3	5	4	4	5	5	5	4	4	5	4	4	4	4	4	4	5	4	5	4	5	4	4	2	4	3	4	5	2	4	4	3	4	4	5	4	5	4	5	4	5	4	4	4
1098	2	3	1	3	3	2	5	4	4	4	5	4	4	4	5	4	4	4	5	4	4	4	3	5	3	5	3	4	1	4	4	5	4	2	5	3	5	4	5	4	4	3	5	4	5	4	5	4	5
1099	1	3	1	3	3	3	4	4	3	4	3	3	3	5	4	3	3	4	3	3	5	4	5	4	4	4	4	5	2	5	4	3	4	3	4	4	5	4	5	4	4	5	4	5	4	4	4	5	4
1100	1	3	1	2	3	3	5	5	4	4	4	4	5	5	5	5	4	4	4	4	4	5	5	5	4	4	5	4	2	3	5	4	4	2	5	4	5	5	4	4	5	4	5	4	4	4	3	4	5
1101	1	3	1	2	3	2	5	4	4	4	5	4	4	4	5	4	4	2	5	4	4	2	4	5	1	4	4	5	2	5	5	4	5	1	4	4	2	4	4	3	3	4	4	5	5	4	5	4	3
1102	2	3	1	2	3	3	5	4	5	5	5	4	4	4	4	5	4	5	5	5	5	5	5	4	4	3	4	5	2	4	4	3	4	2	4	5	4	5	4	5	5	4	4	4	4	5	4	4	5
1103	2	3	2	2	2	2	4	3	4	3	4	3	3	4	3	4	3	4	3	4	3	3	3	3	3	4	3	4	3	4	3	3	3	2	3	4	3	3	3	3	3	3	3	3	3	4	3	4	3
1104	2	3	1	4	4	3	5	4	4	4	4	3	4	5	4	4	5	5	5	4	4	4	5	4	5	5	4	4	1	4	5	4	4	2	4	5	4	4	4	4	4	5	4	5	4	4	5	5	5
1105	2	3	1	3	3	3	5	4	4	4	4	4	5	5	5	4	3	4	3	4	3	4	4	3	4	5	4	3	2	3	4	5	4	2	4	4	3	4	4	5	4	4	3	4	5	4	4	3	5
1106	1	3	1	3	2	3	5	3	4	4	4	4	3	4	5	4	5	5	4	4	3	5	4	5	5	4	4	4	1	4	5	5	4	2	4	5	4	5	5	5	4	4	5	4	5	5	3	4	5
1107	2	2	1	3	3	1	5	5	3	3	5	4	4	3	3	4	3	4	3	4	3	4	3	3	4	3	4	3	2	3	3	3	3	3	3	4	3	4	4	4	4	3	4	4	3	4	3	3	4
1108	2	3	1	2	3	3	5	4	5	4	4	4	4	4	5	5	4	4	4	3	4	5	4	4	5	4	4	4	1	4	5	4	5	2	5	5	5	4	4	4	4	5	4	5	4	5	4	4	5
1109	2	1	1	2	1	3	3	4	3	3	4	3	4	3	4	3	4	3	4	3	4	4	3	3	4	4	3	4	3	3	3	4	3	2	3	4	4	4	3	3	3	4	3	4	3	3	4	4	3
1110	2	3	1	2	2	3	5	4	5	4	4	5	5	4	4	5	4	5	4	5	4	4	5	4	5	4	5	4	1	4	5	4	3	2	5	4	4	5	4	3	4	4	4	2	4	4	4	4	5
1111	2	3	2	1	3	3	3	4	3	3	3	4	3	4	4	3	4	4	3	4	3	3	4	3	4	3	4	3	2	4	4	3	4	2	3	3	4	3	3	4	3	4	3	3	4	3	4	3	4
1112	2	3	2	2	2	3	3	4	4	4	4	4	4	4	4	4	4	3	4	3	4	3	3	3	3	4	3	4	3	4	3	3	4	3	3	3	3	4	4	4	4	4	4	4	4	3	4	3	3
1113	2	3	2	3	3	3	5	5	5	4	5	5	5	5	4	4	4	3	4	4	4	5	4	4	5	4	5	5	2	4	4	5	4	3	4	4	4	3	3	4	3	4	4	4	4	3	3	4	3
1114	1	3	1	2	3	3	3	3	3	3	2	4	3	3	4	3	3	4	3	3	4	3	2	2	3	3	1	3	2	3	4	3	3	3	3	3	3	3	3	3	4	4	3	3	4	4	4	4	3
1115	1	3	1	3	3	3	3	5	5	5	3	5	5	4	5	4	4	3	3	4	3	4	4	3	4	3	4	4	3	4	3	3	3	2	4	3	3	4	4	4	3	3	3	3	4	4	4	3	3
1116	2	2	2	3	3	4	4	4	3	5	4	3	3	3	3	4	3	4	4	4	3	4	3	4	3	4	3	4	2	3	4	3	3	3	4	3	3	4	3	4	4	3	3	3	3	4	4	4	3
1117	2	3	1	3	3	3	5	4	5	4	4	5	4	4	4	5	5	4	3	4	4	4	4	5	4	3	5	4	2	3	5	4	4	1	4	4	4	5	4	4	4	4	5	4	5	4	3	5	4
1118	1	3	1	2	3	3	5	4	4	3	4	4	4	3	4	4	5	4	3	4	5	4	5	4	4	4	5	5	2	4	4	5	4	2	3	4	4	5	4	5	5	4	5	4	4	4	4	5	4
1119	1	3	2	4	4	5	4	3	4	3	4	3	4	3	3	3	3	3	3	4	3	3	3	3	3	4	3	4	3	3	3	3	3	3	3	3	3	3	3	3	3	3	3	4	3	4	3	3	4
1120	1	3	1	2	3	2	5	4	5	4	4	4	4	5	4	5	5	5	4	5	4	4	4	3	5	4	5	5	2	5	4	4	5	2	5	5	4	4	5	4	5	4	5	5	5	4	5	4	5
1121	2	3	1	2	3	3	5	4	4	4	5	5	4	4	5	4	4	4	5	4	4	5	5	4	5	5	4	4	2	3	3	5	4	2	5	4	4	5	4	5	4	4	5	5	4	4	4	5	4
1122	2	3	2	3	3	2	4	3	4	3	4	3	3	4	3	4	3	4	3	4	3	4	3	4	3	4	4	3	2	3	4	3	4	2	3	4	3	4	3	4	3	4	3	4	3	4	3	3	4
1123	1	3	1	2	3	3	5	4	4	4	5	4	5	4	5	4	5	4	5	4	4	4	5	4	4	4	5	4	1	4	5	4	4	1	4	4	3	4	5	4	4	5	4	5	4	5	5	5	4
1124	1	3	2	3	3	3	3	3	4	3	3	4	3	4	3	3	4	4	3	4	3	4	3	3	4	3	3	4	3	4	3	3	4	3	3	3	4	3	3	4	3	4	4	3	3	3	4	3	3
1125	1	3	1	2	3	3	5	4	4	4	4	4	4	3	4	4	4	4	4	5	4	5	4	4	4	5	5	4	2	4	5	3	4	1	4	5	4	5	5	5	5	4	4	5	5	4	5	5	5
1126	2	3	1	2	2	3	5	4	5	5	5	5	4	5	5	4	4	4	5	4	5	4	4	4	4	4	4	5	1	3	5	4	4	2	5	4	4	5	5	4	4	4	5	5	5	4	5	3	4
1127	2	3	2	5	3	2	3	4	3	4	4	4	3	4	4	3	4	3	4	3	4	3	4	3	4	3	4	4	3	4	4	3	4	2	3	3	4	3	4	3	3	4	3	4	3	4	3	3	4
1128	2	3	1	4	3	2	5	4	4	4	5	5	5	5	5	5	5	5	4	4	5	4	5	5	4	4	3	4	1	4	4	4	5	1	4	5	4	5	5	5	5	4	4	3	4	5	4	4	5
1129	2	3	1	2	3	2	5	4	5	5	4	5	4	4	3	4	5	4	3	4	4	3	4	5	4	4	4	4	1	3	4	5	4	1	4	4	4	5	4	5	4	5	4	5	5	5	5	4	4
1130	1	3	1	2	3	3	5	4	4	4	4	5	4	4	4	4	5	5	4	4	4	5	4	5	4	4	4	4	1	5	4	5	4	1	4	5	5	5	4	4	4	5	5	4	4	4	5	4	4
1131	2	3	1	3	2	3	5	3	4	4	4	4	5	5	4	4	3	4	4	4	3	4	5	4	5	4	4	4	1	5	3	5	5	1	4	5	1	3	4	4	3	4	3	5	4	4	4	4	3
1132	2	3	1	2	3	3	5	4	4	4	4	4	5	5	5	4	5	5	4	4	4	5	5	4	4	4	5	5	2	5	4	4	4	1	5	4	4	3	4	5	4	4	5	5	4	4	3	4	3
1133	2	3	1	2	3	2	5	4	4	4	4	4	5	4	4	5	5	4	4	5	4	5	5	4	4	5	4	4	3	5	4	4	3	2	4	4	5	4	4	1	5	4	4	4	4	4	5	4	5
1134	1	3	1	2	2	3	5	4	4	4	3	4	5	4	4	4	5	5	4	5	4	5	4	5	5	4	5	5	2	5	5	4	5	2	4	4	3	4	4	3	5	4	5	4	5	4	3	4	5
1135	2	3	1	2	3	3	5	4	4	4	5	4	5	4	4	4	4	5	5	4	5	5	4	4	4	5	4	5	2	5	4	5	5	2	5	4	5	4	5	4	5	4	3	4	4	5	4	3	4
1136	2	3	1	3	3	3	5	4	5	5	4	5	5	5	4	5	4	5	5	5	4	4	5	4	4	5	4	5	1	4	4	4	4	1	4	4	5	4	4	5	4	5	5	4	5	5	4	4	4
1137	2	3	1	2	2	2	5	5	4	5	5	4	5	4	5	4	4	4	4	4	4	5	4	5	4	5	4	5	2	5	5	5	5	2	5	5	4	5	5	4	4	4	5	4	5	4	5	4	3
1138	1	3	1	2	3	2	5	4	4	5	4	5	4	5	4	5	4	5	4	5	4	5	4	4	4	5	4	3	1	5	4	5	4	1	4	4	4	5	4	2	3	4	5	4	5	4	5	4	5
1139	1	3	1	3	2	3	5	4	4	4	4	4	5	5	4	5	4	4	5	4	4	4	5	5	5	4	5	4	2	4	5	5	5	1	4	5	5	4	4	4	5	4	3	5	5	4	4	3	4
1140	2	3	1	2	3	3	5	4	4	4	5	5	4	5	4	4	3	4	4	3	3	5	5	4	5	4	5	4	2	5	4	5	4	3	4	3	1	4	3	5	4	5	4	3	4	5	4	4	4
1141	1	3	2	2	2	3	3	4	3	3	4	3	4	3	4	4	3	4	4	4	3	4	4	3	4	3	4	3	2	4	3	4	3	2	3	4	3	4	4	3	4	3	4	3	4	3	4	4	3
1142	2	3	1	2	3	3	5	4	4	4	5	4	4	5	4	5	5	5	4	4	5	4	4	4	5	5	4	4	3	4	4	4	3	3	5	4	5	5	4	4	4	5	4	3	4	5	4	3	5
1143	1	3	1	2	3	3	5	4	4	4	4	3	3	5	4	5	4	5	4	4	4	5	4	5	5	4	4	4	3	3	4	3	3	4	4	5	4	4	5	4	4	4	4	5	5	5	5	4	5
1144	1	3	1	3	4	3	5	4	5	4	5	4	5	5	4	5	5	4	4	3	4	5	4	4	4	5	4	3	1	4	4	5	4	1	4	3	4	5	4	5	4	4	4	5	4	4	5	4	4
1145	2	3	1	3	2	3	5	4	5	4	5	4	4	4	5	5	5	4	4	4	5	5	5	4	4	4	5	5	1	5	4	5	5	1	5	4	5	5	4	5	4	5	4	4	4	4	4	3	4
1146	1	3	1	2	3	3	5	4	4	4	4	3	5	5	5	4	5	4	4	4	4	3	4	5	5	4	3	5	2	4	5	4	4	2	4	4	3	4	5	5	4	5	5	5	4	4	4	4	3
1147	2	3	1	2	3	3	5	4	5	5	5	5	5	4	4	4	4	4	5	4	5	5	5	4	5	4	5	4	2	5	5	5	4	1	3	3	3	5	4	5	4	5	5	5	4	4	5	4	4
1148	2	3	1	2	3	2	5	4	4	4	4	5	3	5	4	5	4	4	4	4	5	4	4	5	4	5	5	5	1	4	4	4	4	2	4	4	5	5	5	4	5	4	3	4	5	4	4	4	4
1149	1	3	1	2	3	2	5	4	4	4	4	5	4	5	5	5	5	4	5	4	4	3	5	4	4	4	3	5	2	4	4	3	5	2	5	5	5	5	4	3	4	5	4	4	3	4	5	4	4
1150	2	3	1	2	2	3	5	4	5	4	4	4	4	4	4	3	4	4	4	3	4	5	4	4	3	4	5	4	2	5	3	5	4	2	4	3	3	3	4	5	4	4	5	4	3	5	4	5	4
1151	2	3	1	3	3	3	5	4	5	4	4	5	5	5	4	4	4	5	4	4	5	5	4	5	4	5	4	5	1	5	5	4	5	2	5	4	2	4	5	4	4	5	4	3	4	5	4	3	4
1152	1	3	1	3	2	3	5	4	5	4	4	5	5	5	4	4	4	5	4	4	4	4	5	4	4	4	4	5	2	4	5	4	4	1	4	5	4	3	5	5	4	4	4	5	5	4	4	5	4
1153	1	3	1	3	2	3	5	4	4	5	5	5	4	4	5	4	5	4	4	4	4	4	4	4	5	5	4	4	1	4	3	4	5	2	3	5	4	3	4	5	4	3	4	3	4	5	4	3	4
1154	2	3	1	2	2	2	3	3	4	3	4	4	3	4	3	4	3	4	3	4	4	3	3	4	3	3	4	3	2	3	4	4	3	2	3	4	4	3	4	4	3	4	4	4	3	4	4	3	4
1155	1	1	2	3	3	4	3	3	3	3	3	3	3	3	3	3	3	3	3	3	3	3	3	3	3	3	3	3	3	3	3	3	3	3	3	3	3	3	3	3	3	3	3	3	3	3	3	3	3
1156	1	3	1	3	2	2	4	4	3	4	3	3	3	3	4	3	4	3	4	3	4	3	4	4	3	3	3	3	3	3	4	3	3	2	3	3	3	3	4	4	4	3	3	4	3	4	3	3	4
1157	1	3	1	2	3	3	4	3	3	4	4	3	3	4	3	4	3	3	4	3	3	3	4	3	3	4	3	4	2	3	3	3	4	3	4	4	3	4	3	3	4	4	3	4	3	3	4	3	4
1158	2	3	1	3	2	2	3	4	4	4	3	4	4	3	4	3	4	3	4	4	3	4	4	3	4	3	4	3	2	3	4	3	4	2	4	4	3	4	3	4	3	3	4	3	4	3	4	4	3
1159	2	3	2	2	3	3	3	3	3	3	3	3	3	3	3	4	4	4	3	4	4	3	4	4	4	4	4	4	2	4	3	4	3	2	3	4	3	4	3	3	3	3	4	3	3	4	3	3	4
1160	1	1	2	1	1	1	3	3	3	3	3	3	3	3	3	3	3	3	3	3	3	3	3	3	3	3	3	3	3	3	3	4	5	1	5	5	5	5	5	5	5	5	5	5	5	5	5	5	5
1161	1	1	2	1	1	1	3	3	3	4	4	3	3	4	5	4	3	4	5	4	3	3	3	3	5	5	5	5	1	5	5	5	5	1	5	5	5	5	5	5	5	5	5	5	5	5	5	5	5
1162	2	3	1	1	2	4	4	3	4	4	3	4	3	4	3	3	4	3	4	4	3	4	4	4	3	3	4	3	3	4	3	3	4	2	4	3	4	3	3	4	3	4	3	4	3	3	4	3	3
1163	2	3	2	2	3	3	4	3	5	5	5	5	4	5	4	5	4	5	4	5	4	5	4	4	3	4	4	4	2	4	4	4	4	3	4	3	4	3	4	4	3	4	3	4	4	3	4	3	4
1164	2	3	2	3	3	3	4	3	4	4	3	4	3	4	4	5	4	5	4	4	5	4	5	4	4	4	4	3	2	3	4	4	4	2	4	3	3	4	3	3	4	3	3	4	3	4	3	4	3
1165	1	3	2	3	3	2	4	4	3	3	3	3	4	4	4	4	3	4	3	4	4	3	4	3	4	4	4	3	2	4	4	4	3	3	4	4	4	4	4	4	4	3	4	3	3	4	3	3	4
1166	2	3	2	3	3	3	4	4	3	4	3	4	3	4	3	4	3	4	3	4	3	3	3	4	3	3	4	3	3	3	4	3	4	3	4	3	3	3	3	4	3	3	4	3	3	4	3	3	4
1167	1	3	1	2	2	2	4	4	4	3	3	3	4	3	4	3	4	3	4	3	3	4	4	3	3	4	4	4	3	4	3	4	3	3	4	3	4	3	4	3	3	4	3	4	3	4	3	4	3
1168	2	3	1	2	2	3	4	4	4	4	3	4	3	4	3	4	4	3	3	4	4	4	4	3	4	4	4	3	2	4	4	4	4	2	3	4	4	4	4	3	4	4	3	4	3	4	4	3	3
1169	1	3	2	3	3	3	4	4	4	5	3	4	4	3	4	4	4	4	3	4	4	3	4	4	3	4	4	3	2	4	3	4	3	3	3	4	4	3	4	3	4	3	4	3	4	4	3	4	3
1170	2	3	2	3	3	3	4	4	4	4	3	3	4	3	4	3	4	4	4	3	4	4	3	4	3	4	4	3	2	4	3	3	4	2	4	3	4	3	4	3	4	3	4	4	3	4	3	4	3
1171	2	3	1	3	3	3	4	4	4	3	4	4	3	4	4	3	4	3	4	3	3	4	3	4	4	4	3	3	3	4	4	4	3	2	3	4	3	4	3	4	3	4	3	4	3	4	3	4	3
1172	2	3	2	3	3	2	4	4	4	4	4	3	3	4	4	3	4	3	4	3	4	3	4	3	4	4	3	4	3	4	3	4	4	2	3	3	3	4	4	3	4	3	4	3	4	4	3	4	3
1173	2	3	2	3	2	2	4	4	4	4	3	3	3	3	4	3	4	3	4	3	4	3	4	3	3	4	4	3	3	4	3	4	4	2	4	4	4	4	3	4	3	4	3	4	4	3	4	3	4
1174	1	3	2	2	2	2	4	4	4	4	4	4	4	3	4	3	4	3	4	4	4	3	3	4	4	3	4	3	2	3	4	4	3	3	4	4	3	4	4	3	3	4	3	3	4	4	3	4	3
1175	2	3	2	3	3	3	4	4	3	4	4	3	4	3	3	4	3	4	3	4	4	3	4	3	4	3	4	3	2	4	4	4	4	3	4	4	4	3	4	4	3	4	4	4	4	3	4	3	4
1176	2	3	1	2	3	2	4	4	4	3	4	3	4	4	3	4	3	3	4	3	3	4	4	4	3	4	4	3	2	3	4	4	3	3	4	3	3	4	4	4	3	4	4	3	4	3	4	4	3
1177	2	3	2	3	3	3	4	4	4	4	3	4	3	4	4	4	4	3	4	3	4	3	4	3	4	3	3	4	3	4	3	4	3	2	3	4	4	4	4	4	3	4	3	4	3	3	4	4	3
1178	1	3	1	4	4	5	5	4	4	4	4	3	4	3	4	3	4	3	4	3	4	3	4	4	4	3	3	4	2	3	4	3	4	3	4	4	4	3	4	3	4	3	4	3	4	4	4	3	4
1179	2	3	2	2	2	2	4	4	4	4	4	4	3	4	4	4	3	4	3	3	4	4	3	4	4	3	4	3	3	4	4	3	4	3	4	3	4	3	4	3	4	3	4	4	4	4	4	3	4
[truncated: 26 more columns]
