# Supplementary material for: The Relationship Between Exercise Intention and Exercise Behavior of Junior School Students: An Analysis of Chain Mediating Effect
Source: Front Psychol. 2022 Aug 8;13:935264. doi: 10.3389/fpsyg.2022.935264 (PMC9394673; doi:10.3389/fpsyg.2022.935264)
Supplement: Supplementary file 3 [file Table_3.xlsx]

## Sheet: Sheet1
Number	1. Gender	2. Grade	3. School location	4. In the next 4 weeks, I plan to do more than 20 minutes of physical exercise at least 3 times a week.	5. I can do physical exercise for more than 20 minutes at least 3 times a week in the next 4 weeks.	6. In the next 4 weeks, I plan to do more than 20 minutes of physical exercise at least 3 times a week.	7. I have planned the time to participate in physical exercise next week.	8. I have planned where I will take part in the exercise next week.	9. I have planned how I will participate in physical exercise next week.	10. I have finished the physical exercise in the time planned.	11. I have finished my physical exercise at the planned location.	12. I have finished the physical exercise in a planned way.	13.If I give up exercise, I will feel very failed.	14.I love physical exercise.	15.Taking part in physical exercise is consistent with my personality.	16.I think my body is healthy and I don't need to exercise.	17. It's important for me to take part in physical exercise	18.I tend to take part in physical exercise.	19.I consider myself a good athlete.	20.Taking part in physical exercise is an important part of my life.	21.The people around me think I am a person who loves physical exercise.	22.Speaking from character, I am the kind of person who must take part in physical exercise.	23.I think I'm in good shape and don't need to take part in physical exercise.	24.Taking part in physical exercise is a way of life for me.	25. What is the intensity of your physical exercise?	26. How many minutes do you spend on the above intensive sports activities?	27.How many times do you do the above sports activities in a month?
1	Male	Grade Seven	Urban	6	6	6	6	6	6	6	6	6	5	5	4	3	4	4	4	5	3	4	2	4	Intense but not sustained exercise with rapid breathing and excessive sweating	21 to 30 minutes	Three to five times a week
2	Female	Grade Seven	Village	7	5	5	5	5	5	7	6	6	3	3	3	3	3	3	3	3	3	3	2	3	Slight movement	31 to 40 minutes	Two to three times a month
3	Female	Grade Seven	Village	7	7	7	7	7	7	7	7	7	5	5	5	5	5	5	5	5	5	5	5	5	Intense but not sustained exercise with rapid breathing and excessive sweating	11 to 20 minutes	Two to three times a month
4	Female	Grade Seven	Village	7	7	7	7	7	7	7	7	7	1	5	5	1	5	5	5	5	1	5	1	5	A more intense, sustained exercise of moderate intensity	21 to 30 minutes	About once a day
5	Female	Grade Seven	Urban	7	7	7	7	7	7	7	7	7	5	5	5	1	5	5	5	5	5	5	1	5	Slight movement	21 to 30 minutes	Once or twice a week
6	Male	Grade Seven	Urban	7	7	7	7	7	7	7	7	7	4	5	4	1	5	5	3	4	4	4	2	5	A more intense, sustained exercise of moderate intensity	More than 59 minutes	Once or twice a week
7	Female	Grade Seven	Village	2	4	1	5	5	5	5	5	5	4	4	4	1	4	4	4	4	4	4	1	4	Intense but not sustained exercise with rapid breathing and excessive sweating	21 to 30 minutes	Once or twice a week
8	Male	Grade Seven	Urban	7	7	7	7	7	7	7	7	7	1	5	5	3	5	5	4	5	5	5	1	4	A low-intensity, less intense exercise	11 to 20 minutes	Three to five times a week
9	Male	Grade Seven	Village	7	7	7	7	7	7	7	7	7	5	5	5	1	5	5	3	5	3	5	1	5	A low-intensity, less intense exercise	21 to 30 minutes	Once or twice a week
10	Male	Grade Seven	Village	7	7	7	7	7	7	7	7	7	5	5	5	5	5	5	5	5	5	5	5	5	A low-intensity, less intense exercise	21 to 30 minutes	Two to three times a month
11	Female	Grade Seven	Urban	7	7	7	7	7	7	7	7	7	5	5	5	5	5	5	5	5	5	5	5	5	Slight movement	11 to 20 minutes	About once a day
12	Male	Grade Seven	Village	4	5	5	7	6	6	6	6	6	4	4	4	3	5	5	5	5	5	5	3	5	A low-intensity, less intense exercise	21 to 30 minutes	Once or twice a week
13	Male	Grade Seven	Urban	7	7	6	6	5	6	6	6	6	4	4	4	1	5	4	3	3	3	3	1	4	Slight movement	11 to 20 minutes	Two to three times a month
14	Male	Grade Seven	Urban	6	6	6	6	6	6	6	6	6	3	3	3	2	3	3	3	2	3	2	3	3	A more intense, sustained exercise of moderate intensity	31 to 40 minutes	Less than once a month
15	Male	Grade Seven	Village	6	7	6	7	6	6	6	5	5	5	5	4	1	5	4	4	5	4	4	1	4	A more intense, sustained exercise of moderate intensity	21 to 30 minutes	Three to five times a week
16	Female	Grade Seven	Village	6	6	6	7	6	6	6	6	6	4	5	4	1	5	5	5	5	4	4	1	5	A low-intensity, less intense exercise	11 to 20 minutes	Two to three times a month
17	Male	Grade Seven	Urban	6	6	7	5	6	5	6	5	6	2	4	3	1	4	4	3	3	3	4	2	3	Intense but not sustained exercise with rapid breathing and excessive sweating	21 to 30 minutes	Once or twice a week
18	Female	Grade Seven	Urban	7	7	7	7	7	7	7	7	7	5	5	5	1	5	5	5	5	5	5	1	5	A low-intensity, less intense exercise	11 to 20 minutes	Once or twice a week
19	Male	Grade Seven	Urban	5	5	7	5	6	6	5	1	5	4	3	3	2	4	2	3	3	3	3	1	1	A more intense, sustained exercise of moderate intensity	11 to 20 minutes	Once or twice a week
20	Male	Grade Seven	Village	5	6	5	5	5	5	5	5	5	4	4	3	2	4	3	3	3	4	3	2	4	Slight movement	11 to 20 minutes	Once or twice a week
21	Male	Grade Seven	Village	7	7	7	7	7	7	7	7	7	4	4	4	3	5	5	4	4	4	4	2	4	A more intense, sustained exercise of moderate intensity	11 to 20 minutes	Once or twice a week
22	Female	Grade Seven	Village	7	7	7	7	6	6	6	6	6	4	4	4	2	4	4	4	4	4	4	2	4	A low-intensity, less intense exercise	11 to 20 minutes	Once or twice a week
23	Male	Grade Seven	Village	6	6	6	6	6	6	6	6	6	4	4	4	1	4	4	4	4	4	4	1	4	A low-intensity, less intense exercise	11 to 20 minutes	About once a day
24	Female	Grade Seven	Urban	7	6	6	7	5	6	6	5	5	2	4	4	2	4	4	4	5	4	4	2	5	A more intense, sustained exercise of moderate intensity	11 to 20 minutes	Once or twice a week
25	Male	Grade Seven	Village	7	7	7	6	5	5	6	5	5	4	4	4	2	3	4	4	3	4	5	2	3	Intense but not sustained exercise with rapid breathing and excessive sweating	31 to 40 minutes	Once or twice a week
26	Female	Grade Seven	Village	7	7	7	7	7	7	7	7	7	5	5	5	3	5	4	4	4	4	5	3	4	A low-intensity, less intense exercise	21 to 30 minutes	Two to three times a month
27	Male	Grade Seven	Village	7	6	6	6	6	7	7	7	7	5	5	5	1	5	5	5	5	5	5	1	5	A more intense, sustained exercise of moderate intensity	31 to 40 minutes	Three to five times a week
28	Female	Grade Seven	Urban	5	6	6	6	6	6	6	6	6	2	4	3	2	4	3	3	3	2	2	2	4	Slight movement	Less than 10 minutes	Less than once a month
29	Male	Grade Seven	Urban	6	6	6	6	6	6	6	6	6	4	4	2	2	4	2	4	4	1	2	2	2	Intense but not sustained exercise with rapid breathing and excessive sweating	31 to 40 minutes	Two to three times a month
30	Male	Grade Seven	Village	7	7	7	7	7	7	7	7	7	5	5	5	1	5	5	3	5	5	5	1	4	Intense but not sustained exercise with rapid breathing and excessive sweating	21 to 30 minutes	Two to three times a month
31	Male	Grade Seven	Urban	6	6	6	6	6	6	6	6	6	4	4	4	2	4	4	4	4	4	4	4	4	Intense but not sustained exercise with rapid breathing and excessive sweating	21 to 30 minutes	Once or twice a week
32	Female	Grade Seven	Urban	7	6	6	6	6	6	6	6	6	4	3	3	2	4	3	2	1	1	1	3	3	Slight movement	Less than 10 minutes	Once or twice a week
33	Female	Grade Seven	Urban	7	7	7	7	7	7	7	7	7	5	5	5	1	5	5	5	5	5	5	1	5	Intense but not sustained exercise with rapid breathing and excessive sweating	21 to 30 minutes	Once or twice a week
34	Female	Grade Seven	Village	6	6	6	6	6	5	6	6	6	3	3	4	2	4	4	2	4	2	3	2	4	Slight movement	11 to 20 minutes	Once or twice a week
35	Female	Grade Seven	Urban	3	2	1	2	2	2	1	1	3	4	4	4	1	4	4	1	4	4	1	1	4	A more intense, sustained exercise of moderate intensity	11 to 20 minutes	Two to three times a month
36	Male	Grade Seven	Village	7	7	7	7	7	7	7	7	7	5	5	5	5	5	5	5	5	5	5	5	5	Intense but not sustained exercise with rapid breathing and excessive sweating	31 to 40 minutes	Two to three times a month
37	Male	Grade Seven	Village	5	6	5	5	5	4	5	5	5	3	3	4	2	3	4	3	3	3	2	2	4	Intense but not sustained exercise with rapid breathing and excessive sweating	21 to 30 minutes	Three to five times a week
38	Male	Grade Seven	Village	7	7	7	7	7	7	7	7	7	5	5	5	1	5	5	4	5	5	5	1	5	Intense but not sustained exercise with rapid breathing and excessive sweating	31 to 40 minutes	Two to three times a month
39	Female	Grade Nine	Village	7	7	7	7	7	7	6	7	7	3	5	5	1	5	5	4	5	4	4	1	5	A low-intensity, less intense exercise	11 to 20 minutes	About once a day
40	Male	Grade Eight	Village	7	7	7	7	7	7	7	7	7	5	5	5	5	5	5	5	5	5	5	5	5	Slight movement	11 to 20 minutes	Once or twice a week
41	Male	Grade Nine	Village	6	6	6	6	6	6	6	1	1	1	4	4	3	3	3	3	3	2	3	2	3	Intense but not sustained exercise with rapid breathing and excessive sweating	21 to 30 minutes	Two to three times a month
42	Male	Grade Nine	Village	7	7	7	7	7	7	7	7	7	4	4	4	2	4	3	3	4	4	3	2	4	A more intense, sustained exercise of moderate intensity	21 to 30 minutes	Once or twice a week
43	Male	Grade Nine	Urban	6	7	7	5	7	5	5	7	5	3	3	4	1	5	3	1	3	1	1	1	3	A more intense, sustained exercise of moderate intensity	31 to 40 minutes	Once or twice a week
44	Female	Grade Nine	Urban	5	6	6	6	6	6	6	6	6	5	5	5	2	5	3	3	3	3	3	1	3	Slight movement	11 to 20 minutes	About once a day
45	Male	Grade Eight	Village	7	7	7	7	7	7	7	7	7	5	5	5	5	5	5	5	5	5	5	5	5	A more intense, sustained exercise of moderate intensity	21 to 30 minutes	Once or twice a week
46	Female	Grade Seven	Village	6	5	5	5	5	5	5	5	5	4	4	4	4	4	4	4	3	3	3	3	3	Slight movement	11 to 20 minutes	Less than once a month
47	Male	Grade Nine	Village	6	6	6	6	6	6	6	6	6	4	4	4	4	4	4	4	4	4	4	4	4	A more intense, sustained exercise of moderate intensity	11 to 20 minutes	Once or twice a week
48	Male	Grade Seven	Village	7	7	7	7	7	4	5	6	6	5	5	4	5	5	5	4	3	5	5	4	4	Slight movement	Less than 10 minutes	About once a day
49	Male	Grade Eight	Village	3	2	2	2	2	3	3	3	2	2	2	2	2	3	3	3	2	2	2	2	2	Slight movement	11 to 20 minutes	Once or twice a week
50	Female	Grade Seven	Village	6	6	6	6	5	5	5	5	6	3	3	3	3	3	3	3	3	3	3	3	3	A low-intensity, less intense exercise	11 to 20 minutes	Once or twice a week
51	Female	Grade Seven	Village	7	7	7	7	7	7	7	7	7	5	5	5	1	5	5	4	5	5	5	1	5	A high-intensity, long-lasting exercise with rapid breathing and excessive sweating	31 to 40 minutes	Three to five times a week
52	Male	Grade Seven	Village	7	7	7	7	7	7	7	7	7	5	5	4	1	5	5	4	5	4	5	1	5	Intense but not sustained exercise with rapid breathing and excessive sweating	More than 59 minutes	Once or twice a week
53	Female	Grade Nine	Urban	7	7	7	7	7	7	7	7	7	5	5	5	5	5	5	5	5	5	5	1	5	Slight movement	31 to 40 minutes	Two to three times a month
54	Male	Grade Eight	Village	5	5	5	5	5	5	5	5	5	3	3	3	3	3	3	3	3	3	3	3	3	A more intense, sustained exercise of moderate intensity	11 to 20 minutes	Two to three times a month
55	Male	Grade Nine	Urban	7	7	7	7	7	7	7	7	7	5	5	5	1	5	5	3	5	3	4	1	5	A more intense, sustained exercise of moderate intensity	21 to 30 minutes	Less than once a month
56	Male	Grade Eight	Village	7	7	7	7	7	7	7	7	7	5	5	5	5	5	5	5	5	5	5	5	5	Intense but not sustained exercise with rapid breathing and excessive sweating	More than 59 minutes	Less than once a month
57	Male	Grade Nine	Village	7	7	7	7	7	7	7	7	7	5	5	5	1	5	5	5	5	5	3	1	5	Slight movement	31 to 40 minutes	Three to five times a week
58	Female	Grade Seven	Village	7	7	7	7	7	7	7	5	7	3	5	4	2	5	5	3	5	4	4	1	5	A low-intensity, less intense exercise	Less than 10 minutes	About once a day
59	Male	Grade Seven	Village	7	7	7	7	7	7	1	1	1	5	5	5	1	5	5	1	5	5	5	1	5	Intense but not sustained exercise with rapid breathing and excessive sweating	11 to 20 minutes	Three to five times a week
60	Male	Grade Seven	Village	7	7	7	7	7	7	7	7	7	5	5	4	1	5	5	4	5	5	5	1	4	Intense but not sustained exercise with rapid breathing and excessive sweating	21 to 30 minutes	Three to five times a week
61	Female	Grade Seven	Village	7	7	7	7	7	7	7	7	7	5	5	5	1	5	5	5	5	5	5	1	5	Intense but not sustained exercise with rapid breathing and excessive sweating	21 to 30 minutes	Once or twice a week
62	Male	Grade Eight	Urban	5	6	6	6	6	6	6	6	6	4	4	4	1	4	4	3	4	3	3	2	4	Intense but not sustained exercise with rapid breathing and excessive sweating	21 to 30 minutes	Once or twice a week
63	Female	Grade Eight	Village	7	7	7	7	7	7	7	7	7	5	5	4	1	5	4	3	4	3	3	1	4	Slight movement	11 to 20 minutes	Once or twice a week
64	Female	Grade Nine	Village	4	4	4	4	4	4	4	4	4	3	3	3	3	2	2	3	3	3	3	4	3	A low-intensity, less intense exercise	11 to 20 minutes	Less than once a month
65	Female	Grade Seven	Village	7	7	7	7	6	6	6	6	6	4	5	5	1	5	4	4	4	4	4	2	4	A low-intensity, less intense exercise	21 to 30 minutes	Once or twice a week
66	Male	Grade Nine	Village	7	7	7	6	6	6	6	6	6	3	5	3	1	5	4	4	4	4	3	2	5	A more intense, sustained exercise of moderate intensity	11 to 20 minutes	About once a day
67	Female	Grade Nine	Village	7	7	7	6	5	5	7	5	7	5	4	4	1	5	5	4	4	3	3	2	3	A low-intensity, less intense exercise	11 to 20 minutes	Three to five times a week
68	Female	Grade Seven	Village	7	7	7	7	7	7	7	7	7	5	3	3	1	4	3	3	3	3	3	2	3	A low-intensity, less intense exercise	21 to 30 minutes	Once or twice a week
69	Male	Grade Nine	Urban	7	7	7	7	7	7	7	7	7	5	5	5	5	5	5	5	5	5	5	5	5	Intense but not sustained exercise with rapid breathing and excessive sweating	31 to 40 minutes	Once or twice a week
70	Male	Grade Seven	Village	7	7	7	7	6	5	6	6	5	5	3	3	2	4	5	3	4	3	3	2	4	Slight movement	21 to 30 minutes	Three to five times a week
71	Male	Grade Seven	Village	5	5	5	5	5	5	5	5	5	3	3	4	3	3	3	3	3	3	3	3	3	A low-intensity, less intense exercise	21 to 30 minutes	Two to three times a month
72	Female	Grade Seven	Village	7	7	7	7	7	7	7	7	7	5	5	5	5	5	5	5	5	5	5	5	5	Slight movement	21 to 30 minutes	Once or twice a week
73	Female	Grade Seven	Village	7	7	7	7	7	7	7	7	7	5	5	5	2	5	5	4	5	4	4	2	4	Intense but not sustained exercise with rapid breathing and excessive sweating	11 to 20 minutes	Once or twice a week
74	Male	Grade Seven	Village	7	7	7	7	7	7	7	7	7	5	5	5	5	5	5	5	5	5	5	5	5	Intense but not sustained exercise with rapid breathing and excessive sweating	More than 59 minutes	About once a day
75	Male	Grade Seven	Village	7	7	7	7	7	7	7	7	7	5	5	5	1	5	5	5	5	5	4	1	4	Slight movement	11 to 20 minutes	Once or twice a week
76	Male	Grade Nine	Village	6	4	4	3	4	4	4	4	4	3	3	3	3	3	3	3	3	3	3	3	3	Slight movement	11 to 20 minutes	Once or twice a week
77	Male	Grade Nine	Village	7	7	7	7	7	7	7	7	7	5	5	5	5	5	5	5	5	5	5	5	5	Intense but not sustained exercise with rapid breathing and excessive sweating	21 to 30 minutes	Two to three times a month
78	Female	Grade Nine	Village	5	6	6	6	6	5	6	6	4	3	4	4	3	4	3	4	3	3	3	3	3	Slight movement	11 to 20 minutes	Once or twice a week
79	Female	Grade Seven	Village	7	7	7	7	7	7	7	7	7	5	5	5	2	5	5	3	4	5	5	4	5	Intense but not sustained exercise with rapid breathing and excessive sweating	11 to 20 minutes	Once or twice a week
80	Male	Grade Nine	Village	7	7	7	6	7	7	7	7	7	5	4	4	1	5	5	4	4	4	4	1	5	A more intense, sustained exercise of moderate intensity	11 to 20 minutes	About once a day
81	Female	Grade Nine	Village	4	4	4	4	4	4	4	4	4	3	3	3	3	3	3	3	3	3	3	3	3	Intense but not sustained exercise with rapid breathing and excessive sweating	11 to 20 minutes	About once a day
82	Male	Grade Seven	Urban	6	4	1	1	1	1	1	1	1	1	1	1	1	1	1	1	1	1	1	1	1	A more intense, sustained exercise of moderate intensity	More than 59 minutes	Less than once a month
83	Male	Grade Nine	Village	7	7	7	7	7	7	7	7	7	5	5	5	5	5	5	5	5	5	5	5	5	A more intense, sustained exercise of moderate intensity	31 to 40 minutes	Once or twice a week
84	Female	Grade Seven	Village	7	7	7	7	7	7	7	7	7	5	5	5	5	5	5	5	5	5	5	4	5	A more intense, sustained exercise of moderate intensity	31 to 40 minutes	About once a day
85	Female	Grade Seven	Village	7	7	7	7	7	7	7	7	7	5	5	5	5	5	5	5	5	5	5	5	5	Slight movement	Less than 10 minutes	Once or twice a week
86	Male	Grade Eight	Village	7	7	7	6	7	7	7	5	7	5	5	3	1	5	4	3	5	3	3	1	4	A more intense, sustained exercise of moderate intensity	21 to 30 minutes	Three to five times a week
87	Female	Grade Nine	Village	4	7	7	1	1	1	1	1	4	1	1	3	5	1	1	5	1	3	3	3	3	Slight movement	11 to 20 minutes	About once a day
88	Male	Grade Nine	Village	6	5	5	5	5	5	5	5	5	4	4	4	4	4	4	4	4	4	4	4	4	Slight movement	21 to 30 minutes	Less than once a month
89	Female	Grade Nine	Village	4	4	5	4	4	4	4	4	4	4	3	3	1	1	3	1	4	1	1	1	3	Slight movement	Less than 10 minutes	Once or twice a week
90	Female	Grade Nine	Village	4	5	5	5	6	5	5	7	6	5	4	5	4	5	4	5	4	5	5	5	4	Slight movement	21 to 30 minutes	Once or twice a week
91	Female	Grade Nine	Village	5	3	5	5	5	3	5	5	5	3	4	4	4	4	4	4	4	3	3	3	4	A low-intensity, less intense exercise	Less than 10 minutes	About once a day
92	Male	Grade Seven	Village	7	7	7	7	7	7	7	7	7	1	3	3	3	3	3	2	4	4	3	2	5	A more intense, sustained exercise of moderate intensity	21 to 30 minutes	About once a day
93	Female	Grade Seven	Village	5	7	5	5	5	5	5	5	5	4	4	4	4	4	4	3	3	4	4	4	4	Slight movement	11 to 20 minutes	Once or twice a week
94	Female	Grade Nine	Village	7	7	7	7	7	7	7	7	7	5	5	5	5	5	5	5	5	5	5	5	5	Slight movement	Less than 10 minutes	Once or twice a week
95	Male	Grade Nine	Village	7	7	7	7	7	7	7	7	7	5	5	5	3	5	5	2	4	3	3	3	3	Slight movement	11 to 20 minutes	Three to five times a week
96	Male	Grade Nine	Village	7	7	7	7	7	7	7	7	7	5	5	5	3	5	5	4	4	4	4	2	4	Intense but not sustained exercise with rapid breathing and excessive sweating	21 to 30 minutes	About once a day
97	Female	Grade Nine	Village	6	3	4	5	4	4	3	4	4	2	3	2	2	3	2	2	3	2	2	2	2	A high-intensity, long-lasting exercise with rapid breathing and excessive sweating	Less than 10 minutes	About once a day
98	Male	Grade Seven	Village	7	7	7	7	7	7	7	7	7	5	5	5	5	5	5	5	5	5	5	5	5	A low-intensity, less intense exercise	31 to 40 minutes	About once a day
99	Female	Grade Seven	Urban	7	7	7	7	7	7	7	7	7	5	5	1	1	5	5	1	5	5	5	1	5	Intense but not sustained exercise with rapid breathing and excessive sweating	21 to 30 minutes	Three to five times a week
100	Male	Grade Eight	Village	4	4	4	4	4	4	4	4	4	3	3	3	3	3	3	3	3	3	3	3	3	A low-intensity, less intense exercise	11 to 20 minutes	About once a day
101	Female	Grade Nine	Village	7	3	5	4	4	4	4	4	3	3	1	1	2	4	1	1	1	1	1	1	1	Intense but not sustained exercise with rapid breathing and excessive sweating	11 to 20 minutes	About once a day
102	Male	Grade Nine	Village	7	7	7	7	7	7	7	7	7	5	5	5	1	5	5	5	5	3	3	2	5	A low-intensity, less intense exercise	11 to 20 minutes	About once a day
103	Female	Grade Nine	Village	7	6	6	7	6	6	6	6	6	4	5	4	1	5	5	5	5	5	4	2	5	Intense but not sustained exercise with rapid breathing and excessive sweating	11 to 20 minutes	Once or twice a week
104	Female	Grade Nine	Village	6	7	6	5	7	6	5	6	7	4	5	4	4	5	5	4	4	5	5	4	4	A more intense, sustained exercise of moderate intensity	Less than 10 minutes	About once a day
105	Male	Grade Nine	Village	6	6	5	4	4	4	5	6	6	5	5	4	2	4	3	2	4	4	3	2	4	A low-intensity, less intense exercise	11 to 20 minutes	Once or twice a week
106	Female	Grade Nine	Village	7	7	7	7	7	7	5	5	5	3	3	3	3	4	4	2	3	2	2	1	3	Slight movement	21 to 30 minutes	About once a day
107	Female	Grade Seven	Village	7	7	7	7	7	7	7	7	7	5	5	5	5	5	5	5	5	5	5	5	5	Slight movement	Less than 10 minutes	Once or twice a week
108	Female	Grade Seven	Village	7	7	6	7	7	7	7	7	7	5	5	5	1	5	5	4	5	5	5	1	5	A high-intensity, long-lasting exercise with rapid breathing and excessive sweating	21 to 30 minutes	About once a day
109	Male	Grade Nine	Village	3	7	7	7	6	7	7	6	6	4	5	5	5	4	4	5	5	5	5	4	4	A high-intensity, long-lasting exercise with rapid breathing and excessive sweating	21 to 30 minutes	Once or twice a week
110	Female	Grade Nine	Village	7	7	7	4	4	4	5	4	5	3	3	3	4	4	3	4	3	4	3	4	3	Intense but not sustained exercise with rapid breathing and excessive sweating	11 to 20 minutes	Three to five times a week
111	Male	Grade Nine	Village	4	4	4	4	4	4	4	4	4	3	3	3	3	3	3	3	3	3	3	3	3	Slight movement	11 to 20 minutes	Two to three times a month
112	Female	Grade Nine	Village	4	5	5	6	6	7	6	5	7	4	3	3	5	3	3	1	2	1	1	4	3	A more intense, sustained exercise of moderate intensity	11 to 20 minutes	About once a day
113	Female	Grade Nine	Urban	6	6	6	6	6	6	6	6	6	3	3	3	2	4	3	3	3	3	3	2	3	A high-intensity, long-lasting exercise with rapid breathing and excessive sweating	11 to 20 minutes	Three to five times a week
114	Female	Grade Nine	Urban	5	5	5	5	5	5	5	5	5	3	4	4	4	4	4	3	4	3	4	2	4	Slight movement	31 to 40 minutes	Three to five times a week
115	Male	Grade Nine	Village	6	6	6	6	6	6	6	6	6	4	4	4	1	5	4	3	3	3	4	2	4	Intense but not sustained exercise with rapid breathing and excessive sweating	31 to 40 minutes	Three to five times a week
116	Male	Grade Nine	Village	7	7	7	6	6	6	6	6	6	4	4	3	4	4	3	4	4	4	4	2	5	A low-intensity, less intense exercise	11 to 20 minutes	Less than once a month
117	Male	Grade Nine	Village	1	1	1	1	1	1	1	1	1	1	1	1	5	1	1	5	3	4	1	5	3	Slight movement	11 to 20 minutes	Three to five times a week
118	Female	Grade Seven	Village	5	5	5	5	5	5	5	6	6	4	5	4	3	4	4	2	4	3	3	2	3	Intense but not sustained exercise with rapid breathing and excessive sweating	11 to 20 minutes	About once a day
119	Female	Grade Eight	Urban	7	7	7	6	6	6	6	6	6	3	3	2	1	3	3	3	3	1	1	1	1	A more intense, sustained exercise of moderate intensity	21 to 30 minutes	About once a day
120	Male	Grade Nine	Village	6	6	6	7	6	7	7	7	7	4	4	4	1	5	4	3	5	4	4	1	4	Intense but not sustained exercise with rapid breathing and excessive sweating	11 to 20 minutes	About once a day
121	Male	Grade Nine	Village	6	6	6	6	5	6	6	6	6	3	3	3	2	4	3	3	3	2	3	2	3	A low-intensity, less intense exercise	11 to 20 minutes	Once or twice a week
122	Male	Grade Seven	Village	7	4	4	7	4	4	5	5	5	3	3	3	3	3	3	3	3	3	3	3	3	Intense but not sustained exercise with rapid breathing and excessive sweating	21 to 30 minutes	Once or twice a week
123	Male	Grade Nine	Village	4	4	4	4	4	4	4	4	4	3	3	3	3	3	3	3	3	3	3	3	3	A low-intensity, less intense exercise	More than 59 minutes	Three to five times a week
124	Male	Grade Seven	Village	7	7	7	7	7	7	7	7	7	5	5	5	5	5	5	5	5	5	5	5	5	Slight movement	Less than 10 minutes	Once or twice a week
125	Female	Grade Seven	Village	7	3	4	3	3	3	4	4	3	2	2	2	3	2	4	2	4	2	4	2	4	A high-intensity, long-lasting exercise with rapid breathing and excessive sweating	More than 59 minutes	Two to three times a month
126	Male	Grade Seven	Village	7	7	7	7	7	7	7	7	7	5	5	5	5	5	5	5	5	5	5	5	5	A low-intensity, less intense exercise	Less than 10 minutes	About once a day
127	Female	Grade Seven	Village	7	7	7	7	7	7	7	7	7	3	5	4	1	5	1	3	4	3	3	1	4	Slight movement	11 to 20 minutes	Once or twice a week
128	Female	Grade Seven	Village	5	5	5	5	5	5	5	5	5	4	4	4	1	4	4	4	4	4	4	1	4	Slight movement	11 to 20 minutes	About once a day
129	Male	Grade Eight	Village	7	7	7	7	7	7	6	6	6	4	4	5	4	5	5	5	5	4	4	4	4	Slight movement	11 to 20 minutes	Once or twice a week
130	Male	Grade Nine	Village	7	7	7	4	6	7	6	7	7	4	4	5	2	4	4	1	3	3	3	1	4	Intense but not sustained exercise with rapid breathing and excessive sweating	11 to 20 minutes	About once a day
131	Female	Grade Nine	Village	6	6	6	5	6	5	5	5	5	4	4	3	4	4	3	3	3	3	3	3	3	Intense but not sustained exercise with rapid breathing and excessive sweating	11 to 20 minutes	About once a day
132	Male	Grade Nine	Village	7	7	7	7	7	7	7	7	7	5	5	5	5	5	5	5	5	5	5	5	5	Intense but not sustained exercise with rapid breathing and excessive sweating	21 to 30 minutes	About once a day
133	Female	Grade Nine	Village	5	3	5	5	6	6	7	7	7	3	3	2	1	3	2	1	4	1	4	2	4	Intense but not sustained exercise with rapid breathing and excessive sweating	11 to 20 minutes	About once a day
134	Female	Grade Nine	Village	7	7	7	7	7	7	7	7	7	5	5	5	1	5	5	5	5	5	3	1	5	Slight movement	11 to 20 minutes	Three to five times a week
135	Female	Grade Seven	Village	7	7	7	6	6	6	6	6	6	5	5	5	5	5	5	5	5	5	5	5	5	Slight movement	11 to 20 minutes	Once or twice a week
136	Female	Grade Nine	Village	2	6	2	2	2	2	2	2	2	4	3	2	2	3	3	3	3	2	2	2	3	Intense but not sustained exercise with rapid breathing and excessive sweating	11 to 20 minutes	About once a day
137	Female	Grade Nine	Village	6	6	6	6	6	6	6	6	6	4	3	3	1	5	3	2	4	3	3	2	4	Intense but not sustained exercise with rapid breathing and excessive sweating	21 to 30 minutes	Once or twice a week
138	Male	Grade Eight	Village	7	7	7	7	7	7	5	6	5	4	3	4	4	3	4	3	4	4	5	4	3	Intense but not sustained exercise with rapid breathing and excessive sweating	31 to 40 minutes	Once or twice a week
139	Male	Grade Nine	Village	7	7	7	7	7	7	7	7	7	5	5	5	5	5	5	5	5	5	5	5	5	Slight movement	11 to 20 minutes	About once a day
140	Female	Grade Nine	Village	7	7	7	7	7	7	7	7	7	5	4	4	1	5	5	3	5	4	3	1	4	A more intense, sustained exercise of moderate intensity	11 to 20 minutes	Once or twice a week
141	Female	Grade Seven	Village	7	6	7	7	7	7	7	7	7	5	5	5	5	5	5	5	5	5	5	5	5	Slight movement	11 to 20 minutes	Once or twice a week
142	Female	Grade Seven	Village	7	7	7	7	7	7	7	7	7	5	5	5	1	5	5	5	5	5	5	1	5	A low-intensity, less intense exercise	31 to 40 minutes	About once a day
143	Male	Grade Nine	Village	6	5	5	4	5	5	5	5	5	4	3	4	2	4	4	3	4	4	3	2	4	A high-intensity, long-lasting exercise with rapid breathing and excessive sweating	11 to 20 minutes	About once a day
144	Male	Grade Nine	Village	6	6	6	6	6	7	6	6	6	5	5	4	1	5	5	3	4	3	3	1	4	A high-intensity, long-lasting exercise with rapid breathing and excessive sweating	11 to 20 minutes	About once a day
145	Male	Grade Eight	Village	7	7	7	7	7	7	7	7	7	5	5	5	5	5	5	5	5	5	5	5	5	A high-intensity, long-lasting exercise with rapid breathing and excessive sweating	31 to 40 minutes	Once or twice a week
146	Male	Grade Nine	Village	5	5	5	5	5	5	5	5	5	4	5	4	4	5	5	5	4	4	4	4	4	A more intense, sustained exercise of moderate intensity	31 to 40 minutes	Three to five times a week
147	Female	Grade Nine	Village	5	5	5	3	3	3	3	3	3	3	3	3	3	3	5	3	4	3	2	2	3	A low-intensity, less intense exercise	11 to 20 minutes	Two to three times a month
148	Male	Grade Nine	Village	7	6	6	6	5	6	6	5	7	5	4	4	1	5	3	3	5	4	4	1	5	Intense but not sustained exercise with rapid breathing and excessive sweating	11 to 20 minutes	Once or twice a week
149	Male	Grade Nine	Village	5	6	6	6	6	6	6	6	6	4	4	4	1	4	4	3	4	4	3	1	4	Intense but not sustained exercise with rapid breathing and excessive sweating	31 to 40 minutes	Once or twice a week
150	Male	Grade Nine	Village	7	7	7	7	7	7	7	7	7	5	5	5	5	5	5	5	5	5	5	1	5	Intense but not sustained exercise with rapid breathing and excessive sweating	21 to 30 minutes	Once or twice a week
151	Female	Grade Nine	Village	6	6	6	6	6	6	6	6	6	4	4	4	4	4	4	4	4	4	4	4	4	Slight movement	More than 59 minutes	About once a day
152	Female	Grade Seven	Village	6	6	6	6	6	6	6	6	6	5	5	3	1	5	5	3	4	5	4	1	5	Intense but not sustained exercise with rapid breathing and excessive sweating	11 to 20 minutes	About once a day
153	Female	Grade Seven	Village	7	7	7	7	7	7	7	7	7	5	5	5	5	5	5	5	5	5	5	5	5	Slight movement	21 to 30 minutes	About once a day
154	Male	Grade Seven	Village	7	7	7	7	7	7	7	7	7	5	5	5	5	5	5	5	5	5	5	5	5	Intense but not sustained exercise with rapid breathing and excessive sweating	11 to 20 minutes	Once or twice a week
155	Female	Grade Nine	Village	4	5	4	4	4	4	4	4	4	3	3	3	3	3	3	3	3	3	3	3	3	A low-intensity, less intense exercise	21 to 30 minutes	Once or twice a week
156	Female	Grade Nine	Village	7	7	7	7	7	7	7	7	7	4	4	4	1	5	5	3	5	4	4	1	5	A low-intensity, less intense exercise	11 to 20 minutes	About once a day
157	Male	Grade Seven	Village	7	7	7	7	7	7	7	7	7	3	3	4	2	5	3	3	4	3	3	1	4	Intense but not sustained exercise with rapid breathing and excessive sweating	31 to 40 minutes	Three to five times a week
158	Male	Grade Nine	Village	7	6	6	5	6	6	6	6	6	5	4	3	2	4	5	3	3	4	4	4	4	Intense but not sustained exercise with rapid breathing and excessive sweating	21 to 30 minutes	About once a day
159	Female	Grade Seven	Village	7	7	7	7	7	7	7	7	7	5	5	5	5	5	5	5	5	5	5	5	5	Intense but not sustained exercise with rapid breathing and excessive sweating	21 to 30 minutes	Three to five times a week
160	Female	Grade Nine	Village	7	7	6	4	4	4	6	6	5	3	4	4	1	4	4	4	3	3	2	2	2	A low-intensity, less intense exercise	31 to 40 minutes	Two to three times a month
161	Male	Grade Nine	Village	5	6	5	5	6	5	5	5	5	3	3	3	1	4	3	3	4	3	3	2	4	Intense but not sustained exercise with rapid breathing and excessive sweating	11 to 20 minutes	Once or twice a week
162	Female	Grade Nine	Village	7	7	7	7	7	7	7	7	7	5	5	5	1	5	5	3	5	5	5	1	5	Intense but not sustained exercise with rapid breathing and excessive sweating	11 to 20 minutes	Three to five times a week
163	Male	Grade Seven	Village	7	7	7	7	7	7	7	7	7	5	5	1	1	5	5	5	5	4	4	4	4	A more intense, sustained exercise of moderate intensity	21 to 30 minutes	Once or twice a week
164	Female	Grade Nine	Urban	7	7	7	7	7	7	7	7	7	5	4	4	1	5	5	3	5	3	3	1	5	A low-intensity, less intense exercise	21 to 30 minutes	Once or twice a week
165	Female	Grade Seven	Village	7	7	7	7	7	7	7	7	7	5	5	5	5	5	5	5	5	5	5	1	5	A high-intensity, long-lasting exercise with rapid breathing and excessive sweating	More than 59 minutes	About once a day
166	Male	Grade Seven	Village	7	7	7	7	7	7	7	7	7	5	5	5	5	5	5	5	5	5	5	5	5	A low-intensity, less intense exercise	21 to 30 minutes	Three to five times a week
167	Female	Grade Nine	Village	6	5	5	5	5	5	6	7	5	3	4	3	2	4	4	4	3	3	4	2	3	Intense but not sustained exercise with rapid breathing and excessive sweating	11 to 20 minutes	Once or twice a week
168	Female	Grade Nine	Village	7	7	7	7	7	7	7	7	7	5	5	5	1	5	4	3	4	3	3	1	5	Intense but not sustained exercise with rapid breathing and excessive sweating	31 to 40 minutes	Once or twice a week
169	Male	Grade Nine	Village	7	7	7	7	7	7	7	7	7	5	5	5	5	5	5	5	5	5	5	5	5	A more intense, sustained exercise of moderate intensity	More than 59 minutes	Once or twice a week
170	Male	Grade Seven	Village	6	6	5	5	5	5	6	5	5	4	4	4	4	4	4	4	4	4	4	2	4	Intense but not sustained exercise with rapid breathing and excessive sweating	21 to 30 minutes	Once or twice a week
171	Female	Grade Nine	Village	7	7	7	7	7	7	7	7	7	5	5	5	1	5	5	5	5	5	5	1	5	A more intense, sustained exercise of moderate intensity	21 to 30 minutes	Once or twice a week
172	Female	Grade Nine	Village	5	3	3	3	4	4	4	5	5	5	3	3	3	3	3	3	3	1	2	2	3	Slight movement	11 to 20 minutes	Once or twice a week
173	Female	Grade Nine	Village	6	6	6	6	6	6	5	6	6	4	3	3	1	5	3	2	3	1	3	3	3	Slight movement	11 to 20 minutes	Once or twice a week
174	Female	Grade Nine	Urban	6	6	6	6	6	6	6	6	6	3	3	2	3	3	3	1	3	3	1	3	2	A more intense, sustained exercise of moderate intensity	More than 59 minutes	Three to five times a week
175	Male	Grade Nine	Village	5	6	6	6	6	6	6	6	6	4	4	4	4	4	4	4	4	4	4	4	4	Slight movement	21 to 30 minutes	Three to five times a week
176	Female	Grade Seven	Village	7	7	7	7	7	7	7	7	7	5	5	5	5	5	5	5	5	5	5	5	5	Slight movement	31 to 40 minutes	Once or twice a week
177	Female	Grade Eight	Village	6	6	6	6	6	6	6	6	6	4	4	4	1	4	4	3	4	3	3	2	4	Intense but not sustained exercise with rapid breathing and excessive sweating	31 to 40 minutes	Once or twice a week
178	Male	Grade Nine	Village	7	6	6	6	6	6	7	7	7	5	5	5	1	5	5	5	5	4	5	2	5	Intense but not sustained exercise with rapid breathing and excessive sweating	21 to 30 minutes	Three to five times a week
179	Female	Grade Seven	Village	7	7	7	7	7	7	7	7	7	5	5	4	3	5	4	5	5	5	5	3	5	A more intense, sustained exercise of moderate intensity	31 to 40 minutes	Once or twice a week
180	Male	Grade Nine	Village	5	7	7	5	4	7	4	5	5	4	3	1	1	3	3	1	1	1	1	1	3	Intense but not sustained exercise with rapid breathing and excessive sweating	11 to 20 minutes	Three to five times a week
181	Male	Grade Eight	Village	7	7	7	6	7	7	7	7	7	5	5	5	1	5	5	4	5	5	5	1	5	A more intense, sustained exercise of moderate intensity	21 to 30 minutes	About once a day
182	Female	Grade Seven	Village	7	7	7	7	7	7	7	7	7	5	5	5	5	4	5	5	5	5	5	5	5	Intense but not sustained exercise with rapid breathing and excessive sweating	21 to 30 minutes	Three to five times a week
183	Female	Grade Seven	Village	7	7	7	7	7	7	7	7	7	5	5	5	1	5	5	4	5	4	5	1	3	A low-intensity, less intense exercise	21 to 30 minutes	Three to five times a week
184	Male	Grade Eight	Village	5	5	5	5	5	5	5	5	5	5	3	3	2	3	3	2	2	2	3	2	2	A low-intensity, less intense exercise	11 to 20 minutes	Two to three times a month
185	Male	Grade Nine	Village	7	7	7	7	7	7	7	7	7	3	4	4	2	5	4	3	5	3	5	2	4	Intense but not sustained exercise with rapid breathing and excessive sweating	31 to 40 minutes	About once a day
186	Female	Grade Nine	Village	7	7	7	7	7	7	6	6	6	5	4	4	1	5	5	2	5	3	3	1	5	A low-intensity, less intense exercise	11 to 20 minutes	About once a day
187	Female	Grade Nine	Village	1	4	4	4	4	4	4	4	4	3	3	3	3	3	3	3	3	3	3	3	3	Slight movement	31 to 40 minutes	Once or twice a week
188	Female	Grade Nine	Village	4	7	4	5	5	5	5	5	5	3	3	3	2	5	4	3	5	3	3	2	3	Intense but not sustained exercise with rapid breathing and excessive sweating	11 to 20 minutes	About once a day
189	Male	Grade Nine	Village	4	4	4	4	4	4	4	4	4	3	3	3	3	3	3	3	3	3	3	3	3	A more intense, sustained exercise of moderate intensity	More than 59 minutes	Once or twice a week
190	Male	Grade Nine	Village	6	6	6	7	7	7	7	7	7	5	5	5	5	5	5	5	5	5	5	5	5	Intense but not sustained exercise with rapid breathing and excessive sweating	21 to 30 minutes	About once a day
191	Female	Grade Eight	Village	3	1	1	1	2	2	2	2	2	2	2	4	2	2	2	2	2	2	4	1	2	Slight movement	Less than 10 minutes	Less than once a month
192	Male	Grade Nine	Village	6	6	6	6	6	6	6	6	6	3	4	4	2	4	4	3	4	4	4	4	4	A more intense, sustained exercise of moderate intensity	More than 59 minutes	About once a day
193	Female	Grade Eight	Village	5	5	5	5	5	5	5	5	5	4	4	4	1	4	4	4	4	5	4	1	4	Intense but not sustained exercise with rapid breathing and excessive sweating	31 to 40 minutes	Three to five times a week
194	Female	Grade Nine	Village	7	7	7	7	7	7	7	7	7	3	3	4	1	5	3	3	3	3	2	1	5	Intense but not sustained exercise with rapid breathing and excessive sweating	21 to 30 minutes	About once a day
195	Female	Grade Nine	Village	7	7	7	6	7	5	7	7	7	5	5	5	1	5	5	3	5	5	5	1	4	Slight movement	21 to 30 minutes	Once or twice a week
196	Female	Grade Seven	Village	7	7	7	7	7	7	7	7	7	4	4	3	3	4	4	2	3	1	3	1	3	Intense but not sustained exercise with rapid breathing and excessive sweating	11 to 20 minutes	Two to three times a month
197	Male	Grade Nine	Urban	7	5	5	5	5	5	5	5	5	4	3	3	1	4	3	2	2	3	2	1	2	Slight movement	11 to 20 minutes	Three to five times a week
198	Female	Grade Nine	Village	7	7	7	7	7	7	7	7	7	5	5	5	1	5	5	5	5	5	5	1	5	Intense but not sustained exercise with rapid breathing and excessive sweating	21 to 30 minutes	About once a day
199	Male	Grade Seven	Village	7	7	7	7	7	7	7	7	7	5	5	5	5	5	5	5	5	4	5	5	5	A more intense, sustained exercise of moderate intensity	21 to 30 minutes	Three to five times a week
200	Male	Grade Nine	Village	7	7	7	7	7	7	7	7	7	5	5	5	5	5	5	5	5	5	5	1	5	A high-intensity, long-lasting exercise with rapid breathing and excessive sweating	11 to 20 minutes	About once a day
201	Female	Grade Nine	Village	7	7	7	7	7	6	3	5	2	3	5	4	1	4	4	3	5	3	3	1	4	A low-intensity, less intense exercise	31 to 40 minutes	Three to five times a week
202	Female	Grade Nine	Village	7	7	7	7	7	7	7	7	7	5	5	5	1	5	3	3	4	3	3	2	4	Slight movement	11 to 20 minutes	About once a day
203	Female	Grade Seven	Village	5	6	5	5	5	5	5	5	5	3	3	3	2	4	4	3	4	4	3	2	4	A low-intensity, less intense exercise	Less than 10 minutes	Once or twice a week
204	Female	Grade Seven	Village	6	7	6	5	6	5	7	6	5	5	4	4	1	5	5	3	4	3	3	1	4	A low-intensity, less intense exercise	21 to 30 minutes	About once a day
205	Male	Grade Nine	Village	7	7	7	7	7	7	7	7	7	5	4	4	1	5	5	3	4	3	3	2	3	Intense but not sustained exercise with rapid breathing and excessive sweating	31 to 40 minutes	About once a day
206	Female	Grade Nine	Village	5	6	6	5	5	5	5	5	5	4	3	3	1	4	3	3	3	2	3	3	3	Slight movement	Less than 10 minutes	Two to three times a month
207	Female	Grade Seven	Village	5	6	6	5	4	5	5	5	5	4	4	4	3	3	3	3	3	4	3	3	3	Intense but not sustained exercise with rapid breathing and excessive sweating	11 to 20 minutes	Three to five times a week
208	Female	Grade Nine	Village	6	7	5	6	6	6	6	6	6	4	4	4	3	5	3	2	3	3	3	3	3	Intense but not sustained exercise with rapid breathing and excessive sweating	21 to 30 minutes	About once a day
209	Female	Grade Eight	Village	6	7	7	7	7	7	7	7	7	5	5	5	1	5	4	3	4	3	3	1	4	Intense but not sustained exercise with rapid breathing and excessive sweating	11 to 20 minutes	Once or twice a week
210	Male	Grade Nine	Village	7	7	7	3	3	3	3	3	3	4	4	4	2	4	4	2	2	2	2	2	2	Intense but not sustained exercise with rapid breathing and excessive sweating	11 to 20 minutes	About once a day
211	Female	Grade Eight	Village	7	6	7	7	7	7	7	7	7	5	4	4	1	5	4	4	5	4	5	1	4	A more intense, sustained exercise of moderate intensity	21 to 30 minutes	Once or twice a week
212	Male	Grade Eight	Village	7	7	7	7	7	7	7	7	7	5	5	5	3	5	4	3	5	3	5	2	4	A more intense, sustained exercise of moderate intensity	21 to 30 minutes	About once a day
213	Female	Grade Nine	Village	4	5	5	4	4	4	4	4	4	3	3	3	2	2	3	3	2	1	3	2	3	A low-intensity, less intense exercise	11 to 20 minutes	Once or twice a week
214	Male	Grade Nine	Village	6	6	6	6	6	6	6	6	6	4	4	4	2	4	4	4	4	4	4	1	4	Intense but not sustained exercise with rapid breathing and excessive sweating	21 to 30 minutes	Three to five times a week
215	Male	Grade Seven	Village	7	7	7	7	7	7	7	7	7	5	5	5	3	5	5	5	5	4	5	3	5	A more intense, sustained exercise of moderate intensity	21 to 30 minutes	About once a day
216	Female	Grade Nine	Village	5	6	6	6	6	6	6	6	6	4	4	4	2	4	4	3	3	3	3	2	3	A more intense, sustained exercise of moderate intensity	Less than 10 minutes	About once a day
217	Male	Grade Nine	Urban	6	6	6	6	6	6	6	6	6	4	4	4	4	4	4	4	4	4	4	4	4	A low-intensity, less intense exercise	21 to 30 minutes	Less than once a month
218	Male	Grade Seven	Urban	7	7	7	7	7	7	7	7	7	5	5	5	1	5	5	4	5	4	3	1	5	Slight movement	21 to 30 minutes	Three to five times a week
219	Female	Grade Nine	Village	4	5	5	4	4	4	4	5	5	4	3	3	2	3	3	1	3	1	3	1	3	A low-intensity, less intense exercise	11 to 20 minutes	Once or twice a week
220	Female	Grade Seven	Village	7	6	7	7	6	6	7	7	7	3	5	4	2	5	5	4	5	4	3	1	4	Intense but not sustained exercise with rapid breathing and excessive sweating	More than 59 minutes	Two to three times a month
221	Female	Grade Nine	Village	7	6	6	6	6	6	6	6	5	4	4	3	1	4	3	1	3	1	3	1	4	Intense but not sustained exercise with rapid breathing and excessive sweating	11 to 20 minutes	About once a day
222	Male	Grade Eight	Village	6	6	6	5	5	5	5	5	5	4	4	4	2	4	2	3	4	2	2	2	3	Intense but not sustained exercise with rapid breathing and excessive sweating	21 to 30 minutes	Once or twice a week
223	Male	Grade Eight	Village	6	7	6	6	6	7	6	6	6	3	4	3	1	5	3	3	4	3	3	1	4	A more intense, sustained exercise of moderate intensity	11 to 20 minutes	Three to five times a week
224	Female	Grade Nine	Village	5	5	7	7	7	7	7	6	6	5	5	4	3	5	5	4	5	4	4	3	4	Intense but not sustained exercise with rapid breathing and excessive sweating	11 to 20 minutes	Three to five times a week
225	Female	Grade Eight	Village	6	6	6	6	6	6	6	6	6	4	4	3	3	4	4	3	4	3	3	3	4	Slight movement	11 to 20 minutes	Once or twice a week
226	Male	Grade Nine	Village	7	7	7	7	7	7	7	7	7	5	5	5	5	5	5	4	4	4	4	4	4	Intense but not sustained exercise with rapid breathing and excessive sweating	31 to 40 minutes	About once a day
227	Female	Grade Eight	Village	5	5	5	5	5	5	5	5	5	3	3	3	3	3	3	3	3	3	3	3	3	A low-intensity, less intense exercise	Less than 10 minutes	Once or twice a week
228	Female	Grade Nine	Village	6	6	6	5	6	6	6	6	6	5	4	4	1	4	4	2	4	3	3	1	4	A low-intensity, less intense exercise	31 to 40 minutes	Once or twice a week
229	Male	Grade Eight	Village	5	6	5	5	5	5	5	5	5	4	4	4	4	4	4	4	4	4	4	4	4	A low-intensity, less intense exercise	11 to 20 minutes	About once a day
230	Male	Grade Nine	Village	6	6	6	5	5	4	3	3	6	4	4	2	2	4	4	3	3	4	3	2	4	Intense but not sustained exercise with rapid breathing and excessive sweating	11 to 20 minutes	Two to three times a month
231	Female	Grade Nine	Village	7	6	6	6	6	6	6	6	5	4	4	5	1	5	4	3	4	3	3	1	4	A low-intensity, less intense exercise	11 to 20 minutes	Once or twice a week
232	Male	Grade Nine	Village	1	1	2	1	7	1	1	7	1	1	1	1	5	1	1	1	5	1	1	5	1	A high-intensity, long-lasting exercise with rapid breathing and excessive sweating	More than 59 minutes	About once a day
233	Female	Grade Nine	Village	7	5	7	5	4	5	5	5	3	5	3	3	3	4	4	3	4	3	3	2	3	A low-intensity, less intense exercise	11 to 20 minutes	About once a day
234	Male	Grade Eight	Village	1	4	4	4	4	4	4	4	4	3	3	3	3	3	3	5	3	3	3	3	3	A high-intensity, long-lasting exercise with rapid breathing and excessive sweating	11 to 20 minutes	Once or twice a week
235	Female	Grade Eight	Village	5	5	5	5	5	5	5	5	5	4	3	4	1	4	4	3	3	2	2	2	2	Slight movement	Less than 10 minutes	Once or twice a week
236	Male	Grade Seven	Urban	6	6	6	6	6	6	6	6	6	4	4	4	4	4	3	3	3	3	3	3	3	Slight movement	21 to 30 minutes	Once or twice a week
237	Female	Grade Seven	Village	7	7	7	7	7	7	7	7	7	5	5	5	5	5	5	5	5	5	5	5	5	Slight movement	11 to 20 minutes	Three to five times a week
238	Female	Grade Nine	Village	7	7	7	7	7	7	7	7	7	5	5	5	3	5	4	3	5	4	5	1	5	Intense but not sustained exercise with rapid breathing and excessive sweating	31 to 40 minutes	About once a day
239	Male	Grade Nine	Village	6	5	6	6	6	4	4	4	4	3	3	3	3	5	3	4	4	3	5	2	2	Intense but not sustained exercise with rapid breathing and excessive sweating	Less than 10 minutes	About once a day
240	Male	Grade Nine	Village	7	7	7	7	7	7	7	7	7	5	5	5	4	4	5	4	4	3	4	3	4	A more intense, sustained exercise of moderate intensity	21 to 30 minutes	About once a day
241	Female	Grade Nine	Village	6	5	5	4	4	5	5	5	5	5	4	4	2	4	4	3	4	3	3	2	4	Intense but not sustained exercise with rapid breathing and excessive sweating	11 to 20 minutes	About once a day
242	Male	Grade Eight	Village	5	5	5	5	5	5	5	5	5	3	3	3	2	4	4	3	3	3	3	2	3	Intense but not sustained exercise with rapid breathing and excessive sweating	11 to 20 minutes	About once a day
243	Male	Grade Seven	Village	7	7	7	7	7	7	7	7	7	5	5	5	1	5	5	3	5	5	5	1	3	A low-intensity, less intense exercise	21 to 30 minutes	About once a day
244	Female	Grade Eight	Village	5	5	5	5	5	5	5	5	5	2	3	3	2	4	3	2	3	2	2	2	3	A low-intensity, less intense exercise	Less than 10 minutes	Two to three times a month
245	Female	Grade Eight	Village	5	7	6	7	7	7	7	7	7	5	4	4	2	5	5	3	4	3	2	2	3	Intense but not sustained exercise with rapid breathing and excessive sweating	11 to 20 minutes	About once a day
246	Male	Grade Seven	Village	7	7	7	7	7	7	7	7	7	5	5	5	1	5	5	4	4	4	4	1	5	A low-intensity, less intense exercise	11 to 20 minutes	Once or twice a week
247	Female	Grade Seven	Village	4	4	4	5	5	4	4	4	4	4	2	3	2	4	3	2	3	2	2	2	3	A low-intensity, less intense exercise	Less than 10 minutes	About once a day
248	Male	Grade Nine	Village	7	7	7	7	6	6	7	6	7	4	4	4	1	5	4	3	4	3	3	1	5	A more intense, sustained exercise of moderate intensity	11 to 20 minutes	Once or twice a week
249	Female	Grade Eight	Village	7	7	6	6	7	7	6	7	6	5	4	4	1	5	4	3	4	2	2	1	3	Intense but not sustained exercise with rapid breathing and excessive sweating	11 to 20 minutes	About once a day
250	Male	Grade Seven	Village	7	7	7	7	7	7	7	7	7	5	5	5	5	5	5	5	5	5	5	5	5	Slight movement	Less than 10 minutes	Less than once a month
251	Male	Grade Nine	Village	4	4	4	4	4	4	4	4	4	4	3	3	2	4	3	3	3	3	3	2	3	Slight movement	11 to 20 minutes	Once or twice a week
252	Female	Grade Nine	Village	7	7	7	7	7	7	7	7	7	5	5	5	5	5	5	5	5	5	5	5	5	Intense but not sustained exercise with rapid breathing and excessive sweating	11 to 20 minutes	About once a day
253	Female	Grade Nine	Village	6	3	3	6	4	5	6	6	6	3	4	3	1	4	3	3	4	3	3	2	4	Slight movement	11 to 20 minutes	About once a day
254	Female	Grade Nine	Village	7	7	7	6	6	6	6	6	6	5	5	4	1	5	4	3	3	3	3	2	3	Intense but not sustained exercise with rapid breathing and excessive sweating	21 to 30 minutes	Three to five times a week
255	Male	Grade Seven	Village	7	7	7	1	4	4	7	7	7	5	5	5	5	5	5	5	5	5	5	5	5	Slight movement	Less than 10 minutes	About once a day
256	Male	Grade Eight	Village	4	4	4	4	4	4	4	4	4	3	3	3	3	3	3	1	3	3	3	3	3	A low-intensity, less intense exercise	11 to 20 minutes	About once a day
257	Male	Grade Seven	Village	7	7	7	7	7	7	7	7	7	5	5	5	1	5	5	5	4	5	4	2	5	Slight movement	21 to 30 minutes	Once or twice a week
258	Female	Grade Nine	Village	6	6	5	5	6	6	6	6	6	4	4	4	2	4	4	4	4	4	4	2	4	A high-intensity, long-lasting exercise with rapid breathing and excessive sweating	21 to 30 minutes	Once or twice a week
259	Male	Grade Nine	Village	7	7	7	7	7	7	7	7	7	5	5	5	1	5	5	4	5	4	4	1	3	Intense but not sustained exercise with rapid breathing and excessive sweating	11 to 20 minutes	Three to five times a week
260	Female	Grade Eight	Village	5	5	4	4	5	5	4	1	4	2	1	1	4	4	3	3	3	2	2	2	3	Intense but not sustained exercise with rapid breathing and excessive sweating	21 to 30 minutes	Once or twice a week
261	Female	Grade Nine	Village	7	6	7	7	7	7	7	7	7	5	5	5	2	5	4	4	4	3	3	2	4	Intense but not sustained exercise with rapid breathing and excessive sweating	11 to 20 minutes	About once a day
262	Female	Grade Seven	Village	6	6	6	6	6	6	7	7	7	4	5	4	1	5	4	4	4	4	4	1	4	Slight movement	11 to 20 minutes	About once a day
263	Female	Grade Nine	Village	7	7	6	5	7	7	5	6	7	3	4	4	1	5	5	3	5	3	4	1	5	A low-intensity, less intense exercise	11 to 20 minutes	Once or twice a week
264	Male	Grade Eight	Village	7	7	7	7	7	7	7	7	7	5	5	3	3	5	3	5	5	4	3	3	5	Intense but not sustained exercise with rapid breathing and excessive sweating	11 to 20 minutes	About once a day
265	Male	Grade Nine	Village	6	6	6	6	6	6	6	6	6	4	4	4	3	4	4	2	3	2	3	2	4	Intense but not sustained exercise with rapid breathing and excessive sweating	11 to 20 minutes	About once a day
266	Male	Grade Eight	Village	5	5	5	5	5	5	5	5	5	1	5	4	1	5	3	2	3	2	2	2	2	Intense but not sustained exercise with rapid breathing and excessive sweating	21 to 30 minutes	Once or twice a week
267	Female	Grade Seven	Village	7	7	7	6	6	6	6	6	6	5	5	5	3	5	5	3	5	3	3	1	4	Slight movement	11 to 20 minutes	Three to five times a week
268	Female	Grade Nine	Village	5	5	3	5	4	5	5	5	5	3	3	3	4	3	3	1	3	1	4	1	3	Slight movement	11 to 20 minutes	Once or twice a week
269	Female	Grade Nine	Village	7	7	7	7	7	7	7	7	7	3	3	3	1	5	3	3	4	3	3	1	3	Intense but not sustained exercise with rapid breathing and excessive sweating	21 to 30 minutes	Three to five times a week
270	Male	Grade Nine	Village	7	6	6	5	5	6	6	5	6	4	3	3	2	4	3	2	3	1	2	1	3	Slight movement	11 to 20 minutes	About once a day
271	Female	Grade Nine	Village	6	5	6	6	5	6	5	6	5	4	3	3	2	5	3	3	3	3	3	2	3	Intense but not sustained exercise with rapid breathing and excessive sweating	Less than 10 minutes	About once a day
272	Female	Grade Nine	Village	7	7	7	7	7	7	7	7	7	5	5	5	1	5	4	4	5	4	3	1	5	Intense but not sustained exercise with rapid breathing and excessive sweating	11 to 20 minutes	About once a day
273	Female	Grade Eight	Village	6	6	6	6	6	6	6	6	6	3	4	4	5	4	4	4	4	4	4	3	4	A high-intensity, long-lasting exercise with rapid breathing and excessive sweating	31 to 40 minutes	Three to five times a week
274	Female	Grade Nine	Village	4	4	4	4	4	4	4	4	4	3	3	3	3	3	3	3	3	3	3	3	3	Slight movement	11 to 20 minutes	Less than once a month
275	Male	Grade Nine	Village	5	6	6	6	6	5	5	4	5	5	5	5	5	4	4	4	5	5	5	4	4	Intense but not sustained exercise with rapid breathing and excessive sweating	31 to 40 minutes	Two to three times a month
276	Female	Grade Eight	Village	6	5	6	6	5	6	5	6	6	3	3	3	2	3	2	2	3	2	2	3	3	A low-intensity, less intense exercise	11 to 20 minutes	Three to five times a week
277	Male	Grade Nine	Village	7	7	7	7	7	7	7	7	7	5	5	5	1	5	5	5	5	5	5	3	5	A more intense, sustained exercise of moderate intensity	More than 59 minutes	Once or twice a week
278	Female	Grade Seven	Village	7	7	7	7	7	7	7	7	7	5	5	5	5	5	5	5	5	5	5	5	5	A more intense, sustained exercise of moderate intensity	More than 59 minutes	About once a day
279	Female	Grade Nine	Village	6	6	5	6	6	6	5	5	5	4	4	4	1	4	4	3	4	3	3	2	4	A low-intensity, less intense exercise	21 to 30 minutes	Three to five times a week
280	Female	Grade Seven	Village	7	7	7	7	7	7	7	7	7	4	5	5	4	5	5	4	5	5	5	2	5	Intense but not sustained exercise with rapid breathing and excessive sweating	21 to 30 minutes	Once or twice a week
281	Female	Grade Nine	Village	7	6	5	7	6	6	6	6	6	5	5	5	1	5	5	4	5	4	5	1	5	A high-intensity, long-lasting exercise with rapid breathing and excessive sweating	Less than 10 minutes	Once or twice a week
282	Male	Grade Seven	Village	6	5	5	5	5	5	5	5	5	4	4	4	4	4	4	4	4	4	4	4	4	A low-intensity, less intense exercise	Less than 10 minutes	Three to five times a week
283	Male	Grade Nine	Village	7	7	7	7	7	7	7	7	7	5	5	4	1	5	4	4	5	5	3	2	5	Intense but not sustained exercise with rapid breathing and excessive sweating	21 to 30 minutes	About once a day
284	Male	Grade Nine	Village	4	4	4	4	4	4	4	4	4	3	4	4	3	4	4	3	3	4	3	3	4	A low-intensity, less intense exercise	31 to 40 minutes	Two to three times a month
285	Male	Grade Nine	Village	7	7	7	7	7	7	7	7	7	5	5	5	1	5	5	4	5	4	5	1	5	Intense but not sustained exercise with rapid breathing and excessive sweating	11 to 20 minutes	About once a day
286	Male	Grade Seven	Village	4	4	4	4	4	4	4	4	4	3	5	5	5	5	5	5	5	5	5	5	5	A more intense, sustained exercise of moderate intensity	31 to 40 minutes	Once or twice a week
287	Female	Grade Eight	Village	6	6	6	5	5	5	5	5	5	3	3	3	2	4	3	3	4	3	3	2	4	A low-intensity, less intense exercise	11 to 20 minutes	About once a day
288	Male	Grade Seven	Village	7	7	7	7	7	7	7	7	7	1	5	5	1	5	5	5	5	4	4	2	4	Slight movement	21 to 30 minutes	Once or twice a week
289	Male	Grade Seven	Village	7	6	6	6	7	7	6	6	6	5	5	5	5	5	5	5	5	5	5	5	5	A more intense, sustained exercise of moderate intensity	11 to 20 minutes	Once or twice a week
290	Female	Grade Eight	Village	5	5	5	5	5	5	5	5	5	4	4	4	2	5	4	3	4	3	3	2	4	Intense but not sustained exercise with rapid breathing and excessive sweating	21 to 30 minutes	Three to five times a week
291	Female	Grade Nine	Village	7	7	7	7	7	7	7	7	7	5	5	5	2	5	5	5	5	5	4	2	5	Intense but not sustained exercise with rapid breathing and excessive sweating	11 to 20 minutes	Three to five times a week
292	Female	Grade Nine	Village	6	6	6	5	5	5	6	6	6	3	3	2	2	5	4	3	5	3	3	2	4	Intense but not sustained exercise with rapid breathing and excessive sweating	11 to 20 minutes	About once a day
293	Female	Grade Nine	Village	5	5	4	5	5	3	5	4	4	3	3	3	3	4	3	3	3	3	3	3	3	A more intense, sustained exercise of moderate intensity	Less than 10 minutes	Once or twice a week
294	Female	Grade Seven	Village	4	4	4	4	4	4	4	4	4	3	3	3	3	3	3	3	3	3	3	3	3	A low-intensity, less intense exercise	Less than 10 minutes	Less than once a month
295	Female	Grade Nine	Village	5	3	4	5	5	5	5	5	5	3	3	3	2	4	4	2	4	2	2	2	3	Slight movement	Less than 10 minutes	Once or twice a week
296	Male	Grade Eight	Village	5	6	6	6	6	6	6	6	6	4	3	4	3	3	4	4	3	2	3	3	3	A more intense, sustained exercise of moderate intensity	11 to 20 minutes	Three to five times a week
297	Female	Grade Seven	Village	6	6	6	6	6	6	6	6	6	4	4	4	2	4	4	3	4	4	4	2	4	Slight movement	21 to 30 minutes	Once or twice a week
298	Male	Grade Seven	Village	7	7	7	7	5	6	7	6	7	2	5	4	1	5	3	4	4	3	5	1	5	Intense but not sustained exercise with rapid breathing and excessive sweating	More than 59 minutes	Three to five times a week
299	Male	Grade Eight	Village	5	5	5	5	5	5	5	5	5	5	4	4	1	5	5	3	4	4	5	1	4	Intense but not sustained exercise with rapid breathing and excessive sweating	11 to 20 minutes	Once or twice a week
300	Female	Grade Nine	Village	1	1	1	1	1	1	1	1	1	1	1	1	1	1	1	1	1	1	1	1	1	Slight movement	Less than 10 minutes	About once a day
301	Female	Grade Seven	Village	6	6	6	6	6	6	6	6	6	1	4	4	1	5	3	3	4	3	4	2	4	A more intense, sustained exercise of moderate intensity	11 to 20 minutes	Three to five times a week
302	Male	Grade Nine	Village	6	6	6	6	6	6	6	6	6	4	4	4	4	4	4	4	4	4	4	4	4	Intense but not sustained exercise with rapid breathing and excessive sweating	21 to 30 minutes	Once or twice a week
303	Female	Grade Eight	Village	7	7	7	6	6	7	5	5	7	5	5	5	5	5	5	5	5	3	5	3	5	Intense but not sustained exercise with rapid breathing and excessive sweating	11 to 20 minutes	About once a day
304	Male	Grade Eight	Village	3	4	5	2	4	4	2	2	2	3	2	4	2	2	3	2	3	2	3	2	5	Slight movement	11 to 20 minutes	Less than once a month
305	Male	Grade Seven	Village	4	4	4	5	4	4	4	4	4	3	4	4	4	4	4	3	3	3	3	3	4	Intense but not sustained exercise with rapid breathing and excessive sweating	11 to 20 minutes	Once or twice a week
306	Female	Grade Eight	Village	7	7	7	7	7	7	7	7	7	5	5	5	1	5	5	3	4	5	3	2	5	A low-intensity, less intense exercise	11 to 20 minutes	Three to five times a week
307	Male	Grade Eight	Village	7	7	7	7	7	7	7	7	7	5	5	5	4	5	4	4	4	5	4	2	5	Intense but not sustained exercise with rapid breathing and excessive sweating	11 to 20 minutes	Three to five times a week
308	Male	Grade Nine	Village	5	5	5	5	5	5	5	5	5	4	4	4	4	4	4	3	4	4	3	4	4	A high-intensity, long-lasting exercise with rapid breathing and excessive sweating	11 to 20 minutes	Three to five times a week
309	Male	Grade Nine	Village	7	7	6	5	6	6	6	5	5	5	4	4	1	4	4	3	4	4	4	1	4	Intense but not sustained exercise with rapid breathing and excessive sweating	21 to 30 minutes	About once a day
310	Male	Grade Seven	Village	7	7	7	7	7	7	7	7	7	1	5	5	5	5	5	5	5	5	5	1	5	A low-intensity, less intense exercise	21 to 30 minutes	Once or twice a week
311	Female	Grade Nine	Village	7	7	7	5	6	6	7	6	7	5	4	3	1	5	5	3	4	3	4	1	4	Intense but not sustained exercise with rapid breathing and excessive sweating	11 to 20 minutes	About once a day
312	Male	Grade Seven	Village	7	7	7	7	7	7	7	7	7	5	4	4	1	4	4	4	4	4	4	2	5	A low-intensity, less intense exercise	21 to 30 minutes	Three to five times a week
313	Male	Grade Nine	Village	7	5	5	5	5	5	5	5	5	4	4	4	4	5	4	4	4	3	4	3	4	A more intense, sustained exercise of moderate intensity	11 to 20 minutes	Less than once a month
314	Female	Grade Seven	Village	7	3	7	3	7	7	7	7	7	5	5	5	1	5	4	3	4	3	4	1	5	Slight movement	11 to 20 minutes	Once or twice a week
315	Male	Grade Nine	Urban	7	7	7	7	7	7	7	7	7	5	5	4	1	5	4	4	4	4	4	1	5	A more intense, sustained exercise of moderate intensity	31 to 40 minutes	Three to five times a week
316	Female	Grade Nine	Village	6	6	6	6	6	6	6	6	6	5	4	4	1	5	5	3	3	3	3	2	3	A low-intensity, less intense exercise	11 to 20 minutes	About once a day
317	Female	Grade Nine	Village	6	6	6	5	5	5	5	5	5	3	4	3	1	5	4	3	4	3	3	2	3	Intense but not sustained exercise with rapid breathing and excessive sweating	21 to 30 minutes	About once a day
318	Male	Grade Nine	Village	7	7	7	7	7	7	7	7	7	5	5	5	5	5	5	5	5	5	5	5	5	A low-intensity, less intense exercise	21 to 30 minutes	Two to three times a month
319	Female	Grade Nine	Village	5	5	5	7	7	7	7	7	7	5	5	5	1	5	5	5	5	5	5	1	5	Intense but not sustained exercise with rapid breathing and excessive sweating	21 to 30 minutes	About once a day
320	Male	Grade Nine	Village	4	5	5	5	5	5	5	5	5	4	4	4	4	4	4	4	4	4	4	4	4	Intense but not sustained exercise with rapid breathing and excessive sweating	11 to 20 minutes	Once or twice a week
321	Female	Grade Nine	Village	5	5	5	5	5	5	5	5	5	4	4	4	1	1	4	3	4	4	4	2	4	A more intense, sustained exercise of moderate intensity	21 to 30 minutes	About once a day
322	Female	Grade Nine	Village	7	7	7	7	7	7	6	6	7	3	3	3	2	5	4	2	3	3	3	2	3	Intense but not sustained exercise with rapid breathing and excessive sweating	21 to 30 minutes	About once a day
323	Male	Grade Nine	Village	7	7	7	7	7	7	7	7	7	5	5	5	5	5	5	5	5	5	5	5	5	Slight movement	Less than 10 minutes	About once a day
324	Female	Grade Nine	Village	5	6	5	5	5	5	6	6	6	3	3	3	3	4	4	3	3	3	3	2	4	A low-intensity, less intense exercise	11 to 20 minutes	Once or twice a week
325	Male	Grade Nine	Village	7	7	7	7	7	7	7	7	7	5	5	4	1	5	4	3	3	3	3	1	3	Intense but not sustained exercise with rapid breathing and excessive sweating	11 to 20 minutes	About once a day
326	Female	Grade Nine	Village	7	7	7	7	7	7	7	7	7	5	5	5	1	5	5	5	5	5	5	1	5	Intense but not sustained exercise with rapid breathing and excessive sweating	31 to 40 minutes	About once a day
327	Male	Grade Nine	Village	6	6	6	6	6	6	6	6	6	4	4	4	3	4	4	4	4	4	4	3	4	Intense but not sustained exercise with rapid breathing and excessive sweating	31 to 40 minutes	Once or twice a week
328	Female	Grade Nine	Village	4	3	3	3	4	3	3	3	3	3	3	3	3	3	3	2	3	2	2	3	3	Slight movement	11 to 20 minutes	About once a day
329	Female	Grade Nine	Village	5	7	7	7	6	6	6	6	6	5	5	5	1	4	4	3	4	4	4	1	4	Slight movement	11 to 20 minutes	About once a day
330	Female	Grade Nine	Village	6	6	6	6	6	6	6	6	6	4	4	3	2	4	4	3	4	3	3	2	4	Intense but not sustained exercise with rapid breathing and excessive sweating	Less than 10 minutes	About once a day
331	Female	Grade Seven	Village	7	7	7	7	7	7	7	7	7	1	5	5	1	5	4	4	4	4	3	1	4	Intense but not sustained exercise with rapid breathing and excessive sweating	21 to 30 minutes	About once a day
332	Female	Grade Eight	Village	7	7	7	5	6	6	6	6	6	4	4	4	1	5	5	4	3	3	5	1	4	A high-intensity, long-lasting exercise with rapid breathing and excessive sweating	21 to 30 minutes	About once a day
333	Male	Grade Nine	Village	4	4	4	3	3	3	1	1	1	5	5	4	1	5	5	1	4	1	2	1	3	Slight movement	Less than 10 minutes	Less than once a month
334	Female	Grade Nine	Village	5	5	5	5	5	5	5	5	5	4	3	3	2	4	3	3	3	3	3	3	3	Intense but not sustained exercise with rapid breathing and excessive sweating	31 to 40 minutes	Once or twice a week
335	Male	Grade Eight	Village	7	7	7	7	7	7	7	7	7	5	5	5	5	5	5	5	5	5	5	5	5	A high-intensity, long-lasting exercise with rapid breathing and excessive sweating	11 to 20 minutes	About once a day
336	Female	Grade Nine	Village	5	5	4	5	5	5	5	5	5	1	2	2	1	5	2	1	3	1	1	1	5	Slight movement	11 to 20 minutes	Once or twice a week
337	Female	Grade Nine	Village	5	6	5	4	4	4	4	4	4	5	3	3	1	5	3	3	3	2	2	1	4	A more intense, sustained exercise of moderate intensity	11 to 20 minutes	Once or twice a week
338	Female	Grade Eight	Village	7	7	7	7	7	7	7	7	7	5	5	4	3	5	5	4	4	5	5	2	5	A high-intensity, long-lasting exercise with rapid breathing and excessive sweating	21 to 30 minutes	About once a day
339	Female	Grade Nine	Village	7	7	7	7	7	7	7	7	7	5	5	5	5	5	5	5	5	5	5	5	5	Intense but not sustained exercise with rapid breathing and excessive sweating	21 to 30 minutes	About once a day
340	Female	Grade Nine	Village	5	5	5	5	5	5	5	5	5	4	4	3	4	4	4	2	3	3	3	3	3	Slight movement	11 to 20 minutes	Once or twice a week
341	Male	Grade Seven	Village	7	7	7	7	7	7	7	7	7	5	5	5	5	5	5	5	5	5	5	5	5	Slight movement	More than 59 minutes	About once a day
342	Female	Grade Eight	Village	5	5	5	5	5	5	5	5	5	4	4	3	2	4	4	3	3	3	4	1	4	A low-intensity, less intense exercise	11 to 20 minutes	Three to five times a week
343	Female	Grade Nine	Village	6	6	6	6	6	6	6	6	6	4	4	4	1	5	4	3	4	3	2	1	4	Slight movement	Less than 10 minutes	Once or twice a week
344	Female	Grade Seven	Village	7	7	7	7	7	7	7	7	7	5	5	5	1	5	5	5	5	3	4	1	5	Intense but not sustained exercise with rapid breathing and excessive sweating	31 to 40 minutes	Three to five times a week
345	Female	Grade Eight	Village	7	7	7	7	7	7	7	7	7	4	4	3	2	4	4	2	4	2	2	3	4	Intense but not sustained exercise with rapid breathing and excessive sweating	11 to 20 minutes	About once a day
346	Male	Grade Nine	Village	6	6	6	5	5	7	3	3	5	5	4	3	2	5	4	3	4	3	3	2	4	A low-intensity, less intense exercise	11 to 20 minutes	About once a day
347	Female	Grade Nine	Village	3	5	5	2	6	1	5	3	2	1	4	3	5	3	2	3	3	3	3	3	3	Intense but not sustained exercise with rapid breathing and excessive sweating	Less than 10 minutes	About once a day
348	Male	Grade Seven	Village	6	6	6	7	7	7	7	7	7	4	5	4	1	5	5	3	4	3	3	2	4	Slight movement	11 to 20 minutes	About once a day
349	Male	Grade Nine	Village	6	5	5	5	5	5	5	5	5	1	5	5	1	5	5	3	5	3	3	3	3	Slight movement	31 to 40 minutes	Once or twice a week
350	Female	Grade Nine	Village	5	5	5	5	5	5	5	5	5	3	3	4	4	4	3	3	4	4	4	2	4	Slight movement	11 to 20 minutes	Once or twice a week
351	Male	Grade Seven	Village	7	7	7	7	7	7	7	7	7	5	5	5	1	5	5	5	5	5	5	1	5	Intense but not sustained exercise with rapid breathing and excessive sweating	11 to 20 minutes	Once or twice a week
352	Female	Grade Nine	Village	4	6	6	6	5	5	5	5	5	5	4	4	1	5	4	3	5	3	4	1	4	Intense but not sustained exercise with rapid breathing and excessive sweating	Less than 10 minutes	Less than once a month
353	Female	Grade Seven	Village	7	7	7	6	6	6	6	6	6	5	4	5	5	5	4	3	4	3	3	1	5	A more intense, sustained exercise of moderate intensity	21 to 30 minutes	Three to five times a week
354	Female	Grade Seven	Village	7	7	7	7	7	7	7	7	7	5	5	5	1	5	5	5	5	5	5	1	5	Intense but not sustained exercise with rapid breathing and excessive sweating	31 to 40 minutes	About once a day
355	Male	Grade Nine	Village	7	7	5	5	5	6	3	5	5	5	5	4	1	5	4	3	4	3	3	2	4	A high-intensity, long-lasting exercise with rapid breathing and excessive sweating	31 to 40 minutes	Once or twice a week
356	Male	Grade Seven	Village	7	7	7	7	7	7	7	7	7	5	5	5	5	5	5	5	5	5	5	5	5	Intense but not sustained exercise with rapid breathing and excessive sweating	21 to 30 minutes	Once or twice a week
357	Female	Grade Eight	Village	4	4	4	4	4	4	4	4	4	3	3	3	5	3	2	2	3	1	2	2	2	Slight movement	11 to 20 minutes	Two to three times a month
358	Male	Grade Eight	Village	3	4	4	4	4	4	4	4	4	3	4	3	3	4	3	3	3	3	4	3	3	Intense but not sustained exercise with rapid breathing and excessive sweating	21 to 30 minutes	Two to three times a month
359	Female	Grade Nine	Village	6	6	5	6	6	6	6	6	6	4	3	2	2	4	3	2	3	2	3	2	3	A low-intensity, less intense exercise	11 to 20 minutes	Once or twice a week
360	Male	Grade Seven	Urban	6	6	6	6	6	6	6	6	6	4	5	4	1	4	4	4	4	4	4	1	4	A low-intensity, less intense exercise	Less than 10 minutes	About once a day
361	Female	Grade Nine	Village	4	4	4	4	4	4	4	4	4	4	3	1	1	5	3	2	3	3	3	1	3	A low-intensity, less intense exercise	31 to 40 minutes	About once a day
362	Male	Grade Nine	Village	7	7	7	7	7	7	7	7	7	5	5	5	3	5	5	5	5	5	5	3	5	A high-intensity, long-lasting exercise with rapid breathing and excessive sweating	More than 59 minutes	About once a day
363	Female	Grade Seven	Village	7	7	7	7	7	7	7	7	7	5	5	5	4	5	5	5	5	5	5	5	5	Slight movement	11 to 20 minutes	Two to three times a month
364	Female	Grade Nine	Village	7	7	7	7	7	7	7	7	7	5	4	4	1	5	5	3	4	3	3	1	3	Intense but not sustained exercise with rapid breathing and excessive sweating	21 to 30 minutes	About once a day
365	Male	Grade Nine	Village	3	3	4	4	4	4	4	4	4	3	3	3	3	3	3	3	3	3	3	3	3	A more intense, sustained exercise of moderate intensity	11 to 20 minutes	Two to three times a month
366	Female	Grade Nine	Village	7	7	7	7	7	7	7	7	7	5	4	4	1	5	4	4	4	3	4	2	4	A low-intensity, less intense exercise	11 to 20 minutes	Once or twice a week
367	Female	Grade Nine	Village	6	6	6	6	6	6	6	6	6	4	5	4	1	5	5	4	4	3	4	1	4	A low-intensity, less intense exercise	11 to 20 minutes	Once or twice a week
368	Female	Grade Seven	Village	7	7	7	7	7	7	7	7	7	5	5	5	5	5	5	5	5	5	5	3	5	Slight movement	31 to 40 minutes	Once or twice a week
369	Female	Grade Nine	Village	4	4	5	5	5	7	5	5	5	2	2	1	3	4	3	1	2	1	1	2	2	Slight movement	Less than 10 minutes	Two to three times a month
370	Male	Grade Eight	Village	7	7	7	7	7	7	7	7	7	4	4	4	1	5	5	4	4	3	4	1	5	Slight movement	11 to 20 minutes	About once a day
371	Female	Grade Seven	Village	7	7	7	7	7	7	7	7	7	3	5	4	1	5	4	5	5	5	4	1	5	Intense but not sustained exercise with rapid breathing and excessive sweating	More than 59 minutes	Three to five times a week
372	Male	Grade Nine	Village	5	5	5	5	5	5	5	5	5	3	3	4	3	3	3	3	3	3	3	3	3	Slight movement	11 to 20 minutes	Once or twice a week
373	Female	Grade Nine	Village	7	7	7	7	6	6	6	6	6	5	4	3	1	5	3	3	4	3	3	1	4	Intense but not sustained exercise with rapid breathing and excessive sweating	11 to 20 minutes	About once a day
374	Male	Grade Eight	Village	7	5	6	6	6	6	2	2	2	4	2	2	2	4	2	2	2	3	4	2	2	Intense but not sustained exercise with rapid breathing and excessive sweating	Less than 10 minutes	Once or twice a week
375	Female	Grade Seven	Village	7	7	7	7	7	7	7	7	7	5	5	5	5	5	5	5	5	5	5	5	5	Intense but not sustained exercise with rapid breathing and excessive sweating	21 to 30 minutes	Three to five times a week
376	Female	Grade Seven	Village	7	7	7	7	7	7	7	7	7	5	5	5	3	5	5	4	5	3	5	3	5	A low-intensity, less intense exercise	31 to 40 minutes	About once a day
377	Female	Grade Seven	Urban	6	6	6	6	5	5	6	5	6	3	4	3	1	5	3	3	4	2	3	1	5	Intense but not sustained exercise with rapid breathing and excessive sweating	11 to 20 minutes	Two to three times a month
378	Male	Grade Seven	Village	7	7	7	7	7	7	7	7	7	5	5	5	5	5	5	4	4	4	5	4	3	Intense but not sustained exercise with rapid breathing and excessive sweating	11 to 20 minutes	Three to five times a week
379	Female	Grade Seven	Village	3	3	3	2	3	3	3	3	3	3	3	3	3	3	3	3	5	3	2	3	3	Slight movement	11 to 20 minutes	Less than once a month
380	Female	Grade Seven	Village	7	7	7	7	7	7	7	7	7	5	5	5	5	5	5	5	5	5	5	5	5	A low-intensity, less intense exercise	11 to 20 minutes	Once or twice a week
381	Female	Grade Nine	Village	5	3	4	5	3	3	3	4	4	3	3	3	3	3	3	3	3	3	3	3	2	Slight movement	Less than 10 minutes	About once a day
382	Female	Grade Nine	Village	7	7	7	7	7	7	7	7	7	5	5	5	1	5	5	5	5	5	1	1	5	A low-intensity, less intense exercise	21 to 30 minutes	Once or twice a week
383	Male	Grade Eight	Village	5	5	5	5	5	5	5	5	5	5	4	3	4	3	4	3	3	3	4	3	3	Intense but not sustained exercise with rapid breathing and excessive sweating	21 to 30 minutes	Two to three times a month
384	Female	Grade Nine	Village	6	6	6	6	6	6	6	6	4	5	4	4	1	4	4	3	3	3	3	2	3	A low-intensity, less intense exercise	11 to 20 minutes	Two to three times a month
385	Male	Grade Eight	Village	7	7	7	7	7	7	7	7	7	5	5	5	5	5	5	5	5	5	5	5	5	A more intense, sustained exercise of moderate intensity	21 to 30 minutes	About once a day
386	Male	Grade Seven	Village	7	7	7	7	7	7	7	7	7	1	5	5	2	5	3	2	4	4	2	2	4	A low-intensity, less intense exercise	11 to 20 minutes	About once a day
387	Female	Grade Eight	Village	7	7	7	7	7	7	7	7	7	5	3	3	2	3	5	3	4	2	3	2	3	A low-intensity, less intense exercise	11 to 20 minutes	Two to three times a month
388	Male	Grade Seven	Urban	7	7	7	7	7	7	7	7	7	1	4	4	1	4	4	4	4	4	4	1	4	Intense but not sustained exercise with rapid breathing and excessive sweating	31 to 40 minutes	About once a day
389	Female	Grade Seven	Village	5	5	6	6	6	5	5	5	5	3	3	4	2	4	3	3	3	3	3	3	4	Intense but not sustained exercise with rapid breathing and excessive sweating	21 to 30 minutes	Once or twice a week
390	Female	Grade Eight	Village	4	5	5	5	5	5	5	5	5	4	3	3	3	3	3	3	3	3	3	3	3	Slight movement	Less than 10 minutes	Once or twice a week
391	Female	Grade Nine	Village	5	5	5	4	4	4	4	4	4	3	3	3	3	3	3	3	3	3	3	3	3	Slight movement	11 to 20 minutes	Once or twice a week
392	Female	Grade Seven	Village	7	7	7	7	7	7	7	7	7	5	3	4	5	5	3	4	5	5	5	5	5	Slight movement	11 to 20 minutes	Less than once a month
393	Male	Grade Nine	Village	7	7	7	7	7	7	7	7	7	5	5	5	5	5	5	5	5	5	5	1	5	A low-intensity, less intense exercise	Less than 10 minutes	About once a day
394	Male	Grade Seven	Village	7	7	7	6	7	7	6	7	7	5	5	5	1	5	5	1	5	3	4	1	5	A more intense, sustained exercise of moderate intensity	31 to 40 minutes	Once or twice a week
395	Male	Grade Seven	Village	7	7	7	7	7	7	7	7	7	5	5	5	1	5	5	5	5	5	5	1	5	Intense but not sustained exercise with rapid breathing and excessive sweating	21 to 30 minutes	Once or twice a week
396	Male	Grade Seven	Urban	7	7	7	7	7	7	7	7	7	5	5	5	5	5	5	5	5	5	5	5	5	A low-intensity, less intense exercise	11 to 20 minutes	About once a day
397	Male	Grade Nine	Village	7	7	7	7	7	7	6	6	6	4	4	4	3	3	3	3	3	3	3	3	3	A more intense, sustained exercise of moderate intensity	21 to 30 minutes	Once or twice a week
398	Female	Grade Nine	Village	7	7	7	7	7	7	6	6	5	5	5	5	1	5	5	3	5	4	4	1	5	Intense but not sustained exercise with rapid breathing and excessive sweating	21 to 30 minutes	Once or twice a week
399	Male	Grade Eight	Village	7	6	5	5	5	6	6	5	5	4	4	4	2	5	5	5	5	5	5	4	5	Intense but not sustained exercise with rapid breathing and excessive sweating	11 to 20 minutes	Once or twice a week
400	Male	Grade Nine	Village	6	6	1	6	6	6	6	6	6	5	5	5	4	5	5	4	5	4	3	1	5	Intense but not sustained exercise with rapid breathing and excessive sweating	11 to 20 minutes	About once a day
401	Male	Grade Nine	Village	4	5	5	5	5	4	5	3	5	5	4	4	1	4	4	2	4	3	4	2	4	A low-intensity, less intense exercise	Less than 10 minutes	About once a day
402	Female	Grade Nine	Village	3	3	3	3	3	3	3	3	3	3	3	3	3	5	3	2	3	3	2	3	2	Slight movement	Less than 10 minutes	About once a day
403	Female	Grade Seven	Village	4	5	4	4	4	5	3	5	4	4	3	2	3	3	4	4	3	3	3	3	3	Intense but not sustained exercise with rapid breathing and excessive sweating	21 to 30 minutes	Once or twice a week
404	Female	Grade Seven	Urban	7	7	7	7	7	7	7	7	7	2	5	4	1	5	4	4	5	4	4	1	5	Intense but not sustained exercise with rapid breathing and excessive sweating	21 to 30 minutes	Three to five times a week
405	Female	Grade Nine	Village	5	5	5	5	5	5	4	4	5	3	3	3	3	3	3	3	3	3	3	3	3	Intense but not sustained exercise with rapid breathing and excessive sweating	Less than 10 minutes	About once a day
406	Male	Grade Nine	Village	7	7	7	7	7	7	7	7	7	5	5	5	1	5	5	4	5	5	5	1	5	Intense but not sustained exercise with rapid breathing and excessive sweating	21 to 30 minutes	Three to five times a week
407	Female	Grade Seven	Village	7	6	7	7	7	4	6	5	5	1	4	4	1	5	4	4	4	3	3	1	3	Slight movement	11 to 20 minutes	Once or twice a week
408	Female	Grade Seven	Village	7	7	7	7	7	7	7	7	7	5	5	5	5	5	5	5	5	5	5	5	5	A more intense, sustained exercise of moderate intensity	21 to 30 minutes	About once a day
409	Female	Grade Eight	Village	7	7	7	7	7	7	7	7	7	5	5	5	2	5	5	4	5	4	4	1	4	Intense but not sustained exercise with rapid breathing and excessive sweating	21 to 30 minutes	About once a day
410	Female	Grade Eight	Village	7	7	7	6	7	7	7	7	7	4	4	3	3	5	2	2	4	2	2	2	2	Slight movement	11 to 20 minutes	Once or twice a week
411	Female	Grade Eight	Village	7	7	7	7	7	7	7	7	7	5	5	5	1	5	5	5	5	5	5	1	5	Intense but not sustained exercise with rapid breathing and excessive sweating	21 to 30 minutes	About once a day
412	Female	Grade Seven	Village	7	7	7	7	7	7	7	7	7	5	5	5	1	5	5	5	5	5	5	1	5	A low-intensity, less intense exercise	31 to 40 minutes	Three to five times a week
413	Male	Grade Nine	Village	6	6	6	5	6	5	5	6	6	4	4	4	4	4	4	4	4	4	4	4	4	Intense but not sustained exercise with rapid breathing and excessive sweating	31 to 40 minutes	About once a day
414	Female	Grade Seven	Village	7	7	7	7	7	7	7	7	7	3	4	4	1	5	4	3	4	3	4	2	1	A low-intensity, less intense exercise	21 to 30 minutes	Once or twice a week
415	Female	Grade Eight	Village	5	5	5	5	5	5	5	5	5	3	2	2	3	2	2	1	3	2	2	3	3	Intense but not sustained exercise with rapid breathing and excessive sweating	11 to 20 minutes	About once a day
416	Female	Grade Seven	Village	7	7	7	7	7	7	7	7	7	5	5	5	1	5	5	5	5	5	5	1	5	A low-intensity, less intense exercise	31 to 40 minutes	Three to five times a week
417	Female	Grade Seven	Village	5	6	6	6	6	5	6	6	6	4	4	4	2	5	5	4	5	5	5	2	4	Intense but not sustained exercise with rapid breathing and excessive sweating	31 to 40 minutes	Three to five times a week
418	Male	Grade Seven	Village	7	7	7	7	7	7	7	7	7	5	5	5	1	5	5	5	5	5	5	1	5	A low-intensity, less intense exercise	31 to 40 minutes	About once a day
419	Female	Grade Seven	Village	5	4	4	5	3	5	3	5	3	4	3	4	2	3	4	2	3	4	3	4	3	Intense but not sustained exercise with rapid breathing and excessive sweating	21 to 30 minutes	Once or twice a week
420	Male	Grade Seven	Village	7	7	7	7	7	7	1	1	1	4	5	5	1	5	5	5	5	4	4	1	5	A more intense, sustained exercise of moderate intensity	11 to 20 minutes	Once or twice a week
421	Female	Grade Eight	Village	7	7	7	7	7	7	7	7	7	5	5	5	1	5	5	3	5	5	5	1	5	Slight movement	11 to 20 minutes	Once or twice a week
422	Female	Grade Nine	Village	4	4	4	4	4	4	4	4	4	3	3	3	3	3	3	3	3	3	3	3	3	Intense but not sustained exercise with rapid breathing and excessive sweating	21 to 30 minutes	Once or twice a week
423	Female	Grade Eight	Village	6	7	6	6	7	7	7	7	6	4	4	4	3	3	3	3	3	3	3	3	3	A low-intensity, less intense exercise	11 to 20 minutes	Less than once a month
424	Female	Grade Seven	Village	7	7	7	7	7	7	7	7	7	5	4	3	1	5	3	3	4	3	3	1	3	Intense but not sustained exercise with rapid breathing and excessive sweating	21 to 30 minutes	Once or twice a week
425	Female	Grade Seven	Village	7	7	7	7	5	5	5	6	6	4	4	4	4	4	4	3	3	3	3	3	3	A low-intensity, less intense exercise	Less than 10 minutes	Once or twice a week
426	Female	Grade Nine	Village	6	5	5	5	5	5	5	5	5	5	1	1	2	5	1	1	1	1	1	3	1	A low-intensity, less intense exercise	Less than 10 minutes	About once a day
427	Male	Grade Eight	Village	1	7	1	7	7	7	7	7	7	5	5	5	1	5	5	5	5	5	5	1	5	Intense but not sustained exercise with rapid breathing and excessive sweating	21 to 30 minutes	About once a day
428	Male	Grade Nine	Village	7	7	7	7	7	7	7	7	7	5	4	5	1	5	5	3	5	3	5	1	5	Intense but not sustained exercise with rapid breathing and excessive sweating	21 to 30 minutes	About once a day
429	Female	Grade Eight	Village	7	7	7	7	7	7	7	7	7	5	3	3	3	4	5	2	3	3	3	3	3	Slight movement	Less than 10 minutes	About once a day
430	Male	Grade Nine	Village	5	6	6	6	6	6	6	6	6	5	5	5	3	5	5	5	5	5	5	5	5	A low-intensity, less intense exercise	Less than 10 minutes	Three to five times a week
431	Female	Grade Nine	Village	6	5	4	6	6	6	6	6	6	3	3	3	2	4	3	2	3	3	3	2	3	A low-intensity, less intense exercise	31 to 40 minutes	About once a day
432	Male	Grade Seven	Village	7	7	1	7	7	7	7	7	7	4	5	3	1	5	5	4	5	5	5	1	5	A low-intensity, less intense exercise	31 to 40 minutes	About once a day
433	Female	Grade Nine	Village	6	6	7	7	7	7	7	7	7	5	5	4	1	5	4	4	4	4	4	1	4	Intense but not sustained exercise with rapid breathing and excessive sweating	11 to 20 minutes	Once or twice a week
434	Female	Grade Nine	Village	6	6	6	6	4	5	6	5	6	3	3	3	1	5	4	3	3	3	3	2	3	Intense but not sustained exercise with rapid breathing and excessive sweating	21 to 30 minutes	Three to five times a week
435	Female	Grade Seven	Village	7	7	7	7	7	7	7	7	7	2	5	5	2	5	5	3	4	3	4	1	4	A low-intensity, less intense exercise	21 to 30 minutes	About once a day
436	Female	Grade Nine	Village	7	7	7	7	7	7	7	7	7	5	5	5	1	5	5	4	5	4	4	1	5	Intense but not sustained exercise with rapid breathing and excessive sweating	31 to 40 minutes	About once a day
437	Male	Grade Nine	Village	7	7	7	7	7	7	7	7	7	5	5	5	5	5	5	5	5	5	5	5	5	Intense but not sustained exercise with rapid breathing and excessive sweating	21 to 30 minutes	Once or twice a week
438	Male	Grade Nine	Village	7	7	7	7	4	7	7	5	7	3	5	5	1	4	5	5	4	4	4	2	4	Intense but not sustained exercise with rapid breathing and excessive sweating	21 to 30 minutes	About once a day
439	Male	Grade Seven	Urban	7	7	7	7	7	7	7	7	7	1	5	5	1	5	5	1	5	5	5	1	5	A high-intensity, long-lasting exercise with rapid breathing and excessive sweating	31 to 40 minutes	About once a day
440	Female	Grade Nine	Village	6	6	6	6	6	6	6	6	6	4	4	4	2	5	4	3	4	4	3	3	4	A low-intensity, less intense exercise	21 to 30 minutes	About once a day
441	Female	Grade Seven	Village	4	4	4	4	4	4	4	4	4	3	3	3	3	3	3	3	3	3	3	3	3	Slight movement	Less than 10 minutes	About once a day
442	Male	Grade Eight	Village	4	4	4	4	4	4	4	4	4	3	3	3	3	3	3	3	3	2	3	3	3	Slight movement	11 to 20 minutes	About once a day
443	Male	Grade Seven	Village	7	7	7	7	7	7	7	7	7	5	5	5	5	5	5	5	5	5	5	5	5	Intense but not sustained exercise with rapid breathing and excessive sweating	21 to 30 minutes	About once a day
444	Female	Grade Nine	Village	7	7	7	7	7	7	7	7	7	5	5	5	5	5	5	5	5	5	5	5	5	Intense but not sustained exercise with rapid breathing and excessive sweating	31 to 40 minutes	Three to five times a week
445	Female	Grade Seven	Village	7	7	7	7	7	7	7	7	7	5	5	5	1	5	5	3	4	3	4	2	4	Slight movement	11 to 20 minutes	Three to five times a week
446	Female	Grade Eight	Village	4	5	5	5	4	4	5	5	4	4	3	2	2	4	4	3	4	2	3	2	3	Slight movement	11 to 20 minutes	Three to five times a week
447	Female	Grade Nine	Village	4	4	3	4	4	4	4	4	4	4	3	3	3	5	4	3	5	3	3	3	3	A low-intensity, less intense exercise	Less than 10 minutes	Once or twice a week
448	Male	Grade Seven	Village	7	7	7	7	7	7	7	7	7	5	5	5	5	5	5	5	5	5	5	1	5	Intense but not sustained exercise with rapid breathing and excessive sweating	31 to 40 minutes	About once a day
449	Female	Grade Nine	Village	7	7	7	6	6	6	5	6	6	5	3	3	1	5	5	2	3	2	2	1	2	Intense but not sustained exercise with rapid breathing and excessive sweating	21 to 30 minutes	About once a day
450	Male	Grade Eight	Village	7	7	7	7	7	7	7	7	7	5	5	5	5	5	5	5	5	5	5	5	5	Slight movement	21 to 30 minutes	Once or twice a week
451	Female	Grade Nine	Village	5	5	5	5	4	6	5	5	6	5	3	3	1	5	2	2	1	1	2	2	3	Slight movement	31 to 40 minutes	Once or twice a week
452	Male	Grade Seven	Village	7	7	7	7	7	7	7	7	7	5	5	5	3	5	5	4	4	3	3	2	3	Intense but not sustained exercise with rapid breathing and excessive sweating	21 to 30 minutes	Once or twice a week
453	Male	Grade Seven	Village	6	7	7	7	7	7	7	7	7	5	5	5	1	3	3	3	5	5	5	5	5	Intense but not sustained exercise with rapid breathing and excessive sweating	21 to 30 minutes	About once a day
454	Male	Grade Seven	Urban	5	5	5	5	5	5	5	7	7	5	5	5	5	5	5	5	5	5	5	5	5	A low-intensity, less intense exercise	31 to 40 minutes	Once or twice a week
455	Male	Grade Seven	Village	7	7	7	7	7	7	7	7	7	5	5	5	5	5	5	5	5	5	5	5	5	Slight movement	21 to 30 minutes	Two to three times a month
456	Male	Grade Eight	Village	6	6	6	6	6	6	6	6	6	5	5	5	5	5	5	5	5	5	5	5	5	A more intense, sustained exercise of moderate intensity	21 to 30 minutes	About once a day
457	Female	Grade Eight	Village	1	5	3	7	3	1	3	1	3	2	3	4	4	5	3	1	1	5	3	4	3	Slight movement	Less than 10 minutes	Three to five times a week
458	Male	Grade Nine	Village	7	7	7	7	7	7	7	7	7	5	5	5	2	5	4	2	3	2	4	2	3	Intense but not sustained exercise with rapid breathing and excessive sweating	31 to 40 minutes	About once a day
459	Female	Grade Seven	Village	7	7	7	7	7	7	6	6	7	1	4	4	2	5	4	3	4	4	3	1	3	Intense but not sustained exercise with rapid breathing and excessive sweating	11 to 20 minutes	About once a day
460	Male	Grade Nine	Village	4	4	5	4	4	4	4	5	5	4	3	3	3	4	4	3	4	4	4	4	4	Slight movement	Less than 10 minutes	About once a day
461	Female	Grade Eight	Village	6	6	6	6	6	6	6	6	6	3	4	4	2	5	4	3	5	4	2	1	2	Intense but not sustained exercise with rapid breathing and excessive sweating	11 to 20 minutes	Once or twice a week
462	Male	Grade Seven	Urban	7	7	7	6	6	7	5	7	7	5	4	2	1	5	4	3	4	4	4	1	5	Intense but not sustained exercise with rapid breathing and excessive sweating	21 to 30 minutes	About once a day
463	Male	Grade Seven	Village	7	7	7	7	7	7	7	7	7	5	3	3	1	5	4	3	3	3	4	3	5	Slight movement	11 to 20 minutes	Once or twice a week
464	Female	Grade Seven	Urban	7	7	7	7	7	7	7	7	7	5	5	4	1	5	4	4	4	3	3	1	3	Slight movement	11 to 20 minutes	About once a day
465	Female	Grade Eight	Village	6	6	6	6	6	6	6	6	6	4	4	4	3	4	4	4	4	4	4	4	4	Slight movement	11 to 20 minutes	Two to three times a month
466	Female	Grade Seven	Village	7	7	7	7	7	7	7	6	6	5	4	4	2	5	4	3	4	3	2	2	3	Slight movement	21 to 30 minutes	About once a day
467	Female	Grade Eight	Village	4	1	3	4	3	5	1	4	3	2	3	3	4	5	2	5	2	1	3	2	5	Slight movement	11 to 20 minutes	Two to three times a month
468	Female	Grade Eight	Village	6	6	6	6	6	6	5	5	5	4	4	4	1	5	4	3	4	1	2	2	2	A more intense, sustained exercise of moderate intensity	11 to 20 minutes	Once or twice a week
469	Female	Grade Nine	Village	7	7	7	6	6	6	7	7	7	4	4	4	1	5	5	4	4	4	4	1	4	A low-intensity, less intense exercise	11 to 20 minutes	About once a day
470	Male	Grade Eight	Village	5	5	5	5	5	5	5	5	5	4	4	4	4	4	4	4	4	4	2	2	4	A more intense, sustained exercise of moderate intensity	11 to 20 minutes	About once a day
471	Female	Grade Nine	Village	7	7	6	5	7	7	7	7	7	3	3	2	1	3	3	1	2	2	1	1	2	A low-intensity, less intense exercise	21 to 30 minutes	Once or twice a week
472	Female	Grade Seven	Village	6	6	6	6	6	6	6	6	6	4	4	4	3	4	4	4	4	4	4	4	4	Slight movement	11 to 20 minutes	Once or twice a week
473	Male	Grade Nine	Village	7	7	7	7	7	7	7	7	7	3	5	5	2	5	5	4	4	4	4	2	4	Intense but not sustained exercise with rapid breathing and excessive sweating	21 to 30 minutes	About once a day
474	Male	Grade Seven	Village	5	5	6	6	6	6	6	5	5	5	5	5	3	4	4	4	4	4	4	4	5	Slight movement	21 to 30 minutes	Once or twice a week
475	Female	Grade Nine	Village	6	6	6	5	5	5	5	5	5	4	3	3	3	4	3	3	3	3	3	2	3	Slight movement	11 to 20 minutes	About once a day
476	Female	Grade Eight	Village	7	7	7	7	7	7	7	7	7	4	4	4	2	5	4	3	4	3	3	2	3	Intense but not sustained exercise with rapid breathing and excessive sweating	11 to 20 minutes	About once a day
477	Female	Grade Seven	Village	5	5	5	5	5	5	5	5	5	2	4	4	4	4	4	4	4	4	4	4	4	Slight movement	31 to 40 minutes	Once or twice a week
478	Female	Grade Nine	Village	7	6	6	6	6	6	6	6	6	2	5	4	3	5	5	4	4	5	4	3	4	A low-intensity, less intense exercise	11 to 20 minutes	Three to five times a week
479	Male	Grade Nine	Village	5	6	6	4	4	4	5	4	4	4	3	3	3	5	3	1	3	1	5	1	3	Slight movement	Less than 10 minutes	About once a day
480	Female	Grade Nine	Village	6	7	7	6	6	6	6	6	6	4	3	3	2	4	4	3	3	3	3	1	3	A low-intensity, less intense exercise	11 to 20 minutes	About once a day
481	Female	Grade Nine	Village	7	7	7	7	7	7	7	7	7	5	4	4	1	5	4	3	4	3	3	1	4	Intense but not sustained exercise with rapid breathing and excessive sweating	11 to 20 minutes	About once a day
482	Female	Grade Nine	Village	5	5	5	5	5	5	5	5	5	3	3	3	4	3	3	3	3	3	3	4	3	Slight movement	11 to 20 minutes	Once or twice a week
483	Male	Grade Nine	Village	7	7	7	7	7	7	7	7	7	5	5	5	1	5	4	2	4	4	4	2	4	Intense but not sustained exercise with rapid breathing and excessive sweating	31 to 40 minutes	About once a day
484	Female	Grade Nine	Village	6	6	6	6	6	6	6	6	6	4	4	4	2	4	3	3	4	3	3	2	4	Intense but not sustained exercise with rapid breathing and excessive sweating	11 to 20 minutes	About once a day
485	Male	Grade Seven	Urban	7	7	7	7	7	7	7	7	7	1	5	5	5	5	5	5	5	5	5	5	5	A low-intensity, less intense exercise	11 to 20 minutes	Once or twice a week
486	Male	Grade Seven	Village	7	7	7	7	7	7	7	7	7	5	5	5	1	5	5	5	5	5	5	1	5	Intense but not sustained exercise with rapid breathing and excessive sweating	21 to 30 minutes	Once or twice a week
487	Female	Grade Seven	Village	7	3	3	4	3	4	4	4	4	4	3	3	2	4	3	1	4	1	1	2	2	Slight movement	Less than 10 minutes	Less than once a month
488	Male	Grade Seven	Village	7	7	7	7	7	7	7	7	7	5	5	3	1	5	5	3	5	5	5	1	3	A low-intensity, less intense exercise	Less than 10 minutes	Less than once a month
489	Female	Grade Nine	Village	7	7	7	7	7	7	7	7	7	5	4	4	1	4	4	3	5	3	3	1	4	Intense but not sustained exercise with rapid breathing and excessive sweating	31 to 40 minutes	Once or twice a week
490	Female	Grade Nine	Village	5	7	7	7	7	7	7	7	7	5	5	5	5	4	5	4	4	4	3	4	3	A high-intensity, long-lasting exercise with rapid breathing and excessive sweating	31 to 40 minutes	About once a day
491	Male	Grade Eight	Village	7	7	7	7	5	7	7	7	7	3	5	1	1	5	4	3	5	3	3	3	5	A more intense, sustained exercise of moderate intensity	31 to 40 minutes	Once or twice a week
492	Male	Grade Seven	Village	7	7	7	7	7	7	7	7	7	5	5	5	5	5	5	5	5	5	5	5	5	A more intense, sustained exercise of moderate intensity	More than 59 minutes	About once a day
493	Female	Grade Nine	Village	7	6	6	6	6	6	6	6	6	5	4	4	1	4	4	3	4	3	3	3	3	A more intense, sustained exercise of moderate intensity	11 to 20 minutes	Once or twice a week
494	Female	Grade Seven	Village	6	6	6	6	6	6	6	6	6	5	5	5	5	5	5	5	5	5	5	5	5	Slight movement	11 to 20 minutes	Once or twice a week
495	Male	Grade Seven	Urban	7	7	7	7	7	7	7	7	7	5	5	5	2	5	5	5	5	3	4	2	4	Intense but not sustained exercise with rapid breathing and excessive sweating	11 to 20 minutes	Once or twice a week
496	Male	Grade Nine	Village	7	7	7	7	7	7	7	7	7	5	5	5	1	5	5	4	5	5	5	1	5	Intense but not sustained exercise with rapid breathing and excessive sweating	11 to 20 minutes	Once or twice a week
497	Female	Grade Nine	Village	4	3	5	5	5	5	5	5	5	3	3	2	3	3	3	2	3	2	2	2	3	Intense but not sustained exercise with rapid breathing and excessive sweating	11 to 20 minutes	Once or twice a week
498	Male	Grade Seven	Urban	6	6	7	7	7	7	7	7	7	5	5	5	5	5	5	5	5	5	5	5	5	A low-intensity, less intense exercise	11 to 20 minutes	Three to five times a week
499	Female	Grade Seven	Village	7	7	7	7	7	7	7	7	7	1	5	5	1	5	5	5	5	5	5	5	5	Slight movement	31 to 40 minutes	Once or twice a week
500	Male	Grade Seven	Village	7	7	7	7	7	7	7	7	7	5	5	5	1	5	5	3	5	4	4	1	5	Intense but not sustained exercise with rapid breathing and excessive sweating	More than 59 minutes	About once a day
501	Male	Grade Seven	Village	6	5	6	5	7	7	5	7	6	5	5	5	1	5	5	4	5	4	5	1	4	A low-intensity, less intense exercise	21 to 30 minutes	Once or twice a week
502	Male	Grade Nine	Village	7	7	7	7	7	7	7	7	7	5	5	5	5	5	5	3	5	3	4	2	4	A more intense, sustained exercise of moderate intensity	11 to 20 minutes	About once a day
503	Female	Grade Nine	Village	7	7	7	6	4	5	5	4	5	4	3	3	2	3	3	3	2	3	2	2	2	A more intense, sustained exercise of moderate intensity	Less than 10 minutes	About once a day
504	Male	Grade Nine	Village	7	7	7	7	7	7	7	7	7	5	5	5	1	5	3	4	5	4	4	1	4	A high-intensity, long-lasting exercise with rapid breathing and excessive sweating	31 to 40 minutes	Once or twice a week
505	Female	Grade Seven	Village	7	7	7	7	7	7	7	7	7	5	5	5	2	5	5	2	5	5	2	2	5	Slight movement	11 to 20 minutes	Once or twice a week
506	Male	Grade Seven	Urban	7	7	7	7	7	7	7	7	7	5	5	5	1	5	5	5	5	5	5	1	5	A high-intensity, long-lasting exercise with rapid breathing and excessive sweating	31 to 40 minutes	About once a day
507	Male	Grade Eight	Village	7	7	7	7	7	7	7	7	7	5	5	5	5	5	5	3	5	5	3	1	5	Slight movement	Less than 10 minutes	About once a day
508	Male	Grade Seven	Urban	7	6	7	6	7	7	7	7	7	2	4	4	1	5	4	4	3	4	3	1	4	Intense but not sustained exercise with rapid breathing and excessive sweating	31 to 40 minutes	Three to five times a week
509	Female	Grade Nine	Village	7	7	7	7	7	7	7	7	7	5	5	5	5	5	5	5	5	5	5	5	5	Slight movement	21 to 30 minutes	About once a day
510	Female	Grade Seven	Urban	7	7	7	7	6	6	7	6	6	5	3	3	1	5	3	2	3	2	1	2	4	Intense but not sustained exercise with rapid breathing and excessive sweating	Less than 10 minutes	Less than once a month
511	Male	Grade Eight	Village	7	7	7	7	7	7	7	7	7	4	5	4	1	4	3	3	3	3	3	2	3	Slight movement	More than 59 minutes	About once a day
512	Male	Grade Nine	Village	6	6	6	6	6	6	6	5	5	3	4	3	3	4	3	3	3	3	4	3	4	Intense but not sustained exercise with rapid breathing and excessive sweating	11 to 20 minutes	About once a day
513	Female	Grade Nine	Village	4	3	4	4	4	4	4	4	4	3	3	3	3	3	3	3	3	3	3	3	3	A low-intensity, less intense exercise	11 to 20 minutes	Two to three times a month
514	Female	Grade Nine	Village	5	5	5	5	5	5	5	5	5	4	4	4	3	4	4	3	4	4	4	2	4	Intense but not sustained exercise with rapid breathing and excessive sweating	21 to 30 minutes	Once or twice a week
515	Female	Grade Seven	Village	4	3	3	1	3	1	2	2	2	3	3	3	3	3	3	2	2	2	2	3	2	A low-intensity, less intense exercise	21 to 30 minutes	Two to three times a month
516	Female	Grade Eight	Village	7	7	7	5	6	7	7	7	6	1	4	4	1	5	5	4	5	2	4	1	5	Intense but not sustained exercise with rapid breathing and excessive sweating	11 to 20 minutes	Less than once a month
517	Male	Grade Seven	Village	7	7	7	7	7	7	7	7	7	5	4	5	5	5	5	5	5	5	5	5	5	A more intense, sustained exercise of moderate intensity	31 to 40 minutes	Two to three times a month
518	Male	Grade Seven	Village	7	7	7	7	7	7	7	7	7	5	5	5	2	5	4	3	4	3	3	2	5	A more intense, sustained exercise of moderate intensity	More than 59 minutes	Once or twice a week
519	Male	Grade Nine	Village	7	7	7	7	7	7	7	7	7	5	3	1	3	3	3	3	3	5	3	3	3	Intense but not sustained exercise with rapid breathing and excessive sweating	11 to 20 minutes	Once or twice a week
520	Female	Grade Seven	Urban	6	6	6	6	6	6	6	6	6	5	4	4	1	4	4	3	4	3	3	1	4	Slight movement	11 to 20 minutes	About once a day
521	Female	Grade Nine	Village	4	4	4	4	4	4	4	4	4	4	3	2	3	3	3	2	3	2	2	2	2	Intense but not sustained exercise with rapid breathing and excessive sweating	11 to 20 minutes	About once a day
522	Male	Grade Seven	Urban	7	7	7	7	7	7	7	7	7	5	5	5	1	5	5	1	5	5	5	1	5	Slight movement	11 to 20 minutes	Once or twice a week
523	Female	Grade Nine	Village	4	4	4	4	6	6	6	6	6	4	3	3	2	3	3	2	2	2	2	2	2	Slight movement	11 to 20 minutes	Once or twice a week
524	Female	Grade Nine	Village	5	6	4	4	4	4	5	4	4	3	3	3	3	3	3	3	3	3	3	3	3	Intense but not sustained exercise with rapid breathing and excessive sweating	Less than 10 minutes	About once a day
525	Female	Grade Seven	Village	7	7	7	7	7	7	7	7	7	4	5	5	3	5	5	5	5	5	5	2	5	Slight movement	11 to 20 minutes	Three to five times a week
526	Female	Grade Seven	Village	7	7	7	7	7	7	7	7	7	5	5	5	5	5	5	5	5	5	5	1	5	Slight movement	21 to 30 minutes	About once a day
527	Female	Grade Eight	Village	7	7	6	6	6	6	6	6	6	5	3	3	1	5	5	3	4	3	3	1	3	Intense but not sustained exercise with rapid breathing and excessive sweating	11 to 20 minutes	About once a day
528	Female	Grade Seven	Village	6	6	6	6	6	6	6	6	6	5	3	3	1	3	3	3	4	3	3	1	4	A high-intensity, long-lasting exercise with rapid breathing and excessive sweating	11 to 20 minutes	Three to five times a week
529	Female	Grade Seven	Urban	7	7	7	7	7	7	7	7	7	1	5	5	1	5	5	1	5	5	5	1	5	A high-intensity, long-lasting exercise with rapid breathing and excessive sweating	31 to 40 minutes	About once a day
530	Male	Grade Seven	Urban	7	7	4	7	7	7	7	7	7	5	5	5	5	5	5	5	5	5	5	5	5	Intense but not sustained exercise with rapid breathing and excessive sweating	11 to 20 minutes	Once or twice a week
531	Male	Grade Nine	Village	4	7	6	4	7	7	6	7	7	5	4	4	1	5	4	3	5	3	3	1	4	Intense but not sustained exercise with rapid breathing and excessive sweating	11 to 20 minutes	About once a day
532	Female	Grade Seven	Village	7	7	7	7	7	7	7	7	7	5	4	5	1	5	5	5	4	5	5	1	5	Intense but not sustained exercise with rapid breathing and excessive sweating	21 to 30 minutes	About once a day
533	Female	Grade Nine	Village	7	7	7	6	6	6	6	7	7	4	3	3	1	5	4	3	3	3	4	1	5	Intense but not sustained exercise with rapid breathing and excessive sweating	11 to 20 minutes	Once or twice a week
534	Female	Grade Eight	Village	5	5	5	3	3	4	5	3	4	3	3	2	2	3	2	2	3	2	2	2	2	Intense but not sustained exercise with rapid breathing and excessive sweating	11 to 20 minutes	About once a day
535	Male	Grade Seven	Urban	7	5	4	6	6	3	5	5	5	1	5	4	1	5	5	3	3	4	4	5	3	A more intense, sustained exercise of moderate intensity	11 to 20 minutes	Three to five times a week
536	Male	Grade Nine	Village	7	7	7	7	7	7	7	7	7	1	5	5	1	5	5	4	4	4	4	1	4	A more intense, sustained exercise of moderate intensity	21 to 30 minutes	Two to three times a month
537	Female	Grade Nine	Village	5	6	5	6	4	5	6	6	6	3	3	3	2	3	3	2	3	2	2	3	3	A more intense, sustained exercise of moderate intensity	31 to 40 minutes	Three to five times a week
538	Male	Grade Seven	Village	7	7	7	7	7	7	7	7	7	5	5	5	5	5	5	5	5	5	5	5	5	A low-intensity, less intense exercise	Less than 10 minutes	Three to five times a week
539	Male	Grade Nine	Village	5	4	6	3	4	5	5	5	5	3	4	4	4	4	4	3	3	3	3	4	4	Intense but not sustained exercise with rapid breathing and excessive sweating	21 to 30 minutes	Two to three times a month
540	Male	Grade Nine	Urban	3	3	3	3	3	3	3	3	3	2	2	2	2	2	2	2	2	2	2	2	2	A high-intensity, long-lasting exercise with rapid breathing and excessive sweating	11 to 20 minutes	About once a day
541	Male	Grade Seven	Village	4	6	7	7	7	7	7	7	7	4	5	5	5	5	5	5	5	5	5	5	5	Slight movement	21 to 30 minutes	Less than once a month
542	Female	Grade Eight	Village	7	7	7	7	7	7	7	7	7	5	4	4	1	5	5	4	5	3	5	2	4	Intense but not sustained exercise with rapid breathing and excessive sweating	31 to 40 minutes	Once or twice a week
543	Female	Grade Seven	Village	6	6	6	6	6	6	6	6	6	4	4	4	4	4	4	4	4	4	4	4	4	Slight movement	Less than 10 minutes	About once a day
544	Female	Grade Seven	Village	7	7	7	7	7	7	7	7	7	5	4	4	1	5	4	3	5	3	4	1	3	A low-intensity, less intense exercise	11 to 20 minutes	Two to three times a month
545	Female	Grade Nine	Village	6	6	6	6	6	6	5	5	5	5	4	4	2	5	4	3	3	3	2	2	3	Intense but not sustained exercise with rapid breathing and excessive sweating	11 to 20 minutes	About once a day
546	Male	Grade Nine	Village	6	6	6	7	7	7	7	7	7	5	5	5	5	5	5	5	5	5	5	5	5	Intense but not sustained exercise with rapid breathing and excessive sweating	11 to 20 minutes	Once or twice a week
547	Male	Grade Eight	Urban	7	7	7	7	7	7	7	7	7	5	5	5	5	5	5	5	5	5	5	5	5	Slight movement	31 to 40 minutes	About once a day
548	Male	Grade Seven	Village	7	7	7	7	7	7	7	7	7	5	5	5	5	5	5	5	5	5	5	5	5	A low-intensity, less intense exercise	More than 59 minutes	Three to five times a week
549	Male	Grade Seven	Village	7	7	7	6	6	6	6	6	6	5	4	3	1	5	4	3	4	3	4	1	4	A low-intensity, less intense exercise	11 to 20 minutes	About once a day
550	Female	Grade Nine	Village	5	5	5	5	5	4	5	4	4	3	3	3	3	4	3	3	3	3	3	3	3	A low-intensity, less intense exercise	21 to 30 minutes	Two to three times a month
551	Female	Grade Nine	Village	5	5	5	4	5	3	4	2	3	2	3	3	3	4	4	3	3	3	3	4	4	A high-intensity, long-lasting exercise with rapid breathing and excessive sweating	Less than 10 minutes	Less than once a month
552	Male	Grade Seven	Village	7	4	4	7	7	7	7	7	7	4	3	3	3	3	3	3	5	5	5	5	5	A low-intensity, less intense exercise	Less than 10 minutes	Once or twice a week
553	Male	Grade Eight	Village	5	5	5	5	5	5	5	5	5	4	4	4	4	4	4	4	4	4	4	4	4	Intense but not sustained exercise with rapid breathing and excessive sweating	21 to 30 minutes	Once or twice a week
554	Male	Grade Nine	Urban	7	7	7	7	7	7	7	7	7	5	5	5	5	5	5	3	5	5	5	2	4	A more intense, sustained exercise of moderate intensity	31 to 40 minutes	Three to five times a week
555	Male	Grade Nine	Village	7	7	7	7	7	7	7	7	7	5	3	3	1	4	5	3	2	3	5	3	3	Intense but not sustained exercise with rapid breathing and excessive sweating	21 to 30 minutes	Three to five times a week
556	Female	Grade Eight	Village	6	6	2	6	2	2	2	2	6	4	4	2	2	4	4	2	4	2	4	2	4	A high-intensity, long-lasting exercise with rapid breathing and excessive sweating	11 to 20 minutes	Once or twice a week
557	Female	Grade Nine	Village	7	7	7	7	7	7	7	7	7	5	5	5	1	5	4	4	5	4	4	1	5	A low-intensity, less intense exercise	11 to 20 minutes	About once a day
558	Female	Grade Nine	Village	6	6	6	6	5	5	6	6	6	4	5	4	3	4	3	4	4	4	4	3	4	Intense but not sustained exercise with rapid breathing and excessive sweating	11 to 20 minutes	Once or twice a week
559	Female	Grade Nine	Village	5	5	5	5	5	5	5	5	5	4	4	4	1	4	4	4	4	4	3	1	4	Intense but not sustained exercise with rapid breathing and excessive sweating	11 to 20 minutes	Three to five times a week
560	Male	Grade Seven	Village	7	7	7	7	7	7	7	7	7	5	5	5	1	5	3	5	5	5	5	2	5	A more intense, sustained exercise of moderate intensity	More than 59 minutes	About once a day
561	Female	Grade Seven	Village	7	7	7	7	7	7	7	7	7	3	5	5	1	5	5	3	4	4	4	1	4	Slight movement	11 to 20 minutes	Once or twice a week
562	Male	Grade Seven	Urban	7	7	7	7	7	7	4	5	3	3	2	4	2	3	4	3	4	3	4	2	3	A more intense, sustained exercise of moderate intensity	21 to 30 minutes	Once or twice a week
563	Male	Grade Seven	Urban	7	7	7	7	7	7	7	7	7	5	5	5	1	5	5	5	5	5	5	1	5	Intense but not sustained exercise with rapid breathing and excessive sweating	Less than 10 minutes	Once or twice a week
564	Male	Grade Nine	Village	5	5	5	5	5	5	5	5	5	2	3	3	3	3	3	2	3	2	3	3	3	Slight movement	21 to 30 minutes	Once or twice a week
565	Female	Grade Seven	Urban	1	7	7	7	7	7	7	7	7	1	5	5	1	5	5	1	5	5	5	1	5	A high-intensity, long-lasting exercise with rapid breathing and excessive sweating	More than 59 minutes	About once a day
566	Female	Grade Seven	Urban	6	6	6	6	6	6	6	6	6	3	3	3	2	3	4	3	4	3	4	2	3	A low-intensity, less intense exercise	11 to 20 minutes	Two to three times a month
567	Male	Grade Nine	Village	6	6	6	6	4	4	5	6	6	4	3	3	2	4	3	3	3	3	3	3	3	Intense but not sustained exercise with rapid breathing and excessive sweating	21 to 30 minutes	Less than once a month
568	Female	Grade Eight	Village	6	6	6	5	6	6	5	6	6	5	4	4	4	4	3	3	4	3	3	3	3	Intense but not sustained exercise with rapid breathing and excessive sweating	11 to 20 minutes	Three to five times a week
569	Female	Grade Seven	Village	7	6	6	6	6	7	7	7	7	5	5	5	1	5	3	4	5	4	4	1	5	Slight movement	11 to 20 minutes	Three to five times a week
570	Female	Grade Eight	Village	7	7	7	7	7	7	7	7	7	5	5	5	5	5	5	5	5	5	5	5	5	Intense but not sustained exercise with rapid breathing and excessive sweating	11 to 20 minutes	Once or twice a week
571	Male	Grade Seven	Village	7	7	7	7	7	7	7	7	7	5	5	5	5	5	5	5	5	5	5	5	5	Intense but not sustained exercise with rapid breathing and excessive sweating	11 to 20 minutes	Once or twice a week
572	Female	Grade Seven	Village	7	7	7	7	7	7	7	7	7	3	4	4	2	4	4	3	3	3	3	2	3	A more intense, sustained exercise of moderate intensity	Less than 10 minutes	Two to three times a month
573	Female	Grade Eight	Urban	7	7	7	7	7	7	7	7	7	5	5	5	1	5	5	5	5	5	5	1	5	A more intense, sustained exercise of moderate intensity	More than 59 minutes	About once a day
574	Female	Grade Seven	Village	5	5	5	5	5	5	5	5	5	1	3	3	2	3	3	1	2	2	1	2	2	Slight movement	Less than 10 minutes	Three to five times a week
575	Male	Grade Seven	Village	7	7	7	7	7	7	7	7	7	5	5	5	1	5	5	5	5	5	5	1	5	Intense but not sustained exercise with rapid breathing and excessive sweating	21 to 30 minutes	About once a day
576	Male	Grade Seven	Urban	6	5	6	5	6	6	5	6	6	4	5	4	3	4	5	4	4	5	4	4	5	A low-intensity, less intense exercise	21 to 30 minutes	Three to five times a week
577	Male	Grade Eight	Village	4	4	4	4	4	4	4	4	4	3	3	3	3	3	3	3	3	3	3	3	3	A low-intensity, less intense exercise	11 to 20 minutes	About once a day
578	Female	Grade Seven	Urban	7	7	7	7	7	7	7	7	7	5	5	5	1	5	5	5	5	5	5	1	5	A more intense, sustained exercise of moderate intensity	21 to 30 minutes	Three to five times a week
579	Male	Grade Seven	Urban	7	7	7	7	7	7	7	7	7	5	5	5	1	5	5	1	5	5	5	5	5	Slight movement	21 to 30 minutes	Less than once a month
580	Male	Grade Eight	Village	5	6	6	6	6	3	6	6	6	4	4	4	4	5	5	5	4	4	4	4	4	Slight movement	11 to 20 minutes	About once a day
581	Female	Grade Seven	Village	6	6	6	6	6	6	6	6	7	5	3	3	1	5	3	2	3	3	3	1	3	Slight movement	11 to 20 minutes	About once a day
582	Male	Grade Seven	Urban	7	7	7	7	7	7	7	7	7	5	5	5	5	5	5	5	5	5	5	5	5	Intense but not sustained exercise with rapid breathing and excessive sweating	More than 59 minutes	Less than once a month
583	Male	Grade Seven	Village	7	7	7	7	7	7	7	7	7	5	5	5	1	5	5	5	5	5	5	1	5	A high-intensity, long-lasting exercise with rapid breathing and excessive sweating	More than 59 minutes	About once a day
584	Male	Grade Seven	Urban	7	7	7	7	7	7	7	7	7	5	5	5	5	5	5	5	5	5	5	5	5	A more intense, sustained exercise of moderate intensity	21 to 30 minutes	Less than once a month
585	Female	Grade Seven	Urban	7	7	7	7	7	7	7	7	7	5	5	5	2	5	5	5	5	5	5	2	4	Intense but not sustained exercise with rapid breathing and excessive sweating	11 to 20 minutes	Three to five times a week
586	Female	Grade Nine	Village	7	7	7	7	7	7	7	7	7	5	5	5	1	5	5	5	5	5	5	1	5	Intense but not sustained exercise with rapid breathing and excessive sweating	11 to 20 minutes	About once a day
587	Female	Grade Nine	Village	7	7	7	7	7	7	7	7	7	5	4	4	1	5	3	3	4	3	3	3	4	Intense but not sustained exercise with rapid breathing and excessive sweating	11 to 20 minutes	Three to five times a week
588	Female	Grade Nine	Urban	7	6	6	6	6	6	6	6	6	4	4	4	1	4	3	3	4	4	3	1	3	A more intense, sustained exercise of moderate intensity	11 to 20 minutes	Three to five times a week
589	Female	Grade Seven	Village	4	3	5	5	5	5	4	5	4	4	3	3	3	4	3	3	4	3	3	3	4	A more intense, sustained exercise of moderate intensity	Less than 10 minutes	Less than once a month
590	Female	Grade Seven	Village	6	6	6	6	6	6	6	6	6	4	4	1	1	3	3	1	4	3	2	2	3	Slight movement	11 to 20 minutes	Once or twice a week
591	Female	Grade Nine	Urban	5	5	5	5	5	5	5	5	5	4	3	3	2	5	4	3	4	2	4	1	3	A low-intensity, less intense exercise	11 to 20 minutes	Once or twice a week
592	Female	Grade Seven	Village	4	4	4	4	4	4	4	4	4	3	3	3	4	3	3	3	3	2	3	2	3	Intense but not sustained exercise with rapid breathing and excessive sweating	Less than 10 minutes	About once a day
593	Female	Grade Nine	Village	4	4	5	5	4	4	5	5	5	4	3	2	2	5	4	4	4	2	2	2	3	Slight movement	Less than 10 minutes	Once or twice a week
594	Female	Grade Nine	Village	5	5	5	5	5	5	5	5	5	3	3	3	3	4	4	3	3	3	3	2	3	Intense but not sustained exercise with rapid breathing and excessive sweating	11 to 20 minutes	Once or twice a week
595	Male	Grade Eight	Urban	3	4	2	4	2	6	1	7	4	3	4	1	4	2	4	2	3	3	3	3	3	Slight movement	11 to 20 minutes	Two to three times a month
596	Female	Grade Nine	Village	6	6	6	6	6	6	6	6	6	4	4	4	4	4	4	3	4	3	4	4	4	Intense but not sustained exercise with rapid breathing and excessive sweating	11 to 20 minutes	Once or twice a week
597	Female	Grade Nine	Village	4	7	7	4	4	4	5	5	7	5	3	3	1	4	3	3	3	2	3	3	3	A low-intensity, less intense exercise	11 to 20 minutes	About once a day
598	Female	Grade Nine	Village	7	7	7	6	6	6	3	3	2	5	4	4	1	5	5	2	2	1	2	1	3	Slight movement	11 to 20 minutes	About once a day
599	Female	Grade Nine	Village	7	7	7	7	7	7	7	7	7	5	5	5	5	5	5	3	5	5	4	5	5	A low-intensity, less intense exercise	11 to 20 minutes	Three to five times a week
600	Male	Grade Seven	Urban	6	6	6	6	6	6	6	6	6	4	4	4	4	5	5	3	4	4	4	4	4	Intense but not sustained exercise with rapid breathing and excessive sweating	21 to 30 minutes	Once or twice a week
601	Male	Grade Nine	Village	5	6	5	4	4	4	4	4	5	4	4	4	2	4	3	2	3	3	4	2	4	A low-intensity, less intense exercise	11 to 20 minutes	Once or twice a week
602	Male	Grade Seven	Village	7	7	7	7	7	7	7	7	7	5	4	5	1	5	5	3	5	4	5	1	5	A high-intensity, long-lasting exercise with rapid breathing and excessive sweating	More than 59 minutes	About once a day
603	Male	Grade Seven	Village	7	7	7	7	7	7	7	7	7	5	5	5	5	5	5	5	5	5	5	5	5	A more intense, sustained exercise of moderate intensity	More than 59 minutes	About once a day
604	Male	Grade Seven	Village	7	7	7	7	7	7	7	7	7	5	5	5	5	5	5	5	5	5	5	5	5	A more intense, sustained exercise of moderate intensity	31 to 40 minutes	Once or twice a week
605	Male	Grade Nine	Urban	6	6	6	5	5	5	5	5	5	4	3	3	2	5	3	3	4	3	3	1	4	A low-intensity, less intense exercise	11 to 20 minutes	Once or twice a week
606	Female	Grade Eight	Village	6	5	6	5	4	4	3	5	6	3	5	4	3	4	3	5	3	3	3	3	3	Slight movement	Less than 10 minutes	Once or twice a week
607	Male	Grade Nine	Village	4	4	5	5	5	5	4	4	4	4	3	3	3	3	2	3	3	3	3	4	3	A more intense, sustained exercise of moderate intensity	More than 59 minutes	About once a day
608	Male	Grade Nine	Village	7	7	7	7	7	7	7	7	7	5	5	5	1	5	5	5	5	5	5	1	5	Intense but not sustained exercise with rapid breathing and excessive sweating	More than 59 minutes	About once a day
609	Female	Grade Seven	Urban	7	7	7	5	5	5	4	4	5	4	4	4	1	3	3	3	3	3	3	1	4	Intense but not sustained exercise with rapid breathing and excessive sweating	21 to 30 minutes	Three to five times a week
610	Female	Grade Seven	Village	7	7	7	7	7	7	7	7	7	5	5	4	1	5	3	3	3	3	3	1	4	A low-intensity, less intense exercise	11 to 20 minutes	About once a day
611	Male	Grade Nine	Village	7	7	7	7	7	7	7	7	7	5	5	5	5	5	5	5	5	5	5	5	5	A low-intensity, less intense exercise	21 to 30 minutes	Three to five times a week
612	Female	Grade Eight	Village	5	5	5	5	5	5	5	5	5	4	3	3	2	3	3	2	2	2	2	2	2	A low-intensity, less intense exercise	11 to 20 minutes	Two to three times a month
613	Male	Grade Seven	Village	7	7	6	5	6	6	5	6	7	4	5	4	2	4	4	3	3	4	3	2	3	Intense but not sustained exercise with rapid breathing and excessive sweating	11 to 20 minutes	Two to three times a month
614	Male	Grade Seven	Village	6	7	7	7	6	6	6	6	6	4	4	4	4	4	4	5	5	5	5	5	5	A more intense, sustained exercise of moderate intensity	21 to 30 minutes	About once a day
615	Female	Grade Seven	Village	7	7	7	4	4	7	6	6	5	5	4	5	2	4	5	4	3	3	4	2	4	A low-intensity, less intense exercise	11 to 20 minutes	Three to five times a week
616	Female	Grade Seven	Village	7	7	7	7	7	7	7	7	7	5	5	4	1	5	5	3	4	4	5	1	4	Slight movement	21 to 30 minutes	About once a day
617	Female	Grade Nine	Village	5	5	4	4	5	5	5	5	4	4	3	2	4	3	2	2	3	2	2	2	3	A low-intensity, less intense exercise	11 to 20 minutes	Once or twice a week
618	Male	Grade Seven	Village	7	7	7	7	7	7	7	7	7	5	5	5	1	5	5	5	5	5	5	1	5	Intense but not sustained exercise with rapid breathing and excessive sweating	More than 59 minutes	About once a day
619	Female	Grade Eight	Village	7	7	7	7	7	7	7	7	7	5	5	5	5	5	5	5	5	5	5	5	5	Slight movement	11 to 20 minutes	About once a day
620	Female	Grade Seven	Village	6	6	5	5	5	5	5	5	5	2	3	3	2	5	4	2	4	3	3	3	4	Intense but not sustained exercise with rapid breathing and excessive sweating	31 to 40 minutes	Once or twice a week
621	Female	Grade Eight	Village	5	5	6	4	6	4	4	5	5	3	3	4	2	4	3	5	5	3	4	3	4	Slight movement	Less than 10 minutes	Once or twice a week
622	Male	Grade Seven	Village	7	7	7	7	7	7	7	7	7	3	3	3	1	5	3	3	5	3	5	2	3	Slight movement	31 to 40 minutes	Once or twice a week
623	Male	Grade Seven	Urban	6	6	6	6	6	6	6	6	6	5	4	5	1	5	1	1	5	5	5	1	5	Intense but not sustained exercise with rapid breathing and excessive sweating	11 to 20 minutes	About once a day
624	Male	Grade Seven	Village	7	7	7	6	6	6	6	6	6	5	5	5	1	5	5	5	5	4	5	1	5	A more intense, sustained exercise of moderate intensity	31 to 40 minutes	Three to five times a week
625	Female	Grade Nine	Village	4	5	5	6	7	6	6	6	6	5	4	4	1	5	3	3	3	4	4	4	3	Intense but not sustained exercise with rapid breathing and excessive sweating	21 to 30 minutes	Once or twice a week
626	Male	Grade Seven	Village	5	6	6	5	4	5	7	5	5	5	3	3	2	4	3	3	4	3	4	1	4	Intense but not sustained exercise with rapid breathing and excessive sweating	11 to 20 minutes	Two to three times a month
627	Female	Grade Nine	Village	4	4	4	4	4	4	4	4	4	5	3	3	1	5	3	3	5	3	3	1	4	A low-intensity, less intense exercise	31 to 40 minutes	About once a day
628	Male	Grade Eight	Village	4	4	4	3	3	3	3	3	4	2	2	3	3	2	3	2	2	1	2	3	2	Slight movement	11 to 20 minutes	About once a day
629	Male	Grade Nine	Village	1	1	1	1	1	1	1	1	4	3	3	3	3	3	3	3	3	3	3	3	3	A low-intensity, less intense exercise	Less than 10 minutes	Once or twice a week
630	Female	Grade Eight	Village	7	7	7	7	7	7	7	7	7	5	3	3	3	5	4	3	5	3	3	1	4	Slight movement	11 to 20 minutes	About once a day
631	Female	Grade Eight	Village	5	7	7	6	5	4	4	5	5	3	4	4	2	4	4	3	4	3	3	2	4	Slight movement	11 to 20 minutes	Once or twice a week
632	Female	Grade Nine	Village	7	7	7	7	6	6	5	5	5	4	4	4	1	4	4	3	4	3	3	1	3	Intense but not sustained exercise with rapid breathing and excessive sweating	11 to 20 minutes	About once a day
633	Female	Grade Nine	Village	6	6	6	6	6	6	6	6	6	4	3	3	2	4	2	2	3	2	2	2	4	Slight movement	11 to 20 minutes	Three to five times a week
634	Female	Grade Nine	Village	7	7	7	7	7	7	7	7	7	5	4	5	3	5	5	5	5	5	5	2	5	Intense but not sustained exercise with rapid breathing and excessive sweating	21 to 30 minutes	Three to five times a week
635	Female	Grade Eight	Village	7	7	7	7	7	7	7	7	7	5	5	5	1	5	5	5	5	5	5	1	5	Slight movement	21 to 30 minutes	About once a day
636	Female	Grade Eight	Urban	7	6	6	6	6	6	6	6	6	4	4	4	1	5	3	3	3	4	3	1	4	Intense but not sustained exercise with rapid breathing and excessive sweating	11 to 20 minutes	About once a day
637	Male	Grade Seven	Village	7	7	7	7	6	6	7	6	7	5	5	5	3	5	3	3	4	3	4	2	4	Intense but not sustained exercise with rapid breathing and excessive sweating	21 to 30 minutes	Two to three times a month
638	Male	Grade Nine	Village	5	5	5	3	3	5	4	4	4	3	3	3	3	3	3	3	3	3	3	3	3	Intense but not sustained exercise with rapid breathing and excessive sweating	31 to 40 minutes	Once or twice a week
639	Female	Grade Seven	Urban	6	6	6	6	6	6	6	6	6	5	5	5	1	5	5	3	4	3	5	1	5	Slight movement	11 to 20 minutes	Once or twice a week
640	Male	Grade Seven	Village	7	7	7	7	7	7	7	7	7	5	5	5	1	5	5	3	5	3	4	1	3	A more intense, sustained exercise of moderate intensity	11 to 20 minutes	Three to five times a week
641	Male	Grade Eight	Village	4	4	4	4	4	4	4	4	4	3	3	3	3	3	3	3	3	3	3	3	3	Intense but not sustained exercise with rapid breathing and excessive sweating	11 to 20 minutes	Two to three times a month
642	Male	Grade Seven	Village	1	7	6	7	7	7	7	7	6	4	5	5	1	5	5	5	5	5	5	1	5	Intense but not sustained exercise with rapid breathing and excessive sweating	21 to 30 minutes	About once a day
643	Female	Grade Seven	Village	7	7	7	7	6	6	6	7	7	1	5	4	2	4	4	3	4	3	3	2	5	Intense but not sustained exercise with rapid breathing and excessive sweating	11 to 20 minutes	Three to five times a week
644	Male	Grade Seven	Urban	7	7	7	7	7	7	7	7	7	5	5	5	5	5	5	1	5	5	5	5	5	A more intense, sustained exercise of moderate intensity	11 to 20 minutes	Three to five times a week
645	Male	Grade Nine	Village	7	7	7	7	7	7	7	7	7	5	5	5	1	5	5	4	5	5	5	1	5	A more intense, sustained exercise of moderate intensity	31 to 40 minutes	Three to five times a week
646	Male	Grade Nine	Village	4	7	5	5	6	6	6	6	6	4	5	5	2	5	5	3	5	2	2	2	4	Intense but not sustained exercise with rapid breathing and excessive sweating	31 to 40 minutes	Two to three times a month
647	Male	Grade Seven	Village	7	7	6	6	6	6	6	6	6	4	4	4	4	4	4	4	4	4	4	4	4	Intense but not sustained exercise with rapid breathing and excessive sweating	11 to 20 minutes	About once a day
648	Male	Grade Eight	Village	3	4	4	4	4	4	4	4	4	3	3	3	3	3	3	2	3	3	3	3	3	Slight movement	11 to 20 minutes	About once a day
649	Male	Grade Seven	Village	6	6	6	6	6	6	6	6	6	5	4	4	2	4	4	3	4	3	4	2	4	A low-intensity, less intense exercise	11 to 20 minutes	Three to five times a week
650	Female	Grade Eight	Village	4	5	5	3	3	5	3	3	3	4	4	2	2	4	3	2	3	3	2	3	3	Slight movement	11 to 20 minutes	About once a day
651	Male	Grade Nine	Village	7	7	7	7	7	7	7	7	7	5	5	5	1	5	5	1	5	5	5	1	5	Intense but not sustained exercise with rapid breathing and excessive sweating	31 to 40 minutes	About once a day
652	Male	Grade Nine	Village	7	7	7	7	7	7	7	7	7	5	5	5	5	5	5	5	5	5	5	5	5	Intense but not sustained exercise with rapid breathing and excessive sweating	31 to 40 minutes	Three to five times a week
653	Female	Grade Eight	Village	7	7	7	7	7	7	6	6	6	5	5	4	1	5	4	4	4	3	3	1	4	Intense but not sustained exercise with rapid breathing and excessive sweating	31 to 40 minutes	Three to five times a week
654	Female	Grade Seven	Village	7	5	5	7	7	7	5	7	7	5	4	4	1	5	4	3	3	4	4	4	4	Slight movement	21 to 30 minutes	Once or twice a week
655	Female	Grade Seven	Village	7	7	7	7	7	7	7	7	7	5	5	5	5	5	5	5	5	5	5	1	5	Slight movement	11 to 20 minutes	About once a day
656	Male	Grade Eight	Village	6	5	5	5	5	5	5	5	5	4	5	5	4	4	4	4	4	4	4	4	4	Intense but not sustained exercise with rapid breathing and excessive sweating	11 to 20 minutes	Once or twice a week
657	Male	Grade Seven	Urban	7	7	7	7	7	7	7	7	7	4	4	4	4	4	4	4	3	4	4	4	4	Intense but not sustained exercise with rapid breathing and excessive sweating	11 to 20 minutes	Three to five times a week
658	Female	Grade Seven	Urban	3	3	3	3	5	2	3	4	3	3	2	3	3	2	2	2	2	3	3	2	3	Intense but not sustained exercise with rapid breathing and excessive sweating	21 to 30 minutes	Once or twice a week
659	Male	Grade Seven	Urban	5	5	5	5	5	5	5	5	5	4	2	4	4	4	4	2	4	4	4	4	4	A low-intensity, less intense exercise	21 to 30 minutes	Once or twice a week
660	Female	Grade Nine	Village	6	6	6	5	5	7	7	7	6	3	3	3	1	4	3	1	3	2	3	1	3	A low-intensity, less intense exercise	11 to 20 minutes	About once a day
661	Female	Grade Nine	Village	6	6	6	6	5	5	5	5	5	4	3	3	3	3	3	2	4	1	2	1	3	A low-intensity, less intense exercise	11 to 20 minutes	About once a day
662	Male	Grade Nine	Village	2	3	3	2	2	2	1	1	1	3	3	2	3	2	2	2	1	1	1	2	2	Slight movement	Less than 10 minutes	Three to five times a week
663	Male	Grade Seven	Urban	7	7	7	7	7	7	7	7	7	5	5	5	1	5	5	5	5	4	4	1	5	Intense but not sustained exercise with rapid breathing and excessive sweating	11 to 20 minutes	Two to three times a month
664	Female	Grade Eight	Village	6	6	6	6	6	6	6	6	6	4	3	3	1	4	4	3	3	3	3	2	4	Intense but not sustained exercise with rapid breathing and excessive sweating	11 to 20 minutes	About once a day
665	Male	Grade Nine	Village	7	7	7	7	6	6	6	6	6	5	5	5	2	5	5	3	5	3	3	2	5	Intense but not sustained exercise with rapid breathing and excessive sweating	11 to 20 minutes	About once a day
666	Male	Grade Seven	Village	7	7	7	7	7	7	7	7	7	5	5	5	5	5	5	5	5	5	5	5	5	Slight movement	Less than 10 minutes	Less than once a month
667	Female	Grade Seven	Village	5	5	6	5	4	5	5	5	5	4	4	4	1	4	3	3	3	3	3	1	3	A low-intensity, less intense exercise	11 to 20 minutes	Once or twice a week
668	Female	Grade Seven	Village	4	5	4	5	4	4	4	4	4	4	3	2	4	4	4	3	3	3	3	3	3	Intense but not sustained exercise with rapid breathing and excessive sweating	11 to 20 minutes	Three to five times a week
669	Female	Grade Nine	Village	5	5	5	4	4	4	4	4	4	3	3	3	3	3	3	3	3	3	3	3	3	Slight movement	11 to 20 minutes	Once or twice a week
670	Female	Grade Seven	Village	7	6	6	6	5	6	5	5	5	4	4	3	1	4	3	3	4	4	3	1	4	Slight movement	21 to 30 minutes	Once or twice a week
671	Male	Grade Eight	Village	4	4	4	4	4	4	4	4	4	3	3	3	3	3	3	3	3	3	3	3	3	Slight movement	11 to 20 minutes	Once or twice a week
672	Female	Grade Seven	Urban	5	5	5	6	6	6	6	6	6	4	4	4	2	4	3	3	3	3	4	2	3	A low-intensity, less intense exercise	11 to 20 minutes	About once a day
673	Female	Grade Nine	Village	5	5	5	5	5	5	5	5	5	3	3	3	3	3	3	3	3	3	3	3	3	Slight movement	11 to 20 minutes	About once a day
674	Female	Grade Nine	Village	4	4	4	4	4	4	4	4	4	3	3	3	3	3	3	3	3	3	3	3	3	Slight movement	11 to 20 minutes	Less than once a month
675	Female	Grade Seven	Village	7	7	7	7	7	7	7	7	7	5	5	5	2	5	5	2	5	5	4	2	5	Slight movement	11 to 20 minutes	Three to five times a week
676	Female	Grade Eight	Village	5	5	5	5	5	7	4	4	4	5	4	4	4	5	4	2	3	2	2	2	5	A low-intensity, less intense exercise	11 to 20 minutes	Two to three times a month
677	Female	Grade Seven	Village	7	6	5	5	5	5	5	5	5	5	5	5	1	5	5	5	5	5	5	5	5	Slight movement	11 to 20 minutes	About once a day
678	Female	Grade Seven	Village	7	7	7	7	7	7	7	7	7	5	5	5	1	5	5	1	1	1	5	1	5	Intense but not sustained exercise with rapid breathing and excessive sweating	More than 59 minutes	About once a day
679	Female	Grade Nine	Village	7	7	7	6	6	6	6	6	6	5	5	5	1	5	5	3	5	3	3	1	5	Intense but not sustained exercise with rapid breathing and excessive sweating	11 to 20 minutes	Three to five times a week
680	Male	Grade Seven	Village	7	7	7	6	6	6	6	6	6	4	5	5	1	5	5	4	4	3	3	2	4	Slight movement	11 to 20 minutes	Once or twice a week
681	Male	Grade Seven	Village	4	5	4	5	4	4	4	4	5	3	3	3	3	3	3	3	3	3	3	2	3	Intense but not sustained exercise with rapid breathing and excessive sweating	21 to 30 minutes	Once or twice a week
682	Female	Grade Seven	Urban	5	5	5	5	5	5	5	5	5	5	4	4	4	4	4	4	4	3	4	4	4	Slight movement	21 to 30 minutes	About once a day
683	Male	Grade Seven	Village	7	7	7	7	7	7	7	7	7	5	5	5	5	5	5	5	5	5	5	5	5	A low-intensity, less intense exercise	11 to 20 minutes	About once a day
684	Male	Grade Nine	Urban	7	7	7	7	7	7	7	7	7	5	5	5	1	5	5	1	5	1	5	1	5	A low-intensity, less intense exercise	11 to 20 minutes	Once or twice a week
685	Male	Grade Seven	Village	5	6	5	6	5	6	6	6	5	5	4	4	1	4	3	3	4	3	4	1	4	Intense but not sustained exercise with rapid breathing and excessive sweating	31 to 40 minutes	Three to five times a week
686	Female	Grade Seven	Village	7	7	7	7	7	7	7	7	7	2	5	5	1	5	5	5	5	5	5	1	5	A more intense, sustained exercise of moderate intensity	21 to 30 minutes	About once a day
687	Female	Grade Eight	Village	4	7	7	5	5	6	5	6	6	4	4	4	1	4	4	4	4	3	4	1	4	Intense but not sustained exercise with rapid breathing and excessive sweating	11 to 20 minutes	Less than once a month
688	Male	Grade Eight	Urban	7	7	7	7	6	6	6	6	6	4	3	4	1	3	3	3	3	2	3	2	2	Intense but not sustained exercise with rapid breathing and excessive sweating	21 to 30 minutes	Once or twice a week
689	Male	Grade Nine	Village	7	7	7	7	7	7	7	7	7	5	5	5	1	5	5	5	5	4	5	5	5	A more intense, sustained exercise of moderate intensity	More than 59 minutes	Three to five times a week
690	Male	Grade Nine	Village	7	7	7	7	7	7	7	7	7	5	5	5	3	5	5	5	5	5	5	1	5	A high-intensity, long-lasting exercise with rapid breathing and excessive sweating	31 to 40 minutes	About once a day
691	Male	Grade Nine	Village	5	5	5	5	5	5	5	5	5	4	4	3	2	4	4	3	4	4	4	2	3	Slight movement	21 to 30 minutes	Two to three times a month
692	Male	Grade Seven	Village	7	7	7	7	7	7	7	7	7	1	5	1	1	5	5	5	5	5	5	1	5	A high-intensity, long-lasting exercise with rapid breathing and excessive sweating	More than 59 minutes	About once a day
693	Female	Grade Seven	Urban	7	7	7	7	7	7	7	7	7	5	5	4	1	3	3	3	4	3	3	1	3	Intense but not sustained exercise with rapid breathing and excessive sweating	11 to 20 minutes	Three to five times a week
694	Female	Grade Seven	Urban	7	1	7	1	7	1	7	1	7	1	5	5	1	5	1	1	5	5	1	5	5	Slight movement	Less than 10 minutes	Less than once a month
695	Female	Grade Seven	Urban	7	7	7	7	7	7	7	7	7	5	5	4	2	4	4	3	4	4	3	2	5	Intense but not sustained exercise with rapid breathing and excessive sweating	11 to 20 minutes	About once a day
696	Female	Grade Nine	Village	3	3	4	5	5	4	5	5	7	5	5	5	1	5	5	5	5	5	5	1	5	A high-intensity, long-lasting exercise with rapid breathing and excessive sweating	More than 59 minutes	Two to three times a month
697	Male	Grade Eight	Village	6	6	6	6	6	6	6	6	6	4	4	4	1	4	4	4	4	4	4	4	4	A high-intensity, long-lasting exercise with rapid breathing and excessive sweating	11 to 20 minutes	About once a day
698	Female	Grade Seven	Village	7	7	7	7	7	7	7	7	7	5	5	5	2	5	5	4	5	5	3	2	5	Slight movement	11 to 20 minutes	About once a day
699	Male	Grade Seven	Village	7	6	5	4	5	4	5	5	4	3	4	3	3	3	3	4	3	3	2	3	3	Intense but not sustained exercise with rapid breathing and excessive sweating	21 to 30 minutes	About once a day
700	Female	Grade Seven	Village	7	7	7	7	7	7	7	7	7	5	5	5	1	5	5	5	5	5	5	2	5	A low-intensity, less intense exercise	11 to 20 minutes	Once or twice a week
701	Female	Grade Seven	Urban	5	5	5	5	5	5	5	5	5	4	3	3	1	5	3	2	3	2	5	1	3	Slight movement	11 to 20 minutes	Two to three times a month
702	Female	Grade Nine	Village	7	7	7	7	7	5	7	7	6	4	5	5	2	5	4	3	5	4	4	2	4	A more intense, sustained exercise of moderate intensity	21 to 30 minutes	Once or twice a week
703	Female	Grade Seven	Village	7	7	7	7	7	7	7	7	7	5	4	4	1	5	5	5	5	5	5	1	5	A high-intensity, long-lasting exercise with rapid breathing and excessive sweating	31 to 40 minutes	Three to five times a week
704	Female	Grade Eight	Village	7	7	7	7	7	7	7	7	7	3	4	3	1	4	4	2	3	3	2	1	3	Intense but not sustained exercise with rapid breathing and excessive sweating	11 to 20 minutes	About once a day
705	Female	Grade Seven	Village	7	7	7	7	7	7	7	7	7	5	5	5	1	5	5	4	5	3	4	1	5	A more intense, sustained exercise of moderate intensity	11 to 20 minutes	About once a day
706	Female	Grade Seven	Village	7	7	7	7	7	7	7	7	7	4	4	4	4	4	4	4	4	4	4	4	4	A high-intensity, long-lasting exercise with rapid breathing and excessive sweating	21 to 30 minutes	About once a day
707	Male	Grade Seven	Village	6	6	6	6	6	6	6	6	6	5	4	4	4	4	4	4	4	4	4	4	4	Intense but not sustained exercise with rapid breathing and excessive sweating	11 to 20 minutes	Once or twice a week
708	Male	Grade Seven	Village	5	6	6	6	5	6	6	6	6	3	3	4	2	4	4	4	4	4	4	4	4	Slight movement	21 to 30 minutes	Three to five times a week
709	Male	Grade Seven	Village	5	5	5	5	5	5	5	5	5	4	4	4	2	4	4	3	4	4	4	2	4	A low-intensity, less intense exercise	21 to 30 minutes	Once or twice a week
710	Male	Grade Seven	Urban	7	7	7	7	7	7	7	7	7	5	4	3	1	5	5	5	5	3	4	1	5	Intense but not sustained exercise with rapid breathing and excessive sweating	More than 59 minutes	About once a day
711	Female	Grade Seven	Village	7	7	7	7	7	7	7	7	7	5	5	5	5	5	5	5	5	5	5	5	5	Intense but not sustained exercise with rapid breathing and excessive sweating	31 to 40 minutes	About once a day
712	Female	Grade Seven	Village	7	7	7	7	7	7	7	7	7	5	5	5	5	5	5	5	5	1	5	1	5	A more intense, sustained exercise of moderate intensity	Less than 10 minutes	Three to five times a week
713	Male	Grade Seven	Village	4	4	4	5	5	5	5	5	5	2	3	3	1	4	3	3	4	4	4	2	4	A more intense, sustained exercise of moderate intensity	21 to 30 minutes	About once a day
714	Female	Grade Eight	Village	6	6	6	7	6	6	7	6	6	5	4	4	1	5	4	3	4	3	3	2	4	Slight movement	11 to 20 minutes	Once or twice a week
715	Female	Grade Nine	Village	3	3	4	4	4	4	5	5	5	3	3	3	1	3	3	3	3	3	2	1	3	A more intense, sustained exercise of moderate intensity	11 to 20 minutes	Once or twice a week
716	Male	Grade Seven	Village	7	7	7	7	7	7	7	7	7	4	5	5	2	5	5	4	5	4	5	1	5	Slight movement	11 to 20 minutes	About once a day
717	Male	Grade Nine	Village	4	4	5	7	6	6	6	6	6	4	4	4	4	4	4	5	5	4	4	4	3	Intense but not sustained exercise with rapid breathing and excessive sweating	21 to 30 minutes	Once or twice a week
718	Female	Grade Nine	Village	6	6	6	5	5	5	6	6	6	4	3	3	3	4	3	3	3	3	3	3	4	Intense but not sustained exercise with rapid breathing and excessive sweating	11 to 20 minutes	Less than once a month
719	Female	Grade Seven	Village	6	6	6	6	6	6	6	6	6	4	4	4	2	4	4	2	4	3	3	2	3	Slight movement	11 to 20 minutes	About once a day
720	Female	Grade Seven	Village	6	6	6	7	7	6	7	7	7	4	4	5	1	5	4	4	5	4	4	4	4	Intense but not sustained exercise with rapid breathing and excessive sweating	11 to 20 minutes	Once or twice a week
721	Male	Grade Nine	Village	7	7	7	7	5	5	5	5	5	5	4	4	1	4	4	3	3	4	3	3	3	Intense but not sustained exercise with rapid breathing and excessive sweating	11 to 20 minutes	Three to five times a week
722	Female	Grade Seven	Urban	5	3	4	5	5	6	7	7	6	2	4	3	1	4	3	2	4	3	3	1	3	Slight movement	11 to 20 minutes	About once a day
723	Female	Grade Nine	Village	5	5	5	5	5	5	5	5	5	3	3	3	3	3	3	3	3	3	3	5	3	Slight movement	11 to 20 minutes	About once a day
724	Male	Grade Nine	Village	6	6	6	6	6	6	6	6	6	4	4	1	1	5	5	5	5	3	4	3	3	A low-intensity, less intense exercise	31 to 40 minutes	About once a day
725	Male	Grade Nine	Village	7	7	7	7	7	7	7	7	6	5	5	5	1	5	4	4	4	3	4	1	3	A more intense, sustained exercise of moderate intensity	31 to 40 minutes	Once or twice a week
726	Female	Grade Nine	Village	3	6	5	6	6	6	7	7	7	5	4	4	1	5	4	4	4	4	4	1	4	A low-intensity, less intense exercise	31 to 40 minutes	Once or twice a week
727	Female	Grade Seven	Village	6	6	6	6	6	6	6	6	6	4	4	4	4	4	4	4	4	4	4	4	4	Slight movement	21 to 30 minutes	Once or twice a week
728	Male	Grade Seven	Village	7	7	7	7	7	7	2	2	2	5	5	5	1	5	5	3	3	3	5	2	4	Intense but not sustained exercise with rapid breathing and excessive sweating	11 to 20 minutes	About once a day
729	Female	Grade Nine	Village	7	7	7	7	7	7	7	7	7	5	5	5	1	5	5	5	5	5	5	1	5	A low-intensity, less intense exercise	31 to 40 minutes	About once a day
730	Female	Grade Seven	Urban	7	7	7	7	6	6	7	7	7	5	5	4	1	4	5	4	4	4	5	1	4	Slight movement	21 to 30 minutes	Once or twice a week
731	Female	Grade Eight	Village	7	7	7	7	7	7	7	7	7	5	5	5	1	5	5	5	5	5	5	1	5	Intense but not sustained exercise with rapid breathing and excessive sweating	21 to 30 minutes	About once a day
732	Female	Grade Eight	Village	5	5	5	5	5	5	5	5	5	4	3	4	2	4	3	3	4	3	3	2	3	Intense but not sustained exercise with rapid breathing and excessive sweating	21 to 30 minutes	Three to five times a week
733	Female	Grade Nine	Village	6	6	6	6	6	6	6	6	6	4	3	4	3	4	3	3	4	3	3	3	4	Intense but not sustained exercise with rapid breathing and excessive sweating	11 to 20 minutes	Three to five times a week
734	Female	Grade Seven	Village	6	6	6	6	6	6	6	6	6	4	4	4	4	4	4	4	4	4	4	1	4	Intense but not sustained exercise with rapid breathing and excessive sweating	21 to 30 minutes	Three to five times a week
735	Female	Grade Seven	Village	6	6	6	6	6	6	6	6	6	4	3	3	3	3	3	2	2	2	2	3	2	Intense but not sustained exercise with rapid breathing and excessive sweating	11 to 20 minutes	Once or twice a week
736	Male	Grade Nine	Village	7	7	7	7	7	7	7	7	7	5	5	5	3	5	5	4	5	3	4	3	5	Intense but not sustained exercise with rapid breathing and excessive sweating	11 to 20 minutes	About once a day
737	Female	Grade Eight	Village	4	4	4	4	4	4	4	4	4	3	3	3	3	3	3	3	3	3	3	3	3	Slight movement	11 to 20 minutes	Less than once a month
738	Female	Grade Eight	Village	2	2	2	2	2	2	2	2	2	2	2	2	4	4	1	2	2	2	2	1	2	Slight movement	Less than 10 minutes	Less than once a month
739	Male	Grade Nine	Village	6	6	6	6	6	6	6	6	6	3	4	4	4	4	4	4	4	4	4	4	4	Intense but not sustained exercise with rapid breathing and excessive sweating	11 to 20 minutes	About once a day
740	Male	Grade Nine	Village	4	4	4	4	4	4	4	4	4	3	3	3	3	3	3	3	3	3	3	3	3	Intense but not sustained exercise with rapid breathing and excessive sweating	11 to 20 minutes	Three to five times a week
741	Female	Grade Seven	Village	4	7	7	7	7	7	7	7	7	5	5	5	5	5	5	5	5	5	3	3	4	Intense but not sustained exercise with rapid breathing and excessive sweating	Less than 10 minutes	Once or twice a week
742	Male	Grade Nine	Village	7	7	6	5	6	6	6	7	7	5	4	4	2	5	4	3	4	4	4	2	3	Intense but not sustained exercise with rapid breathing and excessive sweating	21 to 30 minutes	Three to five times a week
743	Male	Grade Seven	Urban	6	6	6	6	6	6	6	6	6	2	3	3	2	3	3	2	4	3	3	1	3	A more intense, sustained exercise of moderate intensity	21 to 30 minutes	Once or twice a week
744	Female	Grade Eight	Village	6	6	6	6	5	6	7	7	7	4	4	4	5	5	4	5	5	5	4	4	5	Intense but not sustained exercise with rapid breathing and excessive sweating	31 to 40 minutes	Three to five times a week
745	Male	Grade Seven	Village	7	7	7	7	7	7	7	7	7	5	5	1	1	5	3	4	4	4	5	1	4	Intense but not sustained exercise with rapid breathing and excessive sweating	More than 59 minutes	Three to five times a week
746	Male	Grade Seven	Village	4	4	5	3	5	3	3	5	4	2	4	2	4	3	4	3	4	3	4	4	3	A low-intensity, less intense exercise	21 to 30 minutes	Two to three times a month
747	Male	Grade Seven	Village	7	6	6	6	7	6	6	7	7	5	5	4	4	4	4	5	5	5	4	4	4	Intense but not sustained exercise with rapid breathing and excessive sweating	31 to 40 minutes	Three to five times a week
748	Male	Grade Seven	Village	7	5	5	6	6	7	7	7	5	5	5	3	1	5	5	3	5	3	3	1	3	A low-intensity, less intense exercise	11 to 20 minutes	Once or twice a week
749	Male	Grade Nine	Village	7	6	6	6	6	6	5	6	6	4	4	4	4	4	4	4	4	4	4	4	4	A high-intensity, long-lasting exercise with rapid breathing and excessive sweating	Less than 10 minutes	Less than once a month
750	Female	Grade Seven	Village	1	1	1	1	1	1	1	1	1	1	1	1	1	1	1	1	1	1	1	1	1	Slight movement	Less than 10 minutes	Less than once a month
751	Male	Grade Eight	Village	6	4	5	4	5	4	5	5	4	4	4	4	3	4	3	4	4	3	4	4	3	Intense but not sustained exercise with rapid breathing and excessive sweating	11 to 20 minutes	Three to five times a week
752	Female	Grade Seven	Urban	6	6	6	6	6	6	6	6	6	4	4	4	2	4	3	3	4	3	3	2	4	Intense but not sustained exercise with rapid breathing and excessive sweating	21 to 30 minutes	Once or twice a week
753	Male	Grade Seven	Village	7	7	7	7	7	7	7	7	7	5	5	5	5	5	5	5	5	5	5	5	5	Slight movement	Less than 10 minutes	About once a day
754	Male	Grade Seven	Village	7	7	7	7	7	7	1	1	1	5	5	5	1	5	5	3	4	5	4	2	5	Intense but not sustained exercise with rapid breathing and excessive sweating	21 to 30 minutes	About once a day
755	Male	Grade Seven	Urban	7	7	7	7	7	7	7	7	7	5	5	5	2	5	3	5	4	4	4	4	4	Intense but not sustained exercise with rapid breathing and excessive sweating	31 to 40 minutes	Three to five times a week
756	Female	Grade Seven	Urban	5	5	5	5	5	5	5	5	5	3	4	4	4	4	4	4	4	4	4	4	4	Slight movement	11 to 20 minutes	Once or twice a week
757	Female	Grade Eight	Village	4	4	5	5	4	4	4	4	4	4	4	4	4	4	4	4	4	4	4	4	4	Slight movement	11 to 20 minutes	Once or twice a week
758	Male	Grade Seven	Urban	5	3	3	5	5	6	6	6	6	4	2	3	2	3	3	2	3	2	5	1	3	A more intense, sustained exercise of moderate intensity	21 to 30 minutes	Two to three times a month
759	Female	Grade Seven	Village	5	5	5	5	5	4	5	7	7	5	4	4	1	5	4	3	3	3	4	1	3	Slight movement	11 to 20 minutes	Once or twice a week
760	Female	Grade Eight	Village	4	4	4	4	4	4	4	4	4	3	3	3	3	3	3	3	3	1	2	3	2	Slight movement	Less than 10 minutes	About once a day
761	Female	Grade Seven	Urban	6	7	6	7	6	6	6	7	7	4	4	4	1	5	4	3	4	4	4	1	4	A more intense, sustained exercise of moderate intensity	31 to 40 minutes	Once or twice a week
762	Female	Grade Eight	Village	6	6	6	6	6	6	6	6	6	3	4	4	2	4	4	3	4	3	3	2	4	Slight movement	Less than 10 minutes	Once or twice a week
763	Male	Grade Seven	Urban	7	5	4	4	5	5	5	5	5	4	5	5	1	4	3	3	3	3	3	3	3	A low-intensity, less intense exercise	21 to 30 minutes	Two to three times a month
764	Female	Grade Nine	Village	4	4	4	4	4	4	4	4	4	3	3	3	3	3	3	3	3	3	3	3	3	Slight movement	11 to 20 minutes	Once or twice a week
765	Male	Grade Nine	Village	6	6	6	6	6	6	6	6	6	4	4	4	4	4	4	4	4	4	4	4	4	A more intense, sustained exercise of moderate intensity	Less than 10 minutes	Less than once a month
766	Male	Grade Seven	Village	7	7	7	7	7	7	7	7	7	5	5	5	1	5	5	5	5	5	5	1	5	A more intense, sustained exercise of moderate intensity	31 to 40 minutes	About once a day
767	Female	Grade Seven	Village	6	6	6	6	6	6	6	6	6	4	3	3	1	3	3	3	3	3	3	3	3	A low-intensity, less intense exercise	21 to 30 minutes	About once a day
768	Male	Grade Seven	Village	7	7	7	7	7	7	7	7	7	5	5	5	2	5	5	4	5	4	4	2	5	Intense but not sustained exercise with rapid breathing and excessive sweating	31 to 40 minutes	About once a day
769	Female	Grade Eight	Village	7	7	7	7	7	7	7	7	7	5	5	5	3	5	5	5	5	5	5	1	5	Intense but not sustained exercise with rapid breathing and excessive sweating	31 to 40 minutes	About once a day
770	Female	Grade Seven	Village	5	7	7	6	5	7	6	6	6	4	4	3	1	5	3	3	4	2	3	1	4	Slight movement	21 to 30 minutes	Once or twice a week
771	Male	Grade Seven	Urban	7	7	7	7	7	7	7	7	7	5	4	5	1	5	5	3	5	3	5	1	5	Intense but not sustained exercise with rapid breathing and excessive sweating	21 to 30 minutes	Once or twice a week
772	Male	Grade Eight	Village	4	5	5	4	5	2	5	3	5	2	2	2	2	4	3	4	2	3	4	2	3	Intense but not sustained exercise with rapid breathing and excessive sweating	21 to 30 minutes	Two to three times a month
773	Male	Grade Nine	Village	6	6	6	5	6	6	6	6	6	4	4	4	4	4	4	4	4	4	4	4	4	Intense but not sustained exercise with rapid breathing and excessive sweating	11 to 20 minutes	Two to three times a month
774	Female	Grade Seven	Urban	6	5	5	5	5	5	4	5	4	4	3	5	3	4	3	2	4	4	3	4	4	Intense but not sustained exercise with rapid breathing and excessive sweating	31 to 40 minutes	Once or twice a week
775	Male	Grade Seven	Village	7	7	7	7	6	6	7	7	7	1	5	5	1	5	4	4	5	4	4	1	4	A more intense, sustained exercise of moderate intensity	31 to 40 minutes	Three to five times a week
776	Female	Grade Seven	Village	7	7	7	7	4	4	6	4	6	5	5	5	1	5	5	5	5	5	5	1	5	Intense but not sustained exercise with rapid breathing and excessive sweating	21 to 30 minutes	Once or twice a week
777	Female	Grade Seven	Urban	7	6	6	7	7	7	6	6	7	5	5	5	2	4	5	4	3	4	4	2	3	Intense but not sustained exercise with rapid breathing and excessive sweating	21 to 30 minutes	Once or twice a week
778	Female	Grade Seven	Village	7	7	7	7	7	7	7	7	7	5	5	5	5	5	5	5	5	5	5	2	5	A low-intensity, less intense exercise	11 to 20 minutes	Once or twice a week
779	Female	Grade Eight	Village	5	6	6	6	6	6	6	6	6	4	4	4	2	4	4	4	3	3	4	2	4	Intense but not sustained exercise with rapid breathing and excessive sweating	11 to 20 minutes	About once a day
780	Female	Grade Seven	Village	4	4	4	4	4	4	4	4	4	3	3	3	3	3	3	2	3	3	3	3	3	Intense but not sustained exercise with rapid breathing and excessive sweating	11 to 20 minutes	Once or twice a week
781	Female	Grade Seven	Urban	7	6	6	6	6	6	6	6	6	4	5	4	2	4	4	4	4	4	5	2	4	Slight movement	21 to 30 minutes	Once or twice a week
782	Female	Grade Seven	Village	4	4	4	4	5	4	4	4	4	2	3	3	2	3	3	2	3	2	3	2	3	Slight movement	Less than 10 minutes	Two to three times a month
783	Female	Grade Seven	Village	4	5	5	5	4	5	4	4	4	5	4	4	3	3	3	3	3	4	3	4	3	Slight movement	21 to 30 minutes	Three to five times a week
784	Female	Grade Seven	Urban	7	7	7	7	7	7	7	7	7	5	4	3	1	5	5	2	5	4	5	1	5	Intense but not sustained exercise with rapid breathing and excessive sweating	21 to 30 minutes	Once or twice a week
785	Female	Grade Eight	Village	5	5	5	4	5	5	4	4	5	3	3	2	3	4	2	2	2	2	2	2	2	Intense but not sustained exercise with rapid breathing and excessive sweating	11 to 20 minutes	About once a day
786	Male	Grade Seven	Village	7	7	7	7	7	7	7	7	7	5	5	5	1	5	5	5	5	5	5	1	5	Slight movement	21 to 30 minutes	Once or twice a week
787	Female	Grade Seven	Village	7	7	7	7	7	7	7	7	7	5	5	5	5	5	5	5	5	5	5	5	5	A low-intensity, less intense exercise	21 to 30 minutes	Three to five times a week
788	Female	Grade Seven	Urban	5	6	5	5	6	7	5	5	5	2	4	3	2	4	3	3	4	3	3	2	4	Slight movement	11 to 20 minutes	Once or twice a week
789	Male	Grade Nine	Village	4	4	4	4	3	4	4	4	4	3	3	3	3	3	3	3	3	3	3	3	3	A more intense, sustained exercise of moderate intensity	31 to 40 minutes	Once or twice a week
790	Male	Grade Seven	Urban	7	7	7	7	7	7	7	7	7	5	5	5	1	5	5	5	5	5	5	1	5	A more intense, sustained exercise of moderate intensity	21 to 30 minutes	About once a day
791	Male	Grade Seven	Village	7	7	7	7	7	7	7	7	7	5	5	5	5	5	5	5	5	5	5	5	5	A high-intensity, long-lasting exercise with rapid breathing and excessive sweating	31 to 40 minutes	About once a day
792	Male	Grade Nine	Village	5	5	5	5	5	5	5	5	5	4	4	3	1	5	4	3	4	1	4	3	3	A more intense, sustained exercise of moderate intensity	31 to 40 minutes	About once a day
793	Female	Grade Nine	Village	3	6	5	5	5	5	5	5	5	4	4	4	4	4	4	4	4	4	4	4	4	Slight movement	21 to 30 minutes	Once or twice a week
794	Female	Grade Seven	Urban	4	4	4	4	4	4	4	4	4	3	3	1	3	3	3	3	3	1	1	3	1	Slight movement	11 to 20 minutes	Once or twice a week
795	Female	Grade Eight	Urban	6	6	6	6	6	6	6	6	6	3	4	3	2	4	3	3	3	3	3	2	3	Slight movement	11 to 20 minutes	About once a day
796	Male	Grade Seven	Village	6	6	6	6	6	6	6	6	6	5	4	4	1	5	5	5	5	5	5	5	5	Intense but not sustained exercise with rapid breathing and excessive sweating	11 to 20 minutes	Three to five times a week
797	Female	Grade Nine	Village	4	4	4	4	4	4	4	4	4	3	3	3	3	3	3	3	3	3	3	3	3	Slight movement	11 to 20 minutes	Three to five times a week
798	Female	Grade Seven	Village	3	1	2	1	2	1	1	1	1	1	1	1	5	1	1	1	1	1	1	5	1	Slight movement	Less than 10 minutes	Less than once a month
799	Male	Grade Seven	Village	7	7	7	7	7	7	7	7	7	5	5	5	5	5	5	5	5	5	5	5	5	A high-intensity, long-lasting exercise with rapid breathing and excessive sweating	More than 59 minutes	About once a day
800	Male	Grade Seven	Urban	6	6	5	7	5	5	6	6	5	4	4	3	3	4	4	3	3	4	4	4	1	Intense but not sustained exercise with rapid breathing and excessive sweating	21 to 30 minutes	Three to five times a week
801	Male	Grade Seven	Urban	7	7	7	7	7	7	7	7	7	5	4	4	4	4	4	5	4	5	4	3	5	A high-intensity, long-lasting exercise with rapid breathing and excessive sweating	More than 59 minutes	About once a day
802	Female	Grade Nine	Village	7	7	7	7	7	7	7	7	7	4	3	1	3	3	3	3	3	3	2	2	3	Intense but not sustained exercise with rapid breathing and excessive sweating	21 to 30 minutes	About once a day
803	Male	Grade Eight	Village	7	6	6	6	6	6	6	6	6	4	4	4	4	4	4	4	4	4	4	4	4	A low-intensity, less intense exercise	Less than 10 minutes	Once or twice a week
804	Male	Grade Seven	Village	7	7	7	7	7	7	7	7	7	5	5	5	5	5	5	5	5	5	5	5	5	Intense but not sustained exercise with rapid breathing and excessive sweating	21 to 30 minutes	About once a day
805	Male	Grade Seven	Village	5	5	5	4	4	5	4	5	5	3	3	3	3	3	3	3	3	3	3	3	3	Slight movement	11 to 20 minutes	About once a day
806	Male	Grade Seven	Village	7	7	7	7	7	7	7	7	7	5	5	5	5	5	5	5	5	5	5	5	5	A high-intensity, long-lasting exercise with rapid breathing and excessive sweating	21 to 30 minutes	About once a day
807	Female	Grade Nine	Village	6	7	6	6	6	6	5	6	5	4	5	3	2	5	4	4	3	2	3	2	4	Intense but not sustained exercise with rapid breathing and excessive sweating	31 to 40 minutes	Once or twice a week
808	Female	Grade Seven	Village	7	7	7	6	5	7	6	5	6	5	4	4	1	5	5	4	5	3	5	1	5	Slight movement	11 to 20 minutes	Once or twice a week
809	Female	Grade Nine	Urban	4	4	3	3	3	4	3	4	4	3	1	1	1	3	1	1	1	1	1	1	3	Slight movement	21 to 30 minutes	Three to five times a week
810	Female	Grade Seven	Village	7	6	5	5	5	5	5	5	5	4	4	4	3	4	3	3	3	3	3	3	3	Slight movement	11 to 20 minutes	Three to five times a week
811	Male	Grade Nine	Village	7	7	7	7	7	7	7	7	7	5	1	1	1	1	5	5	5	5	1	1	5	Intense but not sustained exercise with rapid breathing and excessive sweating	21 to 30 minutes	Once or twice a week
812	Female	Grade Seven	Urban	7	7	7	7	6	6	6	6	6	2	4	3	2	3	3	3	5	4	3	2	5	Intense but not sustained exercise with rapid breathing and excessive sweating	31 to 40 minutes	Once or twice a week
813	Female	Grade Seven	Village	4	5	5	6	7	7	5	6	6	3	3	3	1	5	4	2	2	3	2	2	3	Slight movement	21 to 30 minutes	About once a day
814	Female	Grade Seven	Village	6	6	6	6	6	6	6	6	6	4	4	4	1	4	4	3	4	4	3	1	4	A low-intensity, less intense exercise	11 to 20 minutes	Once or twice a week
815	Male	Grade Seven	Village	7	7	7	7	7	7	7	7	7	5	5	5	1	5	5	5	5	5	5	1	5	Intense but not sustained exercise with rapid breathing and excessive sweating	11 to 20 minutes	Once or twice a week
816	Female	Grade Seven	Village	7	7	6	7	6	6	6	6	6	4	4	4	1	5	4	3	4	4	4	1	4	Intense but not sustained exercise with rapid breathing and excessive sweating	21 to 30 minutes	Three to five times a week
817	Male	Grade Seven	Village	7	7	7	7	7	7	7	7	7	5	5	5	5	5	5	5	5	5	5	5	5	Intense but not sustained exercise with rapid breathing and excessive sweating	21 to 30 minutes	Once or twice a week
818	Female	Grade Nine	Village	1	6	6	6	6	6	6	6	6	2	3	3	2	4	3	3	5	3	4	2	4	Slight movement	11 to 20 minutes	About once a day
819	Male	Grade Seven	Village	5	6	5	5	5	5	6	6	6	5	5	5	1	5	5	4	4	4	4	1	4	Slight movement	11 to 20 minutes	Two to three times a month
820	Female	Grade Seven	Urban	7	7	7	7	7	7	7	7	7	2	5	1	1	5	3	3	5	3	3	1	5	Intense but not sustained exercise with rapid breathing and excessive sweating	31 to 40 minutes	Once or twice a week
821	Female	Grade Seven	Village	7	7	7	7	7	7	7	7	7	5	5	5	5	5	5	5	5	5	5	3	5	A low-intensity, less intense exercise	Less than 10 minutes	Once or twice a week
822	Female	Grade Nine	Village	5	5	5	4	4	4	4	4	4	4	3	3	3	4	4	3	4	3	4	2	4	Intense but not sustained exercise with rapid breathing and excessive sweating	11 to 20 minutes	About once a day
823	Female	Grade Seven	Village	6	6	6	7	7	7	7	7	7	5	5	4	1	5	4	3	4	3	4	1	4	Slight movement	11 to 20 minutes	About once a day
824	Male	Grade Seven	Urban	5	5	5	5	4	5	5	5	5	4	4	3	1	3	3	2	5	3	4	1	3	A more intense, sustained exercise of moderate intensity	21 to 30 minutes	Once or twice a week
825	Male	Grade Nine	Village	7	7	5	7	6	7	7	7	7	4	5	5	2	5	4	4	4	3	5	2	4	A more intense, sustained exercise of moderate intensity	11 to 20 minutes	Once or twice a week
826	Female	Grade Seven	Urban	7	7	7	7	7	7	7	7	7	5	5	5	5	5	5	5	5	5	5	5	5	Slight movement	31 to 40 minutes	Three to five times a week
827	Female	Grade Nine	Village	6	6	6	6	5	6	6	6	6	5	4	4	1	4	3	3	3	3	3	3	3	A low-intensity, less intense exercise	11 to 20 minutes	Once or twice a week
828	Female	Grade Seven	Village	7	7	7	7	7	7	7	7	7	5	5	5	2	5	5	3	3	3	2	3	5	Slight movement	11 to 20 minutes	About once a day
829	Male	Grade Seven	Village	7	7	7	7	7	7	7	7	7	5	5	5	3	5	5	5	5	5	4	3	5	Intense but not sustained exercise with rapid breathing and excessive sweating	21 to 30 minutes	About once a day
830	Female	Grade Nine	Village	6	7	6	7	7	6	6	5	5	4	3	4	2	4	3	3	2	3	3	2	2	Intense but not sustained exercise with rapid breathing and excessive sweating	31 to 40 minutes	About once a day
831	Female	Grade Nine	Village	7	7	7	7	7	7	7	7	7	4	3	3	1	4	3	3	5	3	3	5	5	Slight movement	11 to 20 minutes	Once or twice a week
832	Female	Grade Seven	Village	7	7	7	6	5	6	6	7	6	5	5	5	1	5	5	4	5	4	4	1	5	A more intense, sustained exercise of moderate intensity	21 to 30 minutes	About once a day
833	Male	Grade Seven	Village	7	7	7	7	7	7	7	7	7	5	5	5	1	5	5	4	5	5	5	1	5	Intense but not sustained exercise with rapid breathing and excessive sweating	11 to 20 minutes	Once or twice a week
834	Male	Grade Nine	Village	7	7	7	7	7	7	7	6	6	4	4	4	4	4	4	4	4	4	4	4	4	A high-intensity, long-lasting exercise with rapid breathing and excessive sweating	11 to 20 minutes	Three to five times a week
835	Male	Grade Nine	Village	5	6	6	5	5	5	5	5	5	2	3	4	3	4	3	2	3	2	2	2	2	Slight movement	11 to 20 minutes	Once or twice a week
836	Female	Grade Eight	Village	6	6	6	6	6	6	6	6	6	1	3	3	3	4	4	3	2	2	2	2	2	Slight movement	11 to 20 minutes	Once or twice a week
837	Female	Grade Seven	Urban	5	5	5	5	5	5	5	5	5	2	3	2	2	4	3	2	3	2	2	2	3	Intense but not sustained exercise with rapid breathing and excessive sweating	21 to 30 minutes	Two to three times a month
838	Female	Grade Nine	Village	5	7	7	6	6	6	6	6	6	3	3	3	3	3	3	3	3	3	3	3	3	A low-intensity, less intense exercise	Less than 10 minutes	About once a day
839	Female	Grade Seven	Village	6	6	6	6	6	6	6	6	6	4	4	3	2	4	4	3	4	3	3	2	4	Slight movement	21 to 30 minutes	Once or twice a week
840	Male	Grade Eight	Village	7	7	7	7	7	7	7	7	7	5	5	5	5	5	5	5	5	5	5	5	5	Intense but not sustained exercise with rapid breathing and excessive sweating	More than 59 minutes	About once a day
841	Female	Grade Nine	Village	7	7	7	7	7	7	7	7	5	5	5	5	1	5	5	1	5	5	5	1	5	Slight movement	11 to 20 minutes	Three to five times a week
842	Female	Grade Nine	Village	5	5	5	5	5	5	6	6	6	5	4	4	3	5	4	4	3	4	3	4	4	A more intense, sustained exercise of moderate intensity	21 to 30 minutes	Once or twice a week
843	Female	Grade Seven	Village	7	7	7	7	7	7	7	7	7	5	5	5	5	5	5	5	5	5	5	1	5	Intense but not sustained exercise with rapid breathing and excessive sweating	31 to 40 minutes	Three to five times a week
844	Male	Grade Eight	Village	7	7	7	7	7	7	7	7	7	5	5	5	5	5	5	5	5	5	5	5	5	Slight movement	21 to 30 minutes	Three to five times a week
845	Male	Grade Eight	Village	4	4	4	4	4	4	4	4	4	3	3	3	3	3	3	3	3	3	3	3	3	Slight movement	11 to 20 minutes	About once a day
846	Female	Grade Eight	Village	4	3	4	4	4	4	3	3	5	4	3	2	2	4	3	2	3	2	2	2	3	Intense but not sustained exercise with rapid breathing and excessive sweating	Less than 10 minutes	Once or twice a week
847	Male	Grade Seven	Urban	7	7	5	5	4	6	5	4	5	4	5	4	1	4	4	5	4	4	3	1	3	Intense but not sustained exercise with rapid breathing and excessive sweating	11 to 20 minutes	Once or twice a week
848	Male	Grade Seven	Urban	7	7	7	7	7	7	7	7	7	5	5	5	5	5	5	5	3	5	2	2	5	A more intense, sustained exercise of moderate intensity	31 to 40 minutes	Three to five times a week
849	Female	Grade Seven	Village	6	5	6	6	6	6	6	6	6	4	3	4	2	4	4	3	4	3	4	2	4	Slight movement	11 to 20 minutes	Once or twice a week
850	Female	Grade Seven	Village	5	3	5	4	3	5	4	4	3	5	4	3	2	5	3	2	3	2	2	2	5	Intense but not sustained exercise with rapid breathing and excessive sweating	21 to 30 minutes	Once or twice a week
851	Male	Grade Eight	Urban	7	7	7	7	7	7	7	7	7	5	4	4	4	4	3	3	4	3	4	4	4	A low-intensity, less intense exercise	21 to 30 minutes	Once or twice a week
852	Male	Grade Eight	Urban	7	7	7	7	7	7	7	7	7	1	5	5	1	5	3	4	5	4	3	1	5	Intense but not sustained exercise with rapid breathing and excessive sweating	11 to 20 minutes	Once or twice a week
853	Female	Grade Nine	Village	6	6	6	6	6	6	6	6	6	5	4	4	2	5	5	4	4	4	4	3	4	A low-intensity, less intense exercise	21 to 30 minutes	Once or twice a week
854	Female	Grade Seven	Village	7	5	4	6	6	7	5	6	6	3	4	3	1	5	5	3	4	3	3	2	5	Intense but not sustained exercise with rapid breathing and excessive sweating	21 to 30 minutes	Once or twice a week
855	Male	Grade Seven	Village	4	5	4	4	4	4	4	5	4	4	4	3	2	4	4	2	4	3	3	2	3	Slight movement	21 to 30 minutes	About once a day
856	Female	Grade Eight	Village	7	7	7	7	7	7	7	7	7	5	5	5	3	5	5	3	5	3	3	2	5	A low-intensity, less intense exercise	21 to 30 minutes	Once or twice a week
857	Male	Grade Seven	Village	7	7	7	5	5	7	7	7	7	1	5	5	1	5	5	5	5	5	5	1	5	Intense but not sustained exercise with rapid breathing and excessive sweating	More than 59 minutes	Three to five times a week
858	Female	Grade Eight	Urban	6	6	6	6	6	6	6	6	6	4	2	1	3	4	3	1	3	1	1	1	3	Intense but not sustained exercise with rapid breathing and excessive sweating	Less than 10 minutes	Once or twice a week
859	Female	Grade Eight	Village	7	6	7	7	7	7	7	7	7	4	4	3	1	4	3	3	3	4	3	2	3	Slight movement	11 to 20 minutes	Once or twice a week
860	Male	Grade Eight	Village	7	7	7	7	7	7	7	7	7	5	5	5	3	5	4	4	5	5	4	4	5	A more intense, sustained exercise of moderate intensity	21 to 30 minutes	About once a day
861	Male	Grade Seven	Village	7	6	6	5	6	5	6	6	5	4	4	3	2	4	4	3	3	3	3	2	3	Intense but not sustained exercise with rapid breathing and excessive sweating	11 to 20 minutes	Once or twice a week
862	Female	Grade Seven	Village	6	6	7	7	7	7	7	7	7	5	4	5	1	5	5	3	4	3	3	1	5	A low-intensity, less intense exercise	11 to 20 minutes	Three to five times a week
863	Female	Grade Eight	Village	6	6	6	6	6	6	6	6	6	1	4	3	1	5	3	3	4	3	3	3	3	Intense but not sustained exercise with rapid breathing and excessive sweating	21 to 30 minutes	Once or twice a week
864	Female	Grade Nine	Village	7	7	7	5	5	5	4	4	5	5	4	5	1	5	5	5	5	4	4	1	5	Intense but not sustained exercise with rapid breathing and excessive sweating	11 to 20 minutes	Three to five times a week
865	Female	Grade Seven	Village	6	7	5	5	5	6	6	5	5	3	4	4	2	4	4	3	4	4	5	1	4	A low-intensity, less intense exercise	11 to 20 minutes	Three to five times a week
866	Female	Grade Nine	Village	4	4	5	5	5	5	5	4	5	3	3	3	3	3	3	2	3	2	3	2	3	A low-intensity, less intense exercise	11 to 20 minutes	Once or twice a week
867	Male	Grade Eight	Urban	7	7	7	7	7	7	7	7	7	5	5	5	1	5	5	4	5	3	4	1	5	A more intense, sustained exercise of moderate intensity	More than 59 minutes	Three to five times a week
868	Male	Grade Seven	Village	6	6	6	6	6	6	6	6	6	4	4	4	2	4	4	3	4	3	3	3	3	A low-intensity, less intense exercise	11 to 20 minutes	Two to three times a month
869	Female	Grade Seven	Village	6	5	5	6	5	6	6	6	6	5	4	4	2	4	3	2	3	3	2	3	3	Intense but not sustained exercise with rapid breathing and excessive sweating	More than 59 minutes	Once or twice a week
870	Male	Grade Eight	Village	6	2	2	4	6	3	6	4	3	3	4	3	2	4	2	4	2	3	5	1	3	A low-intensity, less intense exercise	More than 59 minutes	About once a day
871	Female	Grade Seven	Village	7	7	7	7	7	7	7	7	7	3	4	4	2	5	5	3	4	3	2	2	3	A low-intensity, less intense exercise	Less than 10 minutes	About once a day
872	Female	Grade Seven	Village	5	5	5	5	5	5	5	5	5	4	4	4	4	4	3	3	3	3	3	1	3	A more intense, sustained exercise of moderate intensity	21 to 30 minutes	Once or twice a week
873	Female	Grade Seven	Village	7	7	7	7	7	7	7	7	7	4	5	5	2	5	5	5	5	5	5	2	5	Slight movement	21 to 30 minutes	About once a day
874	Male	Grade Eight	Village	6	6	6	6	6	6	6	6	6	3	3	3	3	4	3	3	3	3	3	3	3	Intense but not sustained exercise with rapid breathing and excessive sweating	11 to 20 minutes	About once a day
875	Female	Grade Seven	Village	7	7	7	7	7	7	7	7	7	1	5	5	1	5	5	5	5	5	5	1	5	Slight movement	11 to 20 minutes	Three to five times a week
876	Male	Grade Eight	Village	7	7	7	7	7	7	7	7	7	5	5	5	1	5	5	3	4	3	3	1	3	A high-intensity, long-lasting exercise with rapid breathing and excessive sweating	11 to 20 minutes	Once or twice a week
877	Male	Grade Seven	Village	7	7	7	7	7	7	7	7	7	5	5	5	1	5	5	5	5	5	5	5	5	Slight movement	21 to 30 minutes	Three to five times a week
878	Female	Grade Seven	Village	7	7	7	7	7	7	7	7	7	5	5	5	1	5	5	5	5	5	5	1	5	A low-intensity, less intense exercise	Less than 10 minutes	Three to five times a week
879	Male	Grade Eight	Village	4	4	4	4	4	4	4	4	4	3	3	3	3	3	3	3	3	3	3	3	3	Intense but not sustained exercise with rapid breathing and excessive sweating	21 to 30 minutes	About once a day
880	Female	Grade Seven	Village	7	7	7	7	7	7	7	7	7	5	5	5	5	5	5	5	5	5	5	5	5	Intense but not sustained exercise with rapid breathing and excessive sweating	11 to 20 minutes	Once or twice a week
881	Male	Grade Eight	Village	7	7	7	7	7	7	7	7	7	5	5	5	5	5	5	5	5	5	5	5	5	Slight movement	Less than 10 minutes	Less than once a month
882	Male	Grade Seven	Village	5	5	5	3	5	2	3	4	4	3	3	4	2	3	2	3	2	3	4	2	4	Intense but not sustained exercise with rapid breathing and excessive sweating	11 to 20 minutes	Less than once a month
883	Male	Grade Eight	Village	7	7	7	7	5	5	6	7	7	5	5	3	1	5	3	3	5	3	3	1	5	Intense but not sustained exercise with rapid breathing and excessive sweating	31 to 40 minutes	Once or twice a week
884	Female	Grade Eight	Village	6	6	6	6	6	6	6	6	6	4	4	4	4	4	4	4	4	4	4	4	4	A low-intensity, less intense exercise	11 to 20 minutes	Once or twice a week
885	Female	Grade Nine	Village	4	4	4	4	4	4	4	4	4	3	3	3	3	3	3	1	3	3	3	3	3	Intense but not sustained exercise with rapid breathing and excessive sweating	11 to 20 minutes	Once or twice a week
886	Female	Grade Seven	Village	7	7	7	7	7	7	7	7	7	5	5	4	1	5	5	4	5	4	4	3	4	A low-intensity, less intense exercise	11 to 20 minutes	Two to three times a month
887	Female	Grade Nine	Village	6	6	6	6	6	6	6	6	6	4	4	4	4	4	4	4	4	4	4	3	4	A low-intensity, less intense exercise	31 to 40 minutes	Three to five times a week
888	Female	Grade Nine	Urban	7	6	6	5	5	5	5	5	5	3	4	3	2	4	4	2	3	2	2	2	2	Slight movement	21 to 30 minutes	Three to five times a week
889	Female	Grade Seven	Village	6	6	6	6	6	6	6	6	6	4	4	4	4	4	4	2	4	3	3	3	4	Intense but not sustained exercise with rapid breathing and excessive sweating	11 to 20 minutes	About once a day
890	Male	Grade Eight	Urban	7	6	6	5	5	7	7	7	7	4	2	3	1	4	2	1	3	1	2	3	3	A more intense, sustained exercise of moderate intensity	11 to 20 minutes	Two to three times a month
891	Female	Grade Nine	Village	5	7	5	7	6	6	6	6	6	5	5	5	1	5	5	3	4	3	3	1	5	Slight movement	Less than 10 minutes	About once a day
892	Female	Grade Seven	Village	7	7	7	7	7	7	7	7	7	5	5	5	5	5	5	5	5	5	5	3	5	A low-intensity, less intense exercise	11 to 20 minutes	Three to five times a week
893	Male	Grade Nine	Urban	5	6	6	5	6	5	5	5	5	4	4	4	4	4	4	4	4	4	4	3	4	Intense but not sustained exercise with rapid breathing and excessive sweating	11 to 20 minutes	Two to three times a month
894	Female	Grade Seven	Village	5	5	4	6	6	6	6	6	6	3	2	3	1	4	4	1	4	2	2	1	4	Slight movement	31 to 40 minutes	Two to three times a month
895	Male	Grade Seven	Village	7	7	7	7	7	7	7	7	7	5	5	5	3	5	4	5	5	5	5	4	5	A low-intensity, less intense exercise	11 to 20 minutes	Once or twice a week
896	Male	Grade Seven	Village	7	6	7	7	6	6	7	7	7	4	4	4	2	5	4	3	4	3	4	1	4	A more intense, sustained exercise of moderate intensity	31 to 40 minutes	About once a day
897	Male	Grade Eight	Village	5	3	3	4	4	4	4	4	4	3	3	3	3	3	3	3	3	3	3	3	3	A more intense, sustained exercise of moderate intensity	Less than 10 minutes	Less than once a month
898	Male	Grade Eight	Village	6	6	6	6	6	6	6	6	6	4	4	4	4	4	4	4	4	4	4	4	4	Slight movement	21 to 30 minutes	About once a day
899	Female	Grade Seven	Village	7	7	7	7	5	7	5	5	5	5	4	4	1	5	4	3	4	3	3	1	4	Slight movement	21 to 30 minutes	About once a day
900	Female	Grade Nine	Urban	7	7	7	6	7	7	7	7	7	5	5	5	1	5	5	5	5	5	5	1	5	A more intense, sustained exercise of moderate intensity	21 to 30 minutes	Three to five times a week
901	Female	Grade Seven	Village	6	6	6	7	6	6	6	6	6	5	5	5	1	5	5	4	4	4	4	1	4	Intense but not sustained exercise with rapid breathing and excessive sweating	21 to 30 minutes	About once a day
902	Male	Grade Seven	Village	7	7	7	6	6	6	6	6	6	4	4	4	3	3	4	3	3	3	3	3	4	A low-intensity, less intense exercise	21 to 30 minutes	About once a day
903	Female	Grade Eight	Village	7	7	7	7	7	7	7	7	7	5	5	5	5	5	5	5	5	5	5	5	5	A high-intensity, long-lasting exercise with rapid breathing and excessive sweating	11 to 20 minutes	Once or twice a week
904	Female	Grade Seven	Village	6	7	6	5	5	5	5	5	5	3	3	3	1	5	4	2	4	3	3	2	3	Slight movement	21 to 30 minutes	About once a day
905	Male	Grade Seven	Village	7	7	7	7	7	7	7	7	7	5	5	5	1	5	5	1	5	5	5	1	5	Intense but not sustained exercise with rapid breathing and excessive sweating	21 to 30 minutes	Three to five times a week
906	Female	Grade Seven	Urban	4	4	4	4	4	4	4	4	4	3	3	3	3	3	3	2	3	1	2	3	3	Intense but not sustained exercise with rapid breathing and excessive sweating	31 to 40 minutes	Three to five times a week
907	Male	Grade Eight	Village	7	7	7	7	7	7	7	7	7	4	4	4	1	5	4	4	4	3	4	2	4	Intense but not sustained exercise with rapid breathing and excessive sweating	11 to 20 minutes	About once a day
908	Female	Grade Seven	Village	7	7	7	7	7	7	7	7	7	5	5	5	1	5	5	3	4	4	5	1	5	Intense but not sustained exercise with rapid breathing and excessive sweating	11 to 20 minutes	Three to five times a week
909	Male	Grade Seven	Village	7	5	4	5	4	5	6	7	4	4	3	3	4	3	4	5	2	5	4	3	3	Slight movement	Less than 10 minutes	Less than once a month
910	Male	Grade Nine	Village	7	7	7	7	7	7	7	7	7	5	5	5	1	5	5	5	5	5	5	1	5	A high-intensity, long-lasting exercise with rapid breathing and excessive sweating	31 to 40 minutes	About once a day
911	Male	Grade Eight	Urban	7	7	7	7	7	7	7	7	7	5	5	5	1	5	5	4	5	5	3	2	5	A more intense, sustained exercise of moderate intensity	11 to 20 minutes	Once or twice a week
912	Male	Grade Seven	Village	7	7	7	7	7	7	7	7	7	4	3	3	1	4	3	3	3	3	3	1	3	A low-intensity, less intense exercise	11 to 20 minutes	Three to five times a week
913	Male	Grade Seven	Village	4	4	4	4	4	4	4	4	4	3	5	5	5	5	3	3	3	3	3	3	3	Slight movement	11 to 20 minutes	About once a day
914	Female	Grade Seven	Village	6	5	5	5	5	6	5	6	7	5	5	5	5	5	5	5	5	5	5	5	5	Intense but not sustained exercise with rapid breathing and excessive sweating	21 to 30 minutes	Once or twice a week
915	Female	Grade Nine	Village	7	7	7	7	7	7	7	7	7	3	3	3	1	5	2	1	3	1	3	1	3	A low-intensity, less intense exercise	31 to 40 minutes	Three to five times a week
916	Male	Grade Seven	Village	7	7	7	7	7	7	7	7	7	5	5	5	5	5	5	5	5	5	5	5	5	Intense but not sustained exercise with rapid breathing and excessive sweating	11 to 20 minutes	Three to five times a week
917	Female	Grade Seven	Village	7	7	7	7	7	7	7	7	7	5	5	5	5	5	5	3	5	5	5	1	5	Intense but not sustained exercise with rapid breathing and excessive sweating	21 to 30 minutes	About once a day
918	Female	Grade Seven	Urban	5	5	5	5	5	5	5	5	5	4	4	4	2	4	4	1	4	2	3	2	4	Slight movement	11 to 20 minutes	About once a day
919	Female	Grade Nine	Village	6	6	6	5	5	5	5	5	5	3	3	3	2	5	4	3	3	2	2	2	3	Intense but not sustained exercise with rapid breathing and excessive sweating	21 to 30 minutes	Once or twice a week
920	Female	Grade Seven	Urban	3	5	5	5	6	7	5	5	5	4	4	4	2	4	4	3	4	3	4	2	4	Slight movement	11 to 20 minutes	Three to five times a week
921	Male	Grade Seven	Village	7	7	4	6	7	7	6	7	6	1	5	4	1	5	3	4	5	5	4	1	5	Intense but not sustained exercise with rapid breathing and excessive sweating	11 to 20 minutes	About once a day
922	Male	Grade Seven	Village	7	7	7	7	7	6	6	6	6	1	5	5	5	5	5	5	5	5	5	5	5	Slight movement	21 to 30 minutes	Once or twice a week
923	Male	Grade Seven	Village	6	6	6	6	6	6	6	6	6	4	4	4	4	4	4	4	4	4	4	4	4	Intense but not sustained exercise with rapid breathing and excessive sweating	11 to 20 minutes	Once or twice a week
924	Female	Grade Nine	Village	6	7	7	5	5	5	5	5	5	5	4	4	3	5	3	3	4	3	3	3	4	Intense but not sustained exercise with rapid breathing and excessive sweating	11 to 20 minutes	About once a day
925	Female	Grade Seven	Village	7	7	7	7	7	7	7	7	7	5	5	5	1	5	5	5	5	5	5	1	5	A high-intensity, long-lasting exercise with rapid breathing and excessive sweating	21 to 30 minutes	Three to five times a week
926	Female	Grade Eight	Village	7	7	7	7	7	7	7	7	7	5	5	5	5	5	2	5	5	5	5	1	5	Intense but not sustained exercise with rapid breathing and excessive sweating	Less than 10 minutes	Less than once a month
927	Female	Grade Nine	Village	7	4	4	4	4	4	4	4	4	3	3	3	3	3	3	3	3	3	3	3	3	Slight movement	31 to 40 minutes	About once a day
928	Male	Grade Nine	Village	4	4	4	4	4	4	4	4	4	3	3	3	3	3	3	3	3	3	3	3	3	A more intense, sustained exercise of moderate intensity	More than 59 minutes	About once a day
929	Male	Grade Seven	Village	7	7	7	7	7	7	7	7	7	5	5	5	5	5	5	4	5	5	5	5	5	Intense but not sustained exercise with rapid breathing and excessive sweating	21 to 30 minutes	About once a day
930	Female	Grade Seven	Village	7	7	7	7	7	7	7	7	7	5	5	5	1	5	5	3	5	4	4	1	5	Intense but not sustained exercise with rapid breathing and excessive sweating	11 to 20 minutes	About once a day
931	Female	Grade Nine	Urban	7	7	7	6	6	6	6	6	6	5	5	5	3	5	4	3	3	4	3	3	3	A more intense, sustained exercise of moderate intensity	31 to 40 minutes	Two to three times a month
932	Male	Grade Seven	Village	7	7	7	7	7	7	7	7	7	5	5	5	1	5	5	5	5	5	5	1	5	Intense but not sustained exercise with rapid breathing and excessive sweating	21 to 30 minutes	Three to five times a week
933	Female	Grade Seven	Village	5	5	5	5	5	5	5	5	5	4	4	3	2	3	3	3	3	3	2	2	3	A low-intensity, less intense exercise	11 to 20 minutes	About once a day
934	Female	Grade Seven	Village	4	3	4	3	3	4	3	3	3	5	2	2	2	3	2	2	3	2	2	2	2	A low-intensity, less intense exercise	21 to 30 minutes	Three to five times a week
935	Male	Grade Seven	Village	7	7	7	7	7	7	7	7	7	5	5	5	1	5	5	3	5	4	3	1	5	A low-intensity, less intense exercise	11 to 20 minutes	Once or twice a week
936	Male	Grade Seven	Urban	4	4	4	4	4	4	4	4	4	3	3	3	3	3	3	3	3	3	3	3	3	A low-intensity, less intense exercise	31 to 40 minutes	Three to five times a week
937	Male	Grade Eight	Urban	7	7	7	7	7	7	1	7	7	1	4	1	1	5	1	1	1	4	4	2	2	A more intense, sustained exercise of moderate intensity	More than 59 minutes	About once a day
938	Male	Grade Seven	Village	7	6	6	7	7	7	7	7	7	5	5	5	4	5	5	5	5	4	5	4	5	A more intense, sustained exercise of moderate intensity	31 to 40 minutes	Three to five times a week
939	Male	Grade Seven	Village	7	7	7	6	6	6	7	5	6	5	4	3	2	5	5	4	3	3	3	2	3	Slight movement	11 to 20 minutes	Once or twice a week
940	Male	Grade Nine	Village	7	7	7	7	7	7	7	7	5	1	5	5	1	5	5	3	3	3	5	3	3	Intense but not sustained exercise with rapid breathing and excessive sweating	31 to 40 minutes	About once a day
941	Male	Grade Seven	Village	5	5	5	5	5	5	6	6	6	5	4	4	5	3	4	4	5	4	4	5	5	A low-intensity, less intense exercise	More than 59 minutes	About once a day
942	Female	Grade Eight	Village	7	6	7	5	5	5	5	5	5	4	4	4	1	5	4	3	3	2	5	3	3	Slight movement	11 to 20 minutes	About once a day
943	Female	Grade Nine	Village	7	7	7	7	7	7	7	7	7	5	4	4	2	4	4	3	3	3	4	2	4	Intense but not sustained exercise with rapid breathing and excessive sweating	11 to 20 minutes	Once or twice a week
944	Male	Grade Eight	Village	5	5	5	5	5	5	5	5	5	4	4	4	4	4	4	4	4	4	4	4	4	Intense but not sustained exercise with rapid breathing and excessive sweating	21 to 30 minutes	Once or twice a week
945	Female	Grade Nine	Village	1	1	1	4	4	4	4	4	4	1	1	1	1	1	1	1	1	1	1	1	1	Slight movement	Less than 10 minutes	Once or twice a week
946	Female	Grade Eight	Urban	5	5	5	5	5	5	5	5	1	4	3	3	1	3	4	2	3	2	2	2	2	Slight movement	11 to 20 minutes	Once or twice a week
947	Male	Grade Seven	Village	7	7	7	7	7	7	7	7	7	5	5	5	1	5	5	3	5	3	3	2	3	Intense but not sustained exercise with rapid breathing and excessive sweating	11 to 20 minutes	Two to three times a month
948	Male	Grade Eight	Village	5	5	5	5	5	5	5	5	5	4	4	4	4	4	4	4	4	4	4	4	4	A more intense, sustained exercise of moderate intensity	31 to 40 minutes	Once or twice a week
949	Female	Grade Seven	Village	7	7	7	7	7	7	7	7	7	5	5	5	5	5	5	5	5	5	5	5	5	Slight movement	11 to 20 minutes	Once or twice a week
950	Male	Grade Eight	Village	3	3	3	3	3	3	3	3	3	3	3	3	3	3	3	3	3	3	3	3	3	Intense but not sustained exercise with rapid breathing and excessive sweating	Less than 10 minutes	Less than once a month
951	Female	Grade Seven	Village	7	7	7	7	7	7	7	7	7	5	5	5	5	5	5	3	5	5	5	3	5	A low-intensity, less intense exercise	21 to 30 minutes	Once or twice a week
952	Male	Grade Eight	Urban	7	7	7	7	7	7	7	7	7	5	3	3	1	5	3	2	5	3	3	1	4	Intense but not sustained exercise with rapid breathing and excessive sweating	21 to 30 minutes	About once a day
953	Male	Grade Seven	Village	7	7	7	7	7	7	7	7	7	5	5	5	5	5	5	5	5	5	5	5	5	A more intense, sustained exercise of moderate intensity	31 to 40 minutes	Three to five times a week
954	Male	Grade Seven	Urban	7	7	7	7	7	7	7	7	7	5	5	5	1	5	5	5	5	5	5	1	5	Intense but not sustained exercise with rapid breathing and excessive sweating	21 to 30 minutes	About once a day
955	Male	Grade Seven	Village	7	7	7	7	7	7	7	7	7	5	5	5	5	5	5	5	5	5	5	3	5	A more intense, sustained exercise of moderate intensity	21 to 30 minutes	Once or twice a week
956	Male	Grade Nine	Village	7	7	7	7	7	7	7	7	7	5	3	5	3	4	4	4	4	4	4	4	4	A more intense, sustained exercise of moderate intensity	11 to 20 minutes	About once a day
957	Female	Grade Seven	Village	5	7	7	7	7	7	7	6	7	5	5	5	5	5	5	4	5	4	5	4	5	Slight movement	11 to 20 minutes	About once a day
958	Female	Grade Seven	Village	7	6	6	5	5	5	5	5	5	4	4	4	2	4	4	4	4	4	4	4	4	Intense but not sustained exercise with rapid breathing and excessive sweating	Less than 10 minutes	Once or twice a week
959	Male	Grade Nine	Village	7	7	7	7	7	7	7	7	7	5	5	5	5	5	5	5	5	5	5	5	5	A more intense, sustained exercise of moderate intensity	11 to 20 minutes	About once a day
960	Female	Grade Seven	Village	4	4	4	4	4	4	4	4	4	3	3	3	3	3	3	3	3	3	3	3	3	Slight movement	Less than 10 minutes	Once or twice a week
961	Male	Grade Seven	Village	4	4	4	4	4	4	4	4	4	3	3	3	2	4	4	3	3	3	3	2	3	A low-intensity, less intense exercise	21 to 30 minutes	About once a day
962	Female	Grade Seven	Village	6	6	6	6	6	6	6	6	6	4	4	4	1	4	2	2	4	2	2	2	2	Intense but not sustained exercise with rapid breathing and excessive sweating	31 to 40 minutes	Two to three times a month
963	Male	Grade Seven	Village	7	5	6	6	6	5	5	5	6	4	5	5	2	5	5	3	3	2	4	2	3	Intense but not sustained exercise with rapid breathing and excessive sweating	11 to 20 minutes	Once or twice a week
964	Male	Grade Seven	Urban	7	7	7	7	7	6	6	6	6	5	5	4	1	3	3	2	5	3	3	1	4	Slight movement	11 to 20 minutes	Once or twice a week
965	Male	Grade Seven	Village	7	7	7	6	6	7	6	6	6	5	5	5	1	5	5	5	5	5	5	1	5	Intense but not sustained exercise with rapid breathing and excessive sweating	21 to 30 minutes	About once a day
966	Female	Grade Eight	Village	7	7	7	7	7	7	7	7	7	5	5	4	1	5	4	3	5	4	4	1	5	A low-intensity, less intense exercise	11 to 20 minutes	About once a day
967	Female	Grade Seven	Village	5	5	5	5	4	6	6	6	5	3	3	4	2	4	3	3	4	3	3	2	4	A low-intensity, less intense exercise	11 to 20 minutes	Once or twice a week
968	Male	Grade Nine	Village	2	6	2	6	6	5	6	5	5	4	3	4	3	4	3	2	4	3	4	3	4	A more intense, sustained exercise of moderate intensity	Less than 10 minutes	About once a day
969	Male	Grade Seven	Village	7	7	7	7	7	7	7	7	7	5	5	5	1	5	5	5	5	5	1	1	5	Slight movement	21 to 30 minutes	Once or twice a week
970	Male	Grade Eight	Urban	3	5	5	3	3	5	5	5	5	3	3	3	2	5	3	3	3	3	3	3	3	Slight movement	11 to 20 minutes	Once or twice a week
971	Female	Grade Seven	Village	7	7	7	7	7	7	7	7	7	5	5	5	1	5	5	5	5	5	5	1	5	A high-intensity, long-lasting exercise with rapid breathing and excessive sweating	31 to 40 minutes	About once a day
972	Male	Grade Nine	Village	7	7	7	7	7	7	7	7	7	5	5	5	2	5	5	3	5	5	5	2	5	Intense but not sustained exercise with rapid breathing and excessive sweating	21 to 30 minutes	Once or twice a week
973	Male	Grade Seven	Village	7	7	7	7	7	7	7	7	7	3	5	5	1	5	5	5	5	5	5	1	5	A more intense, sustained exercise of moderate intensity	31 to 40 minutes	Once or twice a week
974	Male	Grade Seven	Urban	7	7	7	7	7	7	7	7	7	5	5	5	5	5	5	5	5	5	5	5	5	Intense but not sustained exercise with rapid breathing and excessive sweating	21 to 30 minutes	Once or twice a week
975	Female	Grade Nine	Village	5	6	4	4	4	4	7	6	6	5	4	3	1	5	4	2	3	3	2	1	3	Slight movement	21 to 30 minutes	About once a day
976	Male	Grade Seven	Village	6	5	5	4	4	3	4	4	4	4	4	4	3	4	5	1	5	5	3	3	4	Intense but not sustained exercise with rapid breathing and excessive sweating	21 to 30 minutes	Less than once a month
977	Female	Grade Seven	Village	7	7	7	7	7	7	7	7	7	5	5	4	1	5	5	5	4	4	4	1	4	Slight movement	11 to 20 minutes	Three to five times a week
978	Female	Grade Seven	Village	6	6	5	5	6	5	6	6	6	2	3	3	2	4	4	2	4	3	3	2	3	Intense but not sustained exercise with rapid breathing and excessive sweating	11 to 20 minutes	About once a day
979	Female	Grade Seven	Urban	5	5	5	5	5	5	5	5	5	4	4	4	4	4	4	3	3	3	3	3	3	Slight movement	11 to 20 minutes	Once or twice a week
980	Male	Grade Seven	Village	7	7	7	7	6	3	4	4	4	4	3	3	3	4	5	5	5	1	5	3	3	Intense but not sustained exercise with rapid breathing and excessive sweating	More than 59 minutes	About once a day
981	Male	Grade Seven	Village	6	6	6	6	6	6	6	6	6	3	3	4	2	4	5	3	3	3	3	2	3	Slight movement	Less than 10 minutes	Two to three times a month
982	Female	Grade Seven	Village	7	7	7	7	7	7	7	7	7	5	5	5	1	5	5	5	5	5	5	1	5	Intense but not sustained exercise with rapid breathing and excessive sweating	More than 59 minutes	About once a day
983	Male	Grade Eight	Urban	7	7	7	7	7	7	7	7	7	5	5	5	5	5	5	5	5	5	5	5	5	A high-intensity, long-lasting exercise with rapid breathing and excessive sweating	21 to 30 minutes	Once or twice a week
984	Male	Grade Nine	Village	6	6	5	5	5	5	5	5	5	4	3	3	2	4	3	3	3	3	3	3	3	A low-intensity, less intense exercise	11 to 20 minutes	Two to three times a month
985	Male	Grade Eight	Urban	5	5	5	5	5	5	5	6	6	4	4	4	4	4	4	3	4	4	4	4	4	Intense but not sustained exercise with rapid breathing and excessive sweating	11 to 20 minutes	About once a day
986	Female	Grade Seven	Village	7	7	7	7	7	7	7	7	7	5	5	5	1	5	5	5	5	5	5	5	5	A high-intensity, long-lasting exercise with rapid breathing and excessive sweating	21 to 30 minutes	About once a day
987	Female	Grade Seven	Village	7	7	7	7	7	7	7	7	7	5	5	4	3	5	4	3	3	2	1	1	4	A low-intensity, less intense exercise	11 to 20 minutes	Once or twice a week
988	Female	Grade Seven	Village	6	6	6	6	6	6	6	6	6	5	3	3	3	3	3	3	3	3	3	1	3	A high-intensity, long-lasting exercise with rapid breathing and excessive sweating	11 to 20 minutes	Three to five times a week
989	Male	Grade Seven	Urban	7	7	5	5	5	5	5	5	6	5	5	5	3	5	5	5	5	5	4	2	5	Intense but not sustained exercise with rapid breathing and excessive sweating	11 to 20 minutes	Once or twice a week
990	Male	Grade Seven	Village	7	7	7	7	7	7	7	7	7	5	5	5	5	5	5	5	5	5	5	5	5	Intense but not sustained exercise with rapid breathing and excessive sweating	11 to 20 minutes	About once a day
991	Male	Grade Seven	Village	5	7	5	7	7	7	7	7	7	5	5	5	1	5	5	5	5	5	5	1	5	A high-intensity, long-lasting exercise with rapid breathing and excessive sweating	31 to 40 minutes	Once or twice a week
992	Female	Grade Seven	Village	5	6	6	6	6	6	6	6	6	2	4	4	1	5	4	3	4	3	3	1	4	Intense but not sustained exercise with rapid breathing and excessive sweating	11 to 20 minutes	About once a day
993	Male	Grade Nine	Village	5	5	5	5	5	5	5	5	5	4	4	4	4	4	4	4	4	4	4	4	4	A more intense, sustained exercise of moderate intensity	11 to 20 minutes	Once or twice a week
994	Male	Grade Seven	Village	6	6	6	6	6	6	6	6	6	5	5	4	3	4	4	3	4	3	4	3	3	A more intense, sustained exercise of moderate intensity	11 to 20 minutes	Once or twice a week
995	Male	Grade Seven	Village	7	7	7	7	7	7	7	7	7	5	5	5	1	5	5	4	5	5	3	1	5	Intense but not sustained exercise with rapid breathing and excessive sweating	21 to 30 minutes	Three to five times a week
996	Male	Grade Seven	Village	7	7	7	4	4	4	5	5	5	4	5	5	1	5	5	3	3	3	3	1	3	Intense but not sustained exercise with rapid breathing and excessive sweating	11 to 20 minutes	Three to five times a week
997	Male	Grade Eight	Village	5	5	5	5	5	5	5	5	5	3	3	4	4	4	4	4	4	4	4	4	4	Intense but not sustained exercise with rapid breathing and excessive sweating	11 to 20 minutes	Two to three times a month
998	Male	Grade Nine	Village	7	6	7	6	5	6	7	7	7	5	5	5	1	5	4	5	5	5	5	1	5	A more intense, sustained exercise of moderate intensity	More than 59 minutes	Three to five times a week
999	Male	Grade Eight	Urban	6	6	6	6	6	6	7	7	7	5	5	5	1	5	5	4	5	4	4	1	4	A more intense, sustained exercise of moderate intensity	21 to 30 minutes	Three to five times a week
1000	Male	Grade Seven	Village	4	4	5	5	4	4	5	5	5	3	3	3	4	3	3	3	3	2	3	2	3	A low-intensity, less intense exercise	11 to 20 minutes	Less than once a month
1001	Male	Grade Seven	Village	5	5	5	5	5	5	5	5	5	4	4	4	4	4	4	3	4	4	4	4	4	Intense but not sustained exercise with rapid breathing and excessive sweating	21 to 30 minutes	Three to five times a week
1002	Male	Grade Seven	Village	1	6	5	6	6	6	6	6	6	5	3	3	2	5	2	2	2	2	2	1	4	A high-intensity, long-lasting exercise with rapid breathing and excessive sweating	11 to 20 minutes	About once a day
1003	Male	Grade Seven	Village	4	4	4	4	4	4	4	4	4	3	3	3	3	3	3	3	3	3	3	3	3	Slight movement	21 to 30 minutes	About once a day
1004	Female	Grade Seven	Urban	7	7	7	7	7	7	7	7	6	4	4	2	2	4	4	3	4	3	3	2	3	Slight movement	11 to 20 minutes	Once or twice a week
1005	Male	Grade Seven	Village	7	7	7	7	6	7	7	7	7	5	5	5	1	5	3	4	4	4	3	2	4	Slight movement	11 to 20 minutes	Once or twice a week
1006	Female	Grade Eight	Village	5	7	5	5	5	5	7	6	6	1	5	5	1	4	4	3	4	4	3	1	4	Slight movement	Less than 10 minutes	Once or twice a week
1007	Female	Grade Seven	Village	7	7	7	7	7	7	6	6	6	5	5	5	1	5	4	4	4	4	4	2	4	Slight movement	21 to 30 minutes	Once or twice a week
1008	Female	Grade Eight	Village	7	7	7	7	7	7	7	7	7	5	5	5	1	5	5	5	5	5	5	1	5	Intense but not sustained exercise with rapid breathing and excessive sweating	21 to 30 minutes	Less than once a month
1009	Female	Grade Seven	Village	7	7	7	7	7	7	7	7	7	5	5	5	1	5	5	5	5	5	3	1	5	Intense but not sustained exercise with rapid breathing and excessive sweating	31 to 40 minutes	About once a day
1010	Female	Grade Seven	Village	7	7	7	7	7	7	7	7	7	1	5	3	2	3	3	3	3	3	3	1	3	A low-intensity, less intense exercise	21 to 30 minutes	About once a day
1011	Female	Grade Seven	Village	6	6	6	6	6	6	6	6	6	3	3	3	2	4	3	3	4	3	3	2	4	A low-intensity, less intense exercise	31 to 40 minutes	Three to five times a week
1012	Male	Grade Seven	Urban	7	7	7	7	7	7	7	7	7	5	5	5	2	5	4	3	4	4	4	2	4	Intense but not sustained exercise with rapid breathing and excessive sweating	11 to 20 minutes	About once a day
1013	Female	Grade Seven	Village	5	5	5	5	5	6	6	5	5	4	3	3	4	4	3	4	4	4	4	4	5	Slight movement	Less than 10 minutes	Two to three times a month
1014	Female	Grade Eight	Village	4	5	4	3	3	3	3	3	3	3	2	2	2	2	2	2	2	2	2	2	2	Slight movement	Less than 10 minutes	Once or twice a week
1015	Female	Grade Seven	Village	5	4	5	5	4	5	5	5	5	4	3	3	2	4	4	3	3	3	3	1	3	Intense but not sustained exercise with rapid breathing and excessive sweating	11 to 20 minutes	About once a day
1016	Male	Grade Nine	Urban	4	4	4	4	4	4	4	4	4	3	3	3	3	3	3	3	3	3	3	3	3	Intense but not sustained exercise with rapid breathing and excessive sweating	11 to 20 minutes	Once or twice a week
1017	Male	Grade Nine	Village	4	3	3	3	3	3	3	3	3	1	1	1	3	3	3	3	3	3	3	3	3	Slight movement	Less than 10 minutes	Three to five times a week
1018	Female	Grade Seven	Village	4	4	4	4	5	5	5	5	4	5	3	4	1	4	4	3	4	3	4	2	4	Intense but not sustained exercise with rapid breathing and excessive sweating	11 to 20 minutes	About once a day
1019	Female	Grade Seven	Village	6	6	6	6	6	6	6	6	6	2	3	3	3	4	4	3	4	4	3	2	3	Slight movement	11 to 20 minutes	Once or twice a week
1020	Female	Grade Eight	Village	4	5	3	2	2	3	4	4	5	2	3	4	2	3	4	3	3	4	3	2	5	Slight movement	11 to 20 minutes	Once or twice a week
1021	Female	Grade Eight	Village	3	4	4	4	4	4	3	4	3	3	2	3	3	2	2	2	3	3	4	3	2	Slight movement	Less than 10 minutes	Once or twice a week
1022	Female	Grade Seven	Village	5	6	6	6	6	6	6	6	6	4	4	3	2	4	3	3	3	4	3	2	3	Slight movement	11 to 20 minutes	Once or twice a week
1023	Female	Grade Seven	Village	7	7	7	7	7	7	7	7	7	5	5	5	1	5	5	3	5	5	5	2	5	A more intense, sustained exercise of moderate intensity	31 to 40 minutes	Once or twice a week
1024	Male	Grade Seven	Village	7	7	7	7	5	6	5	6	6	4	4	4	3	4	4	4	4	3	3	3	3	A high-intensity, long-lasting exercise with rapid breathing and excessive sweating	31 to 40 minutes	About once a day
1025	Male	Grade Seven	Village	6	6	6	6	6	6	6	6	6	4	4	4	3	4	4	2	4	3	4	2	4	A more intense, sustained exercise of moderate intensity	31 to 40 minutes	Once or twice a week
1026	Female	Grade Seven	Village	5	5	5	4	4	5	4	4	4	3	3	3	2	3	3	4	4	4	3	3	3	Intense but not sustained exercise with rapid breathing and excessive sweating	31 to 40 minutes	Two to three times a month
1027	Male	Grade Nine	Village	7	5	5	5	6	6	6	6	6	4	5	5	4	4	4	4	4	4	4	4	4	A high-intensity, long-lasting exercise with rapid breathing and excessive sweating	21 to 30 minutes	Once or twice a week
1028	Female	Grade Nine	Village	7	7	7	7	7	7	6	6	5	5	4	3	1	5	3	3	5	4	5	1	5	Slight movement	31 to 40 minutes	Once or twice a week
1029	Male	Grade Nine	Urban	7	7	7	5	6	7	7	7	4	5	5	5	1	5	3	2	5	2	3	1	4	A high-intensity, long-lasting exercise with rapid breathing and excessive sweating	11 to 20 minutes	Once or twice a week
1030	Female	Grade Seven	Urban	6	5	5	4	4	4	4	4	4	4	3	3	2	4	4	3	3	4	3	2	2	Slight movement	21 to 30 minutes	Two to three times a month
1031	Female	Grade Nine	Village	7	7	7	7	7	7	7	7	7	5	5	5	3	5	4	3	4	3	3	3	4	A high-intensity, long-lasting exercise with rapid breathing and excessive sweating	21 to 30 minutes	About once a day
1032	Male	Grade Seven	Village	7	6	6	6	6	6	6	6	6	5	4	3	2	4	4	3	3	3	3	2	3	Slight movement	11 to 20 minutes	Once or twice a week
1033	Female	Grade Seven	Urban	6	6	6	6	6	6	5	5	5	2	3	2	1	5	3	2	4	3	2	5	4	Intense but not sustained exercise with rapid breathing and excessive sweating	11 to 20 minutes	Two to three times a month
1034	Female	Grade Nine	Village	7	7	7	7	7	7	7	7	7	3	4	5	1	5	4	4	4	4	3	2	4	A low-intensity, less intense exercise	11 to 20 minutes	About once a day
1035	Male	Grade Seven	Village	5	5	5	3	6	6	5	1	3	4	5	5	2	5	3	4	5	3	4	3	4	Intense but not sustained exercise with rapid breathing and excessive sweating	More than 59 minutes	Once or twice a week
1036	Male	Grade Nine	Village	6	6	6	6	6	6	6	6	5	3	3	3	3	3	3	3	3	3	3	3	3	A high-intensity, long-lasting exercise with rapid breathing and excessive sweating	11 to 20 minutes	Once or twice a week
1037	Male	Grade Seven	Village	7	7	5	5	5	5	5	6	6	4	4	4	4	4	4	4	4	4	4	3	3	Intense but not sustained exercise with rapid breathing and excessive sweating	Less than 10 minutes	Two to three times a month
1038	Female	Grade Eight	Urban	5	6	6	6	6	6	6	6	6	4	5	3	3	4	4	3	3	3	3	2	3	A low-intensity, less intense exercise	11 to 20 minutes	Two to three times a month
1039	Male	Grade Nine	Urban	7	7	7	5	5	6	6	6	6	4	5	5	3	5	4	3	4	3	3	2	4	A more intense, sustained exercise of moderate intensity	21 to 30 minutes	Three to five times a week
1040	Female	Grade Seven	Village	6	6	6	6	6	6	6	6	6	4	5	5	3	4	4	5	4	5	4	3	4	Intense but not sustained exercise with rapid breathing and excessive sweating	11 to 20 minutes	Two to three times a month
1041	Female	Grade Nine	Village	7	7	7	7	7	7	7	7	7	5	5	5	5	5	5	5	5	5	5	5	5	Intense but not sustained exercise with rapid breathing and excessive sweating	Less than 10 minutes	Once or twice a week
1042	Male	Grade Seven	Urban	7	7	7	7	7	7	7	7	7	5	5	4	1	5	5	1	5	3	5	1	5	A more intense, sustained exercise of moderate intensity	More than 59 minutes	Once or twice a week
1043	Male	Grade Nine	Village	7	7	7	7	7	7	7	7	7	5	5	5	1	5	5	5	5	3	5	1	5	A low-intensity, less intense exercise	Less than 10 minutes	Three to five times a week
1044	Male	Grade Seven	Village	4	6	4	4	4	4	4	4	6	3	3	3	3	3	3	3	3	3	3	3	3	A low-intensity, less intense exercise	11 to 20 minutes	Less than once a month
1045	Female	Grade Seven	Urban	6	6	6	6	6	6	6	6	6	5	5	5	1	5	4	3	4	4	4	2	4	Slight movement	11 to 20 minutes	Once or twice a week
1046	Female	Grade Eight	Village	7	7	7	7	7	7	7	7	7	5	5	5	5	4	4	3	4	3	4	4	4	Intense but not sustained exercise with rapid breathing and excessive sweating	11 to 20 minutes	Two to three times a month
1047	Female	Grade Seven	Urban	7	7	7	7	7	7	7	7	7	5	3	5	1	5	5	2	3	1	1	1	5	A more intense, sustained exercise of moderate intensity	21 to 30 minutes	Two to three times a month
1048	Female	Grade Nine	Village	6	6	6	6	6	6	6	6	6	4	4	4	2	4	4	3	4	3	4	2	4	Intense but not sustained exercise with rapid breathing and excessive sweating	11 to 20 minutes	About once a day
1049	Female	Grade Nine	Village	6	6	6	6	6	6	6	6	6	4	4	4	3	4	3	2	4	3	3	2	3	Slight movement	11 to 20 minutes	Once or twice a week
1050	Female	Grade Nine	Village	6	6	6	6	6	6	6	6	6	5	5	3	1	5	5	3	5	4	3	1	5	Slight movement	21 to 30 minutes	Once or twice a week
1051	Female	Grade Nine	Village	6	6	6	6	6	6	6	6	6	4	5	5	2	5	5	5	5	5	5	5	5	Slight movement	11 to 20 minutes	Once or twice a week
1052	Female	Grade Nine	Village	5	5	5	6	6	6	6	6	6	4	4	4	2	4	4	3	4	3	4	2	4	Intense but not sustained exercise with rapid breathing and excessive sweating	11 to 20 minutes	Three to five times a week
1053	Female	Grade Seven	Village	3	3	3	3	3	4	4	4	3	4	3	3	2	3	3	3	3	3	3	3	3	Slight movement	Less than 10 minutes	Two to three times a month
1054	Female	Grade Seven	Village	6	6	6	6	6	6	3	6	6	2	4	3	2	3	3	3	4	3	4	2	4	Slight movement	31 to 40 minutes	About once a day
1055	Female	Grade Nine	Village	7	7	7	7	7	7	7	7	7	5	5	4	1	5	4	3	5	4	3	2	3	Slight movement	11 to 20 minutes	About once a day
1056	Female	Grade Seven	Village	6	6	6	6	6	6	6	6	7	2	4	4	2	4	5	2	4	3	3	3	3	Slight movement	11 to 20 minutes	Once or twice a week
1057	Male	Grade Seven	Village	7	7	6	6	6	6	6	7	7	1	4	4	2	5	4	3	4	4	3	3	3	Slight movement	11 to 20 minutes	About once a day
1058	Female	Grade Seven	Village	7	6	6	6	6	6	6	6	6	4	4	4	2	4	3	3	4	4	3	2	3	Intense but not sustained exercise with rapid breathing and excessive sweating	21 to 30 minutes	Once or twice a week
1059	Female	Grade Nine	Village	7	7	7	6	6	6	6	6	6	4	4	4	4	4	4	3	3	3	3	2	2	Intense but not sustained exercise with rapid breathing and excessive sweating	11 to 20 minutes	Three to five times a week
1060	Male	Grade Eight	Village	5	4	3	2	2	6	3	2	4	1	3	3	1	5	4	2	3	3	3	2	3	Intense but not sustained exercise with rapid breathing and excessive sweating	11 to 20 minutes	Three to five times a week
1061	Female	Grade Seven	Urban	6	6	6	4	6	7	7	6	6	5	3	3	1	3	5	1	2	2	2	1	3	Slight movement	11 to 20 minutes	About once a day
1062	Male	Grade Seven	Village	7	7	7	7	7	7	7	7	7	5	5	5	5	5	5	5	5	5	5	5	5	Slight movement	11 to 20 minutes	About once a day
1063	Male	Grade Eight	Urban	6	6	6	6	6	6	6	6	6	4	4	5	1	5	5	4	4	4	3	3	3	Intense but not sustained exercise with rapid breathing and excessive sweating	21 to 30 minutes	Two to three times a month
1064	Female	Grade Eight	Urban	7	6	6	6	5	6	6	6	7	5	5	5	5	5	5	4	5	5	4	5	4	Intense but not sustained exercise with rapid breathing and excessive sweating	31 to 40 minutes	Once or twice a week
1065	Male	Grade Seven	Village	7	7	7	7	7	7	7	7	7	1	5	5	5	5	5	5	5	5	5	5	5	Intense but not sustained exercise with rapid breathing and excessive sweating	31 to 40 minutes	About once a day
1066	Female	Grade Eight	Urban	7	7	7	7	7	7	7	7	7	5	5	5	5	5	5	5	5	5	5	4	5	Slight movement	Less than 10 minutes	Less than once a month
1067	Male	Grade Nine	Urban	7	7	7	5	5	7	7	7	7	5	5	5	5	5	5	5	5	5	5	5	5	A more intense, sustained exercise of moderate intensity	31 to 40 minutes	Once or twice a week
1068	Female	Grade Seven	Village	7	7	7	7	7	7	7	7	7	5	5	5	2	5	3	3	5	5	4	2	4	A low-intensity, less intense exercise	31 to 40 minutes	Once or twice a week
1069	Female	Grade Eight	Urban	6	6	6	5	5	5	5	5	4	5	5	4	1	5	4	4	4	3	3	1	4	Slight movement	11 to 20 minutes	Three to five times a week
1070	Male	Grade Seven	Village	7	7	7	6	5	5	5	5	5	5	5	4	1	4	4	3	3	4	3	3	3	A low-intensity, less intense exercise	21 to 30 minutes	Once or twice a week
1071	Female	Grade Seven	Village	7	7	7	7	7	7	7	7	7	5	5	4	1	5	5	4	5	4	3	1	5	A more intense, sustained exercise of moderate intensity	21 to 30 minutes	Once or twice a week
1072	Male	Grade Seven	Village	7	7	7	7	7	7	7	7	7	5	5	5	1	4	3	3	4	3	3	1	3	Intense but not sustained exercise with rapid breathing and excessive sweating	31 to 40 minutes	Once or twice a week
1073	Male	Grade Seven	Urban	7	7	7	7	7	4	4	4	4	3	3	3	3	3	3	3	3	3	3	3	3	A more intense, sustained exercise of moderate intensity	More than 59 minutes	About once a day
1074	Male	Grade Seven	Urban	7	7	7	7	7	7	7	6	6	4	4	4	2	4	4	3	4	3	3	2	5	A high-intensity, long-lasting exercise with rapid breathing and excessive sweating	11 to 20 minutes	Three to five times a week
1075	Male	Grade Nine	Village	2	2	2	2	2	2	7	7	7	5	5	5	5	5	5	5	5	5	5	5	5	Slight movement	Less than 10 minutes	About once a day
1076	Male	Grade Eight	Village	5	6	6	6	6	6	6	6	6	4	4	4	3	5	5	1	3	3	3	2	3	Intense but not sustained exercise with rapid breathing and excessive sweating	31 to 40 minutes	Once or twice a week
1077	Female	Grade Seven	Urban	7	7	6	6	6	6	6	6	7	5	4	4	3	4	2	3	3	4	3	3	4	Intense but not sustained exercise with rapid breathing and excessive sweating	31 to 40 minutes	Once or twice a week
1078	Female	Grade Eight	Urban	5	5	5	5	5	5	5	5	5	3	3	3	1	5	3	2	3	2	2	1	3	Slight movement	11 to 20 minutes	Three to five times a week
1079	Male	Grade Seven	Village	4	3	4	5	5	4	4	5	5	3	3	2	1	5	3	1	3	1	5	1	3	Intense but not sustained exercise with rapid breathing and excessive sweating	Less than 10 minutes	About once a day
1080	Female	Grade Eight	Urban	7	5	7	5	6	5	6	5	5	3	3	4	3	3	3	3	3	3	3	3	3	A low-intensity, less intense exercise	Less than 10 minutes	Two to three times a month
1081	Female	Grade Seven	Urban	6	6	6	6	6	6	6	6	6	3	3	3	4	4	4	3	3	3	3	4	3	Slight movement	11 to 20 minutes	Three to five times a week
1082	Female	Grade Seven	Village	3	3	3	5	5	5	5	5	5	4	3	3	2	4	3	3	3	3	2	2	3	A low-intensity, less intense exercise	11 to 20 minutes	Once or twice a week
1083	Female	Grade Eight	Village	5	5	5	5	5	5	5	5	5	5	5	4	1	5	4	4	4	4	3	1	3	Slight movement	11 to 20 minutes	About once a day
1084	Male	Grade Eight	Village	7	7	7	7	7	7	7	7	7	4	4	3	1	5	5	5	5	4	5	1	5	A high-intensity, long-lasting exercise with rapid breathing and excessive sweating	More than 59 minutes	Three to five times a week
1085	Female	Grade Eight	Urban	6	6	6	6	5	5	6	6	6	4	4	5	2	4	5	5	4	5	5	3	5	A low-intensity, less intense exercise	31 to 40 minutes	About once a day
1086	Male	Grade Seven	Village	6	3	6	5	3	4	5	5	4	4	3	4	3	4	2	4	3	3	2	4	5	A low-intensity, less intense exercise	Less than 10 minutes	About once a day
1087	Male	Grade Eight	Urban	6	6	6	5	7	6	6	6	6	3	4	3	2	4	3	2	3	2	2	2	3	Intense but not sustained exercise with rapid breathing and excessive sweating	21 to 30 minutes	Once or twice a week
1088	Male	Grade Eight	Village	7	7	7	7	7	7	7	7	7	2	3	3	4	2	3	3	3	3	3	2	3	Intense but not sustained exercise with rapid breathing and excessive sweating	21 to 30 minutes	About once a day
1089	Female	Grade Nine	Village	5	5	4	5	5	5	4	5	5	4	4	4	4	4	4	4	4	4	4	4	4	A more intense, sustained exercise of moderate intensity	21 to 30 minutes	Once or twice a week
1090	Female	Grade Nine	Village	4	4	4	4	4	4	4	4	4	3	4	4	1	4	3	3	3	3	3	1	3	Slight movement	11 to 20 minutes	About once a day
1091	Male	Grade Nine	Village	6	6	6	6	6	6	6	6	6	5	5	5	5	5	5	5	5	5	5	5	5	Intense but not sustained exercise with rapid breathing and excessive sweating	31 to 40 minutes	Once or twice a week
1092	Female	Grade Eight	Village	6	6	5	5	5	5	5	5	5	4	3	3	1	3	3	2	2	2	3	1	4	Intense but not sustained exercise with rapid breathing and excessive sweating	21 to 30 minutes	Once or twice a week
1093	Male	Grade Seven	Village	7	7	6	6	7	7	5	5	4	5	4	5	1	5	5	3	5	3	3	1	4	Intense but not sustained exercise with rapid breathing and excessive sweating	31 to 40 minutes	Once or twice a week
1094	Female	Grade Eight	Urban	7	7	7	7	7	7	7	7	7	3	4	3	1	3	3	3	3	3	3	1	3	Slight movement	11 to 20 minutes	About once a day
1095	Male	Grade Seven	Village	7	7	7	7	7	7	7	7	7	1	5	5	5	5	5	5	5	5	5	5	5	A more intense, sustained exercise of moderate intensity	11 to 20 minutes	Once or twice a week
1096	Female	Grade Eight	Urban	7	7	7	7	7	7	7	7	7	5	5	5	1	5	5	5	5	5	5	1	5	A low-intensity, less intense exercise	11 to 20 minutes	About once a day
1097	Male	Grade Nine	Village	7	7	7	7	7	7	7	7	7	5	4	4	1	5	4	1	5	1	5	1	3	Slight movement	Less than 10 minutes	Less than once a month
1098	Female	Grade Eight	Village	7	7	7	6	6	6	6	6	6	4	4	4	1	5	5	4	5	4	5	1	5	A high-intensity, long-lasting exercise with rapid breathing and excessive sweating	11 to 20 minutes	About once a day
1099	Female	Grade Nine	Village	1	1	1	1	1	1	1	1	1	3	1	4	5	3	1	5	3	2	1	5	1	Slight movement	Less than 10 minutes	Less than once a month
1100	Female	Grade Seven	Village	7	7	7	6	6	6	7	7	7	5	5	5	2	5	5	5	5	5	5	1	5	Intense but not sustained exercise with rapid breathing and excessive sweating	11 to 20 minutes	Two to three times a month
1101	Male	Grade Seven	Village	6	6	5	5	5	5	3	3	3	3	3	3	1	4	3	3	4	2	2	2	3	Slight movement	11 to 20 minutes	Once or twice a week
1102	Male	Grade Nine	Village	5	5	5	5	5	5	5	5	5	4	4	4	4	4	4	4	4	4	4	4	4	Intense but not sustained exercise with rapid breathing and excessive sweating	21 to 30 minutes	Once or twice a week
1103	Female	Grade Seven	Village	5	5	5	5	5	5	5	5	5	5	5	5	1	5	5	5	5	5	5	1	5	Slight movement	11 to 20 minutes	About once a day
1104	Female	Grade Nine	Urban	7	7	7	5	5	5	5	6	6	4	4	5	5	4	4	4	4	4	4	4	4	Slight movement	21 to 30 minutes	About once a day
1105	Female	Grade Nine	Village	7	5	6	6	6	4	4	4	5	5	5	5	5	5	5	5	5	5	4	5	5	Slight movement	31 to 40 minutes	About once a day
1106	Female	Grade Eight	Urban	6	6	6	6	6	6	6	5	5	4	3	4	2	4	3	3	3	3	3	2	3	Intense but not sustained exercise with rapid breathing and excessive sweating	21 to 30 minutes	Two to three times a month
1107	Male	Grade Nine	Urban	5	6	5	5	6	6	5	5	6	4	5	4	2	5	4	3	4	4	3	3	4	Intense but not sustained exercise with rapid breathing and excessive sweating	21 to 30 minutes	Once or twice a week
1108	Female	Grade Seven	Village	7	7	6	7	5	5	6	5	7	5	5	5	1	5	5	2	4	3	5	1	5	A low-intensity, less intense exercise	31 to 40 minutes	Three to five times a week
1109	Female	Grade Eight	Village	7	7	7	7	7	7	7	7	7	4	3	3	2	5	3	2	3	1	2	2	2	Intense but not sustained exercise with rapid breathing and excessive sweating	31 to 40 minutes	Once or twice a week
1110	Male	Grade Eight	Urban	7	7	7	7	6	6	5	5	6	5	5	3	1	5	4	4	4	4	4	2	4	A more intense, sustained exercise of moderate intensity	More than 59 minutes	About once a day
1111	Male	Grade Eight	Urban	7	6	5	5	4	6	5	5	5	4	4	3	1	4	3	2	3	3	3	3	4	Intense but not sustained exercise with rapid breathing and excessive sweating	Less than 10 minutes	Three to five times a week
1112	Male	Grade Nine	Village	7	7	7	7	7	7	7	7	7	5	5	5	2	5	4	3	4	4	4	3	5	Intense but not sustained exercise with rapid breathing and excessive sweating	21 to 30 minutes	Three to five times a week
1113	Female	Grade Seven	Village	7	6	6	6	6	6	6	6	6	5	5	4	1	5	5	5	5	4	4	2	5	Slight movement	21 to 30 minutes	Two to three times a month
1114	Female	Grade Eight	Urban	6	6	5	5	5	6	7	7	7	5	4	5	2	4	4	3	3	3	3	2	4	Slight movement	21 to 30 minutes	Three to five times a week
1115	Female	Grade Eight	Urban	7	7	6	5	3	7	5	5	5	5	3	3	2	4	3	3	3	2	2	3	3	A low-intensity, less intense exercise	21 to 30 minutes	Three to five times a week
1116	Male	Grade Seven	Village	7	7	7	7	7	7	7	7	7	5	5	5	5	5	5	5	5	5	5	5	5	Intense but not sustained exercise with rapid breathing and excessive sweating	11 to 20 minutes	Less than once a month
1117	Male	Grade Eight	Village	4	4	4	4	4	4	5	5	6	4	4	4	4	4	4	3	4	4	4	4	4	A more intense, sustained exercise of moderate intensity	11 to 20 minutes	Three to five times a week
1118	Female	Grade Seven	Urban	7	6	7	6	7	7	7	7	7	5	5	5	5	5	5	5	5	5	5	5	5	Slight movement	Less than 10 minutes	Two to three times a month
1119	Female	Grade Nine	Village	6	6	6	6	6	6	6	6	6	4	4	4	1	4	4	3	4	3	4	1	4	Intense but not sustained exercise with rapid breathing and excessive sweating	21 to 30 minutes	About once a day
1120	Female	Grade Nine	Urban	6	6	6	6	6	6	6	6	6	4	4	3	2	4	4	3	4	2	3	2	3	Intense but not sustained exercise with rapid breathing and excessive sweating	31 to 40 minutes	Once or twice a week
1121	Male	Grade Eight	Urban	7	7	6	5	5	5	5	5	5	4	4	4	3	5	4	4	4	3	3	3	3	A high-intensity, long-lasting exercise with rapid breathing and excessive sweating	21 to 30 minutes	Two to three times a month
1122	Male	Grade Seven	Village	4	5	4	5	4	5	3	3	5	3	3	3	3	5	3	4	2	1	3	1	2	A more intense, sustained exercise of moderate intensity	31 to 40 minutes	Once or twice a week
1123	Female	Grade Nine	Village	7	6	6	7	7	7	5	7	7	5	5	5	1	5	5	4	5	3	5	1	5	A more intense, sustained exercise of moderate intensity	31 to 40 minutes	Once or twice a week
1124	Female	Grade Seven	Urban	5	5	6	4	4	4	4	4	4	3	4	4	1	3	3	3	3	3	3	2	3	Slight movement	21 to 30 minutes	Once or twice a week
1125	Male	Grade Seven	Village	7	7	7	7	7	7	7	6	7	5	5	5	1	5	5	5	5	5	1	1	5	A low-intensity, less intense exercise	11 to 20 minutes	Once or twice a week
1126	Female	Grade Eight	Village	5	6	5	4	4	4	4	5	4	4	3	3	2	4	3	2	2	1	2	2	3	Intense but not sustained exercise with rapid breathing and excessive sweating	11 to 20 minutes	Two to three times a month
1127	Male	Grade Nine	Village	7	7	7	7	7	7	7	7	7	1	5	5	1	5	5	5	5	5	5	1	5	A more intense, sustained exercise of moderate intensity	21 to 30 minutes	About once a day
1128	Male	Grade Seven	Village	5	6	6	6	6	6	6	6	6	4	4	4	4	4	4	3	4	4	4	4	4	Intense but not sustained exercise with rapid breathing and excessive sweating	31 to 40 minutes	Once or twice a week
1129	Male	Grade Eight	Village	7	7	7	7	7	7	7	7	7	5	5	5	5	5	5	5	5	5	5	5	5	A more intense, sustained exercise of moderate intensity	11 to 20 minutes	Once or twice a week
1130	Female	Grade Nine	Village	6	6	5	6	6	6	6	6	6	5	3	3	3	4	3	3	3	3	3	2	3	A high-intensity, long-lasting exercise with rapid breathing and excessive sweating	11 to 20 minutes	Two to three times a month
1131	Male	Grade Nine	Village	7	7	1	7	7	7	7	7	7	5	5	5	5	5	5	5	5	5	5	5	5	Intense but not sustained exercise with rapid breathing and excessive sweating	More than 59 minutes	About once a day
1132	Male	Grade Nine	Urban	5	6	5	4	4	4	4	4	4	4	4	3	2	4	4	3	3	3	3	2	3	A more intense, sustained exercise of moderate intensity	21 to 30 minutes	Three to five times a week
1133	Male	Grade Eight	Village	7	7	7	7	7	7	7	7	7	5	5	5	1	5	5	5	5	5	5	1	5	Intense but not sustained exercise with rapid breathing and excessive sweating	21 to 30 minutes	Three to five times a week
1134	Male	Grade Nine	Urban	7	6	7	6	7	6	7	7	7	4	3	3	1	4	3	3	3	2	3	1	5	Intense but not sustained exercise with rapid breathing and excessive sweating	11 to 20 minutes	Once or twice a week
1135	Female	Grade Eight	Urban	7	7	7	7	7	7	7	7	7	4	5	5	1	5	5	4	4	4	4	1	4	Intense but not sustained exercise with rapid breathing and excessive sweating	31 to 40 minutes	About once a day
1136	Male	Grade Eight	Urban	7	6	6	6	4	4	4	4	4	5	4	4	4	4	4	3	3	3	3	3	3	Intense but not sustained exercise with rapid breathing and excessive sweating	11 to 20 minutes	Once or twice a week
1137	Male	Grade Nine	Village	6	6	6	6	5	5	6	4	4	3	2	3	1	5	4	3	3	3	3	2	3	Intense but not sustained exercise with rapid breathing and excessive sweating	21 to 30 minutes	Once or twice a week
1138	Female	Grade Seven	Urban	5	5	5	5	6	6	3	3	3	1	5	4	1	5	4	3	1	3	2	1	5	Intense but not sustained exercise with rapid breathing and excessive sweating	21 to 30 minutes	Three to five times a week
1139	Male	Grade Seven	Urban	5	5	6	5	6	5	6	6	6	5	4	3	2	4	4	3	3	4	2	2	4	Intense but not sustained exercise with rapid breathing and excessive sweating	11 to 20 minutes	Once or twice a week
1140	Male	Grade Eight	Urban	5	5	5	5	5	5	5	5	5	4	4	4	1	5	4	3	4	4	4	2	4	A more intense, sustained exercise of moderate intensity	21 to 30 minutes	About once a day
1141	Male	Grade Eight	Urban	5	5	5	5	5	5	5	5	5	4	4	4	4	4	4	4	4	4	4	4	4	Intense but not sustained exercise with rapid breathing and excessive sweating	21 to 30 minutes	About once a day
1142	Male	Grade Eight	Urban	7	7	7	7	7	7	7	7	7	5	5	5	1	5	5	5	5	4	5	1	5	A more intense, sustained exercise of moderate intensity	31 to 40 minutes	About once a day
1143	Male	Grade Seven	Village	7	7	7	7	7	7	7	7	7	5	5	5	1	5	5	5	5	5	5	1	5	A low-intensity, less intense exercise	11 to 20 minutes	Once or twice a week
1144	Female	Grade Seven	Village	7	7	7	7	7	7	7	7	7	5	5	5	1	5	5	5	5	5	5	1	5	A high-intensity, long-lasting exercise with rapid breathing and excessive sweating	Less than 10 minutes	About once a day
1145	Female	Grade Eight	Village	6	6	6	6	6	6	6	6	6	3	3	3	1	4	3	3	4	3	2	1	3	Intense but not sustained exercise with rapid breathing and excessive sweating	21 to 30 minutes	About once a day
1146	Female	Grade Seven	Village	7	7	7	7	7	7	7	7	7	5	5	5	5	5	5	5	5	5	5	1	5	A low-intensity, less intense exercise	11 to 20 minutes	Two to three times a month
1147	Male	Grade Seven	Village	7	7	7	7	7	7	7	7	7	5	5	5	1	5	5	3	4	4	4	1	4	A low-intensity, less intense exercise	11 to 20 minutes	About once a day
1148	Female	Grade Eight	Urban	5	3	4	3	4	4	2	2	2	3	3	3	2	3	3	3	3	3	2	2	3	Slight movement	11 to 20 minutes	Once or twice a week
1149	Male	Grade Seven	Village	7	7	7	6	5	6	6	7	7	2	5	1	1	5	5	5	5	4	4	1	5	A low-intensity, less intense exercise	21 to 30 minutes	About once a day
1150	Male	Grade Seven	Village	4	4	4	4	4	4	4	4	4	3	3	3	3	3	3	3	3	3	3	3	3	Slight movement	Less than 10 minutes	Three to five times a week
1151	Female	Grade Seven	Village	5	6	5	5	5	5	5	5	5	3	3	3	2	4	3	3	4	3	3	2	3	Slight movement	11 to 20 minutes	Once or twice a week
1152	Female	Grade Eight	Village	3	5	5	5	5	4	6	5	4	4	4	4	3	3	3	3	3	3	3	3	3	Slight movement	11 to 20 minutes	Once or twice a week
1153	Male	Grade Nine	Village	7	7	7	7	7	7	7	7	7	5	5	5	1	5	5	5	5	5	5	1	5	A high-intensity, long-lasting exercise with rapid breathing and excessive sweating	21 to 30 minutes	Three to five times a week
1154	Male	Grade Nine	Urban	7	7	7	7	7	7	7	7	7	5	5	5	1	5	4	3	3	3	3	1	5	Intense but not sustained exercise with rapid breathing and excessive sweating	21 to 30 minutes	About once a day
1155	Female	Grade Nine	Village	7	7	7	7	7	7	7	7	5	3	5	3	1	5	4	4	5	3	3	1	5	Intense but not sustained exercise with rapid breathing and excessive sweating	21 to 30 minutes	Once or twice a week
1156	Female	Grade Nine	Village	2	6	5	5	6	5	5	3	4	2	5	5	3	3	3	2	4	3	2	2	5	Slight movement	31 to 40 minutes	Once or twice a week
1157	Male	Grade Seven	Village	7	7	7	7	7	7	7	7	6	5	5	5	2	5	4	4	4	5	4	2	4	Intense but not sustained exercise with rapid breathing and excessive sweating	11 to 20 minutes	Once or twice a week
1158	Male	Grade Nine	Village	7	7	7	7	7	7	7	7	7	5	5	5	3	5	5	3	5	5	5	3	5	A more intense, sustained exercise of moderate intensity	21 to 30 minutes	Once or twice a week
1159	Male	Grade Seven	Village	7	7	7	7	7	7	7	7	7	5	5	5	3	5	5	5	3	5	3	2	5	A more intense, sustained exercise of moderate intensity	31 to 40 minutes	Once or twice a week
1160	Female	Grade Eight	Urban	7	7	7	5	5	5	5	5	5	5	5	5	1	5	3	3	3	3	3	3	3	Slight movement	11 to 20 minutes	About once a day
1161	Male	Grade Seven	Urban	6	5	6	6	5	5	5	5	5	5	5	5	2	5	3	3	4	2	3	2	4	Intense but not sustained exercise with rapid breathing and excessive sweating	11 to 20 minutes	Two to three times a month
1162	Female	Grade Seven	Village	7	7	7	7	7	7	7	7	7	5	5	5	1	5	5	5	5	5	5	1	5	Slight movement	11 to 20 minutes	About once a day
1163	Female	Grade Seven	Urban	6	6	5	5	6	6	5	5	6	5	3	3	1	5	4	2	4	2	3	1	5	Slight movement	11 to 20 minutes	Once or twice a week
1164	Male	Grade Seven	Urban	7	7	7	7	7	7	7	7	7	5	5	5	1	5	5	1	5	1	1	1	1	Slight movement	11 to 20 minutes	Three to five times a week
1165	Female	Grade Seven	Village	6	7	7	7	6	6	6	5	6	5	4	4	3	4	4	3	4	3	3	3	4	Intense but not sustained exercise with rapid breathing and excessive sweating	11 to 20 minutes	Three to five times a week
1166	Female	Grade Nine	Village	7	7	7	7	7	7	7	7	7	5	5	5	5	5	5	5	5	5	5	5	5	A low-intensity, less intense exercise	11 to 20 minutes	About once a day
1167	Female	Grade Seven	Urban	5	5	4	3	5	3	3	3	4	3	3	4	2	3	4	2	2	3	4	2	2	Intense but not sustained exercise with rapid breathing and excessive sweating	11 to 20 minutes	Once or twice a week
1168	Female	Grade Eight	Urban	4	4	4	4	4	4	4	4	4	3	2	3	3	3	3	1	3	1	1	1	3	Slight movement	Less than 10 minutes	Once or twice a week
1169	Male	Grade Nine	Village	7	7	7	7	7	7	7	7	7	5	5	5	5	5	5	5	5	5	5	5	5	Intense but not sustained exercise with rapid breathing and excessive sweating	31 to 40 minutes	Two to three times a month
1170	Female	Grade Eight	Village	4	6	5	4	7	4	5	4	6	4	4	3	3	4	3	3	3	2	3	1	4	A high-intensity, long-lasting exercise with rapid breathing and excessive sweating	11 to 20 minutes	Once or twice a week
1171	Male	Grade Seven	Village	5	7	6	6	6	7	6	6	6	5	5	2	1	5	5	4	4	5	3	1	5	Slight movement	11 to 20 minutes	Once or twice a week
1172	Male	Grade Seven	Village	7	7	7	7	7	7	7	7	7	5	5	5	1	5	5	3	3	4	3	1	4	A low-intensity, less intense exercise	21 to 30 minutes	About once a day
1173	Male	Grade Seven	Village	7	7	6	7	6	6	5	6	5	5	4	4	1	5	4	3	4	4	3	2	4	Slight movement	21 to 30 minutes	Once or twice a week
1174	Male	Grade Seven	Village	7	7	7	7	7	7	7	7	7	5	5	5	1	5	5	5	5	5	5	1	5	A high-intensity, long-lasting exercise with rapid breathing and excessive sweating	Less than 10 minutes	Three to five times a week
1175	Male	Grade Seven	Village	6	5	6	7	6	6	6	6	6	5	4	3	1	4	4	2	3	3	3	2	3	Intense but not sustained exercise with rapid breathing and excessive sweating	11 to 20 minutes	About once a day
1176	Female	Grade Nine	Village	4	4	4	4	4	4	4	4	4	3	3	3	3	3	3	3	3	3	3	3	3	Slight movement	11 to 20 minutes	Three to five times a week
1177	Male	Grade Seven	Village	7	7	7	7	7	7	7	7	7	5	5	5	1	5	5	5	5	5	5	1	5	Intense but not sustained exercise with rapid breathing and excessive sweating	21 to 30 minutes	Three to five times a week
1178	Male	Grade Nine	Village	7	7	7	7	7	7	7	7	7	5	5	5	1	5	4	4	5	4	4	1	5	Intense but not sustained exercise with rapid breathing and excessive sweating	31 to 40 minutes	Once or twice a week
1179	Male	Grade Nine	Village	7	7	7	7	7	7	7	7	7	5	5	4	2	5	5	3	3	3	3	2	3	Intense but not sustained exercise with rapid breathing and excessive sweating	11 to 20 minutes	About once a day
1180	Male	Grade Seven	Village	7	7	7	7	7	7	7	6	6	3	3	4	1	5	4	3	4	3	3	3	3	Slight movement	11 to 20 minutes	Once or twice a week
1181	Male	Grade Eight	Village	7	7	7	7	7	7	7	7	7	5	5	5	5	5	5	5	5	5	5	5	5	A high-intensity, long-lasting exercise with rapid breathing and excessive sweating	More than 59 minutes	About once a day
1182	Male	Grade Eight	Village	6	7	6	5	6	6	6	6	6	5	5	5	1	5	4	5	5	3	4	1	4	A high-intensity, long-lasting exercise with rapid breathing and excessive sweating	31 to 40 minutes	About once a day
1183	Female	Grade Nine	Village	7	7	7	7	7	7	7	7	7	5	5	5	1	5	5	3	4	3	3	1	4	Intense but not sustained exercise with rapid breathing and excessive sweating	11 to 20 minutes	About once a day
1184	Male	Grade Eight	Village	7	7	7	7	6	6	6	6	6	4	5	4	1	5	4	3	5	3	3	3	4	Intense but not sustained exercise with rapid breathing and excessive sweating	11 to 20 minutes	Two to three times a month
1185	Female	Grade Seven	Urban	3	3	3	3	3	6	7	6	6	4	4	4	4	4	4	3	3	2	2	2	2	Slight movement	Less than 10 minutes	About once a day
1186	Female	Grade Nine	Village	7	6	6	5	6	6	6	5	2	1	3	2	4	4	3	2	2	3	2	4	3	Slight movement	11 to 20 minutes	Once or twice a week
1187	Female	Grade Seven	Village	6	6	6	6	6	6	6	6	6	5	5	5	1	4	5	5	5	4	5	1	5	Intense but not sustained exercise with rapid breathing and excessive sweating	31 to 40 minutes	About once a day
1188	Female	Grade Nine	Village	6	6	6	6	6	6	6	6	6	5	5	5	1	5	5	4	5	4	5	1	5	A low-intensity, less intense exercise	21 to 30 minutes	Once or twice a week
1189	Male	Grade Seven	Village	3	3	3	3	5	3	5	3	6	4	4	4	3	3	4	2	4	3	3	4	3	Slight movement	Less than 10 minutes	Once or twice a week
1190	Female	Grade Eight	Village	5	5	5	4	4	5	4	4	4	3	3	3	2	3	3	3	3	3	3	3	3	Intense but not sustained exercise with rapid breathing and excessive sweating	11 to 20 minutes	Three to five times a week
1191	Male	Grade Seven	Village	7	7	7	7	7	7	7	7	7	5	5	5	1	5	5	5	5	4	4	2	4	Slight movement	11 to 20 minutes	Two to three times a month
1192	Male	Grade Seven	Village	7	7	7	7	7	7	7	7	7	5	5	5	5	5	5	5	5	5	5	5	5	A more intense, sustained exercise of moderate intensity	31 to 40 minutes	Three to five times a week
1193	Male	Grade Seven	Village	7	7	7	7	7	7	7	6	6	4	4	4	4	4	4	4	4	4	4	4	4	Slight movement	31 to 40 minutes	About once a day
1194	Male	Grade Seven	Urban	6	6	6	5	7	5	5	6	7	4	5	5	4	4	4	5	5	5	4	4	3	A low-intensity, less intense exercise	31 to 40 minutes	Once or twice a week
1195	Male	Grade Seven	Village	5	5	5	5	5	4	5	4	4	4	3	3	2	3	3	3	3	3	3	3	3	Slight movement	11 to 20 minutes	Three to five times a week
1196	Male	Grade Nine	Village	6	6	6	6	6	6	6	6	6	4	4	2	3	5	4	3	4	2	2	2	4	A low-intensity, less intense exercise	11 to 20 minutes	About once a day
1197	Male	Grade Nine	Village	6	6	6	6	6	6	6	6	6	4	4	4	4	4	4	4	4	4	4	4	4	A more intense, sustained exercise of moderate intensity	31 to 40 minutes	Once or twice a week
1198	Female	Grade Nine	Village	5	5	5	5	5	5	5	5	5	3	4	4	3	3	2	2	2	2	2	3	3	Slight movement	Less than 10 minutes	About once a day
1199	Male	Grade Seven	Village	7	7	7	7	7	7	7	7	7	5	5	5	5	5	5	5	5	5	5	5	5	A more intense, sustained exercise of moderate intensity	21 to 30 minutes	About once a day
1200	Female	Grade Seven	Village	3	3	4	3	4	4	4	4	4	3	3	4	2	3	3	3	3	2	2	1	2	A more intense, sustained exercise of moderate intensity	21 to 30 minutes	Two to three times a month
1201	Female	Grade Eight	Urban	4	4	4	4	6	6	4	4	4	3	3	3	3	3	3	3	3	2	2	2	2	A more intense, sustained exercise of moderate intensity	11 to 20 minutes	Two to three times a month
1202	Male	Grade Seven	Urban	7	5	4	4	5	5	5	5	5	4	4	4	4	4	4	4	4	4	4	4	4	Slight movement	21 to 30 minutes	Once or twice a week
1203	Male	Grade Nine	Village	6	5	5	5	5	5	5	5	5	4	4	4	4	4	4	4	4	4	4	4	4	Intense but not sustained exercise with rapid breathing and excessive sweating	31 to 40 minutes	Once or twice a week
1204	Male	Grade Seven	Urban	6	5	5	4	2	3	4	3	3	5	5	4	2	4	4	2	2	2	3	2	2	Intense but not sustained exercise with rapid breathing and excessive sweating	31 to 40 minutes	Two to three times a month
1205	Female	Grade Seven	Village	7	7	7	7	7	7	7	7	7	5	5	5	5	5	5	3	5	5	5	5	5	A high-intensity, long-lasting exercise with rapid breathing and excessive sweating	21 to 30 minutes	About once a day
1206	Male	Grade Seven	Urban	3	5	6	6	6	6	6	6	6	4	5	5	4	4	4	4	4	4	4	4	4	A low-intensity, less intense exercise	21 to 30 minutes	Less than once a month
1207	Male	Grade Seven	Village	7	7	7	7	7	7	7	7	7	5	5	5	5	5	5	3	5	5	5	3	3	Intense but not sustained exercise with rapid breathing and excessive sweating	21 to 30 minutes	Once or twice a week
1208	Male	Grade Nine	Village	3	5	5	4	4	4	5	4	4	3	4	3	3	3	3	2	3	2	3	3	3	Intense but not sustained exercise with rapid breathing and excessive sweating	More than 59 minutes	Once or twice a week
1209	Female	Grade Nine	Village	4	3	3	3	4	4	4	4	4	3	2	2	2	3	3	4	3	3	3	2	2	A low-intensity, less intense exercise	11 to 20 minutes	Three to five times a week
1210	Male	Grade Nine	Village	7	7	7	7	7	7	7	7	7	5	5	5	5	5	5	5	5	5	5	5	5	A more intense, sustained exercise of moderate intensity	11 to 20 minutes	Three to five times a week
1211	Female	Grade Nine	Village	6	6	6	6	6	6	6	6	6	4	4	4	2	5	4	3	4	4	3	1	4	A low-intensity, less intense exercise	11 to 20 minutes	Three to five times a week
1212	Male	Grade Seven	Village	7	7	7	7	7	7	7	7	7	5	5	5	2	5	5	4	5	2	4	1	5	A high-intensity, long-lasting exercise with rapid breathing and excessive sweating	11 to 20 minutes	About once a day
1213	Female	Grade Eight	Urban	5	7	5	6	5	7	7	7	7	5	4	4	3	4	3	2	4	2	3	1	4	Intense but not sustained exercise with rapid breathing and excessive sweating	21 to 30 minutes	Three to five times a week
1214	Male	Grade Seven	Village	7	5	7	6	6	6	6	6	5	4	4	4	1	4	3	3	4	3	4	1	4	Intense but not sustained exercise with rapid breathing and excessive sweating	21 to 30 minutes	Once or twice a week
1215	Female	Grade Nine	Urban	7	7	7	5	6	6	5	5	5	4	5	4	3	4	2	2	2	2	2	2	2	Slight movement	11 to 20 minutes	Once or twice a week
1216	Female	Grade Eight	Village	5	6	6	6	6	6	6	6	6	5	5	5	1	5	5	3	5	4	4	1	4	Intense but not sustained exercise with rapid breathing and excessive sweating	31 to 40 minutes	About once a day
1217	Male	Grade Seven	Village	5	6	5	6	5	5	7	7	7	1	5	4	1	5	5	3	5	5	4	1	5	A more intense, sustained exercise of moderate intensity	11 to 20 minutes	Once or twice a week
1218	Male	Grade Seven	Village	7	7	7	7	7	7	7	7	7	5	5	5	5	5	5	5	5	5	5	1	5	Slight movement	31 to 40 minutes	About once a day
1219	Female	Grade Nine	Urban	7	7	7	6	6	6	6	5	7	5	4	4	1	5	5	3	4	4	3	1	5	Intense but not sustained exercise with rapid breathing and excessive sweating	21 to 30 minutes	About once a day
1220	Male	Grade Nine	Urban	5	5	5	4	5	5	5	4	4	3	3	3	3	3	3	3	3	3	3	2	3	A low-intensity, less intense exercise	11 to 20 minutes	Once or twice a week
1221	Female	Grade Eight	Urban	7	7	7	7	7	7	7	7	7	5	5	5	5	5	5	5	5	5	5	5	5	Intense but not sustained exercise with rapid breathing and excessive sweating	31 to 40 minutes	About once a day
1222	Male	Grade Nine	Village	7	7	7	5	4	4	4	4	4	5	4	3	3	4	3	3	3	3	3	3	3	Intense but not sustained exercise with rapid breathing and excessive sweating	11 to 20 minutes	Three to five times a week
1223	Male	Grade Eight	Village	7	7	7	7	6	5	5	6	7	1	4	4	1	5	4	2	4	2	3	1	2	A low-intensity, less intense exercise	More than 59 minutes	Two to three times a month
1224	Male	Grade Nine	Village	7	7	7	7	7	7	7	7	7	5	5	5	3	5	5	4	5	4	5	1	5	A high-intensity, long-lasting exercise with rapid breathing and excessive sweating	31 to 40 minutes	Once or twice a week
1225	Male	Grade Nine	Village	7	7	7	7	7	7	7	7	7	5	4	4	1	5	4	3	4	4	3	2	5	Intense but not sustained exercise with rapid breathing and excessive sweating	11 to 20 minutes	About once a day
1226	Male	Grade Eight	Village	7	7	7	7	7	7	7	7	7	3	3	3	4	2	4	3	2	3	3	3	4	A more intense, sustained exercise of moderate intensity	11 to 20 minutes	Two to three times a month
1227	Female	Grade Eight	Village	7	7	7	7	7	7	7	7	7	5	5	5	1	5	5	5	5	5	5	1	5	A low-intensity, less intense exercise	11 to 20 minutes	About once a day
1228	Female	Grade Seven	Village	7	7	7	7	7	7	7	7	7	5	5	4	1	5	5	4	5	5	4	1	5	Intense but not sustained exercise with rapid breathing and excessive sweating	11 to 20 minutes	About once a day
1229	Female	Grade Seven	Village	7	7	7	7	7	7	7	7	7	5	4	4	1	5	4	3	4	4	3	1	4	Intense but not sustained exercise with rapid breathing and excessive sweating	21 to 30 minutes	Three to five times a week
1230	Female	Grade Seven	Village	6	6	6	6	6	6	6	6	6	3	3	3	3	3	3	3	3	3	3	3	3	Slight movement	11 to 20 minutes	Once or twice a week
1231	Male	Grade Seven	Urban	7	7	7	7	7	7	7	7	7	5	5	5	5	5	5	5	5	5	5	5	5	Intense but not sustained exercise with rapid breathing and excessive sweating	31 to 40 minutes	Three to five times a week
1232	Male	Grade Nine	Village	4	5	5	4	4	4	4	5	4	4	3	3	3	3	3	3	3	3	3	3	3	Slight movement	11 to 20 minutes	Two to three times a month
1233	Male	Grade Nine	Village	7	7	7	7	7	7	5	5	7	5	5	5	1	5	5	5	3	5	3	1	4	A more intense, sustained exercise of moderate intensity	11 to 20 minutes	Once or twice a week
1234	Male	Grade Seven	Village	7	7	6	6	6	6	6	6	6	5	5	4	1	5	5	3	5	4	4	1	4	Intense but not sustained exercise with rapid breathing and excessive sweating	21 to 30 minutes	Three to five times a week
1235	Male	Grade Seven	Village	7	7	7	7	7	7	7	7	7	5	5	5	5	5	5	5	5	5	5	5	5	A more intense, sustained exercise of moderate intensity	More than 59 minutes	Three to five times a week
1236	Female	Grade Seven	Village	6	6	6	6	6	6	6	6	7	5	4	5	1	5	5	3	4	3	5	1	3	Intense but not sustained exercise with rapid breathing and excessive sweating	Less than 10 minutes	About once a day
1237	Female	Grade Seven	Village	7	7	7	7	7	7	7	7	7	1	5	5	1	5	5	1	5	5	5	1	5	Slight movement	11 to 20 minutes	About once a day
1238	Male	Grade Seven	Urban	7	7	7	7	7	7	7	7	7	5	5	5	1	5	5	5	5	5	5	1	5	A low-intensity, less intense exercise	21 to 30 minutes	Two to three times a month
1239	Male	Grade Seven	Village	7	7	7	7	7	5	6	2	7	3	3	4	3	4	2	4	2	2	4	5	1	Slight movement	11 to 20 minutes	Three to five times a week
1240	Male	Grade Seven	Urban	6	5	7	7	7	7	6	6	6	5	5	5	1	5	5	4	4	4	4	1	4	Intense but not sustained exercise with rapid breathing and excessive sweating	11 to 20 minutes	Two to three times a month
1241	Female	Grade Seven	Urban	7	7	7	7	7	7	7	7	7	5	5	5	5	5	5	5	5	5	5	5	5	Slight movement	11 to 20 minutes	Two to three times a month
1242	Female	Grade Seven	Village	6	6	6	7	6	6	6	6	6	1	5	4	4	4	4	4	4	3	2	2	4	Slight movement	31 to 40 minutes	Three to five times a week
1243	Male	Grade Seven	Village	7	7	7	7	7	7	7	7	7	5	5	3	5	3	5	5	3	5	4	5	5	A more intense, sustained exercise of moderate intensity	11 to 20 minutes	About once a day
1244	Female	Grade Seven	Village	7	7	7	7	7	7	7	7	7	5	5	5	5	5	5	5	5	5	5	5	5	Slight movement	11 to 20 minutes	Once or twice a week
1245	Female	Grade Seven	Village	5	5	5	5	5	5	5	5	5	4	4	4	4	4	4	4	4	4	4	4	4	Slight movement	11 to 20 minutes	About once a day
1246	Female	Grade Seven	Village	7	7	7	7	7	7	7	7	7	3	5	3	1	5	3	3	4	4	3	1	4	A low-intensity, less intense exercise	11 to 20 minutes	Once or twice a week
1247	Male	Grade Nine	Village	7	7	7	7	7	7	7	7	7	5	5	5	5	5	5	5	5	5	5	1	5	A more intense, sustained exercise of moderate intensity	21 to 30 minutes	Once or twice a week
1248	Male	Grade Nine	Village	7	7	7	7	7	7	7	7	7	5	5	5	5	5	5	5	5	5	5	5	5	Intense but not sustained exercise with rapid breathing and excessive sweating	21 to 30 minutes	Once or twice a week
1249	Female	Grade Nine	Village	4	4	4	5	4	4	5	5	4	4	4	2	2	3	3	2	3	2	2	2	4	Intense but not sustained exercise with rapid breathing and excessive sweating	Less than 10 minutes	Less than once a month
1250	Female	Grade Eight	Village	5	7	6	6	6	6	3	3	4	5	4	4	1	5	3	3	3	2	3	1	5	Slight movement	31 to 40 minutes	About once a day
1251	Female	Grade Eight	Village	7	7	7	6	6	6	6	6	6	5	3	3	1	4	3	1	5	1	1	1	5	Intense but not sustained exercise with rapid breathing and excessive sweating	11 to 20 minutes	Two to three times a month
1252	Female	Grade Seven	Village	7	6	5	7	5	5	6	7	4	5	5	5	1	5	5	1	5	1	5	1	5	A more intense, sustained exercise of moderate intensity	21 to 30 minutes	Less than once a month
1253	Female	Grade Seven	Village	7	7	7	7	7	7	7	7	7	5	5	5	4	5	5	5	5	5	5	5	5	A more intense, sustained exercise of moderate intensity	Less than 10 minutes	Less than once a month
1254	Female	Grade Seven	Village	7	5	5	7	6	6	5	5	6	5	5	4	2	5	3	2	4	2	4	2	4	Slight movement	Less than 10 minutes	Three to five times a week
1255	Female	Grade Seven	Village	6	6	6	6	6	6	6	6	6	4	4	5	5	5	5	3	4	3	3	2	4	Intense but not sustained exercise with rapid breathing and excessive sweating	21 to 30 minutes	About once a day
1256	Female	Grade Seven	Village	7	7	7	7	7	7	7	7	7	5	5	4	1	4	4	5	5	5	3	2	4	Intense but not sustained exercise with rapid breathing and excessive sweating	31 to 40 minutes	About once a day
1257	Male	Grade Eight	Village	6	6	6	6	6	6	6	6	6	4	4	4	1	4	4	4	4	4	4	1	4	Slight movement	21 to 30 minutes	About once a day
1258	Female	Grade Seven	Village	5	5	5	6	5	5	6	6	6	4	4	4	1	5	5	3	5	4	4	1	4	A more intense, sustained exercise of moderate intensity	21 to 30 minutes	Three to five times a week
1259	Female	Grade Eight	Village	5	5	5	4	5	5	5	5	5	4	3	3	2	3	3	3	4	2	3	2	4	Slight movement	Less than 10 minutes	About once a day
1260	Female	Grade Eight	Village	7	7	7	7	7	7	7	7	7	1	4	5	1	4	4	3	4	4	3	2	4	Intense but not sustained exercise with rapid breathing and excessive sweating	21 to 30 minutes	Once or twice a week
1261	Female	Grade Nine	Village	4	4	5	3	6	4	4	4	4	3	3	4	3	3	4	2	3	1	4	1	4	Slight movement	Less than 10 minutes	Less than once a month
1262	Male	Grade Eight	Village	7	7	7	7	7	7	7	5	7	5	5	5	5	5	5	3	3	3	3	3	3	Intense but not sustained exercise with rapid breathing and excessive sweating	11 to 20 minutes	Two to three times a month
1263	Female	Grade Nine	Village	7	7	7	7	7	7	7	7	7	5	5	5	5	5	5	5	5	5	5	1	4	Slight movement	11 to 20 minutes	About once a day
1264	Male	Grade Seven	Urban	7	7	7	6	5	5	5	6	5	4	5	4	1	5	4	4	4	3	4	1	4	A high-intensity, long-lasting exercise with rapid breathing and excessive sweating	31 to 40 minutes	About once a day
1265	Female	Grade Seven	Urban	7	7	7	7	7	7	7	7	7	5	5	5	5	5	5	5	5	5	5	5	5	A high-intensity, long-lasting exercise with rapid breathing and excessive sweating	More than 59 minutes	About once a day
1266	Female	Grade Seven	Village	7	7	7	6	6	5	5	6	6	1	4	2	4	4	4	3	4	4	5	1	5	Slight movement	Less than 10 minutes	Three to five times a week
1267	Male	Grade Eight	Village	6	6	6	6	6	6	6	6	6	4	3	3	3	3	3	2	3	2	2	1	3	A more intense, sustained exercise of moderate intensity	31 to 40 minutes	Three to five times a week
1268	Male	Grade Nine	Urban	5	5	5	5	5	5	5	5	5	3	4	4	1	5	3	3	4	5	4	1	4	Slight movement	11 to 20 minutes	About once a day
1269	Female	Grade Nine	Village	6	6	6	6	6	6	6	6	6	5	4	4	2	4	4	3	4	3	3	2	4	Intense but not sustained exercise with rapid breathing and excessive sweating	Less than 10 minutes	About once a day
1270	Female	Grade Seven	Village	7	7	7	7	7	7	7	7	7	5	5	4	1	5	5	3	3	3	4	1	3	Intense but not sustained exercise with rapid breathing and excessive sweating	21 to 30 minutes	About once a day
1271	Male	Grade Seven	Village	7	7	7	7	7	7	7	7	7	5	5	5	5	5	5	5	5	5	5	5	5	Slight movement	11 to 20 minutes	About once a day
1272	Female	Grade Nine	Village	6	6	6	6	6	6	6	6	6	4	4	4	3	3	3	3	3	3	3	3	3	A low-intensity, less intense exercise	31 to 40 minutes	Three to five times a week
1273	Male	Grade Seven	Urban	5	5	5	5	5	5	5	5	5	5	5	5	5	5	5	5	5	5	5	5	5	Slight movement	21 to 30 minutes	About once a day
1274	Female	Grade Seven	Village	6	6	6	6	6	6	6	6	6	4	4	4	1	4	4	3	4	4	4	2	4	Intense but not sustained exercise with rapid breathing and excessive sweating	21 to 30 minutes	About once a day
1275	Male	Grade Seven	Village	5	5	5	4	5	5	5	5	5	2	3	3	2	4	3	3	3	3	3	2	3	A low-intensity, less intense exercise	11 to 20 minutes	About once a day
1276	Female	Grade Seven	Village	7	5	5	5	5	6	5	7	7	5	4	4	1	5	4	4	4	4	4	1	5	Slight movement	21 to 30 minutes	Once or twice a week
1277	Male	Grade Seven	Urban	7	7	7	7	7	7	7	7	7	5	5	4	1	3	5	5	4	5	5	1	2	A more intense, sustained exercise of moderate intensity	21 to 30 minutes	Once or twice a week
1278	Female	Grade Eight	Village	5	5	5	5	5	5	5	5	5	4	3	3	1	3	3	2	4	3	3	3	3	Intense but not sustained exercise with rapid breathing and excessive sweating	11 to 20 minutes	Once or twice a week
1279	Female	Grade Seven	Village	5	6	6	5	5	6	6	5	6	3	4	4	2	4	4	4	5	3	4	2	4	Slight movement	21 to 30 minutes	Once or twice a week
1280	Male	Grade Eight	Village	7	7	7	7	7	7	7	7	7	3	5	5	3	5	3	3	4	2	3	2	3	A low-intensity, less intense exercise	21 to 30 minutes	Once or twice a week
1281	Female	Grade Seven	Urban	7	7	7	7	7	7	7	7	7	5	4	3	2	5	4	3	4	4	5	2	5	A high-intensity, long-lasting exercise with rapid breathing and excessive sweating	11 to 20 minutes	Once or twice a week
1282	Male	Grade Eight	Urban	5	6	6	5	4	5	6	6	6	4	3	3	3	5	3	3	3	3	3	2	3	Intense but not sustained exercise with rapid breathing and excessive sweating	31 to 40 minutes	Three to five times a week
1283	Female	Grade Eight	Village	7	7	7	7	6	7	7	6	7	5	4	4	2	4	5	3	4	4	3	1	4	A low-intensity, less intense exercise	11 to 20 minutes	Once or twice a week
1284	Male	Grade Seven	Village	4	4	4	4	4	4	4	4	4	2	3	3	2	4	3	3	3	3	3	3	3	A low-intensity, less intense exercise	11 to 20 minutes	About once a day
1285	Male	Grade Eight	Village	1	1	1	3	1	1	1	1	1	1	1	1	1	1	2	1	2	1	3	2	2	Intense but not sustained exercise with rapid breathing and excessive sweating	11 to 20 minutes	About once a day
1286	Female	Grade Eight	Village	4	5	4	4	4	4	4	4	4	3	3	2	3	3	2	1	2	1	1	2	1	Slight movement	21 to 30 minutes	About once a day
1287	Female	Grade Nine	Village	2	3	3	3	4	3	5	5	6	2	3	2	2	3	3	3	3	3	2	3	3	A low-intensity, less intense exercise	31 to 40 minutes	About once a day
1288	Female	Grade Seven	Village	7	6	5	2	3	6	5	3	3	4	4	4	1	2	3	4	2	3	3	2	4	Slight movement	31 to 40 minutes	Once or twice a week
1289	Male	Grade Seven	Village	7	7	7	7	7	7	7	7	7	4	5	5	1	5	5	4	5	5	5	1	5	Intense but not sustained exercise with rapid breathing and excessive sweating	21 to 30 minutes	Once or twice a week
1290	Male	Grade Seven	Urban	7	7	7	7	7	7	7	7	7	5	5	5	1	5	5	5	5	5	5	1	5	A high-intensity, long-lasting exercise with rapid breathing and excessive sweating	31 to 40 minutes	About once a day
1291	Male	Grade Seven	Village	7	6	6	6	6	6	6	6	6	4	4	4	1	4	4	3	4	3	3	3	3	A low-intensity, less intense exercise	11 to 20 minutes	Once or twice a week
1292	Male	Grade Seven	Village	7	5	5	5	5	5	5	5	5	5	5	5	5	5	5	5	4	4	4	4	4	Slight movement	21 to 30 minutes	About once a day
1293	Female	Grade Seven	Village	4	4	4	4	4	4	4	4	4	4	3	3	3	3	3	3	3	3	3	3	3	Slight movement	11 to 20 minutes	Two to three times a month
1294	Female	Grade Eight	Village	4	4	4	4	4	4	4	4	3	2	2	2	3	3	3	2	2	2	2	2	2	Slight movement	21 to 30 minutes	About once a day
1295	Male	Grade Eight	Urban	7	7	7	7	7	7	7	7	7	5	5	5	1	5	5	3	4	3	3	1	3	Slight movement	11 to 20 minutes	Two to three times a month
1296	Male	Grade Nine	Village	7	7	6	6	6	6	5	6	7	5	5	4	1	5	3	2	5	2	5	1	5	Slight movement	11 to 20 minutes	About once a day
1297	Female	Grade Seven	Village	5	4	4	4	4	4	4	4	4	3	3	3	3	3	3	3	3	3	3	3	3	Slight movement	11 to 20 minutes	Two to three times a month
1298	Female	Grade Eight	Village	5	5	5	5	5	5	5	5	5	2	4	4	2	4	3	3	4	4	2	2	4	Intense but not sustained exercise with rapid breathing and excessive sweating	21 to 30 minutes	Once or twice a week
1299	Male	Grade Nine	Village	7	7	7	7	7	7	7	7	7	5	5	5	5	5	5	5	5	4	4	1	5	A more intense, sustained exercise of moderate intensity	21 to 30 minutes	Three to five times a week
1300	Female	Grade Seven	Urban	7	7	7	7	7	6	6	6	6	4	5	5	1	5	5	5	4	5	4	2	4	Intense but not sustained exercise with rapid breathing and excessive sweating	21 to 30 minutes	Once or twice a week
1301	Female	Grade Eight	Village	6	7	6	5	5	6	5	6	6	3	3	3	2	4	4	3	3	3	2	2	3	Intense but not sustained exercise with rapid breathing and excessive sweating	21 to 30 minutes	Once or twice a week
1302	Female	Grade Seven	Village	5	6	6	6	6	6	6	6	6	3	3	3	3	3	3	3	3	3	3	3	3	Slight movement	11 to 20 minutes	About once a day
1303	Male	Grade Eight	Village	6	6	6	6	6	6	6	6	6	4	4	4	4	4	4	4	4	4	4	4	4	Intense but not sustained exercise with rapid breathing and excessive sweating	21 to 30 minutes	Three to five times a week
1304	Male	Grade Seven	Village	7	7	7	7	7	7	7	7	7	5	5	5	5	5	5	5	5	5	5	5	5	Intense but not sustained exercise with rapid breathing and excessive sweating	11 to 20 minutes	Once or twice a week
1305	Male	Grade Seven	Village	5	3	4	5	4	5	4	5	5	4	4	4	1	3	3	2	2	3	3	1	3	Slight movement	11 to 20 minutes	Three to five times a week
1306	Female	Grade Nine	Village	7	7	7	5	5	5	5	5	5	4	3	3	2	3	3	3	3	3	3	2	3	Intense but not sustained exercise with rapid breathing and excessive sweating	31 to 40 minutes	Once or twice a week
1307	Female	Grade Seven	Village	7	7	7	7	7	7	7	7	7	1	5	5	1	5	5	5	5	5	1	1	5	A low-intensity, less intense exercise	31 to 40 minutes	About once a day
1308	Male	Grade Seven	Village	7	7	7	7	7	7	7	7	7	5	5	5	1	5	5	5	5	5	5	1	5	Intense but not sustained exercise with rapid breathing and excessive sweating	21 to 30 minutes	Three to five times a week
1309	Female	Grade Seven	Urban	7	7	7	7	7	7	6	5	5	4	3	3	2	4	4	3	3	3	3	1	3	Intense but not sustained exercise with rapid breathing and excessive sweating	21 to 30 minutes	Once or twice a week
1310	Female	Grade Seven	Urban	6	6	6	6	6	6	6	6	6	5	4	4	1	5	4	3	4	3	3	1	4	A more intense, sustained exercise of moderate intensity	11 to 20 minutes	Once or twice a week
1311	Male	Grade Seven	Village	7	7	7	7	7	7	7	7	7	5	5	5	1	5	5	5	5	5	5	1	5	Intense but not sustained exercise with rapid breathing and excessive sweating	21 to 30 minutes	Two to three times a month
1312	Male	Grade Seven	Village	7	7	7	7	7	7	7	7	7	5	5	5	5	5	5	5	5	5	5	5	5	A low-intensity, less intense exercise	11 to 20 minutes	Two to three times a month
1313	Male	Grade Nine	Village	7	7	7	6	5	5	6	6	6	4	4	4	2	4	4	3	3	3	3	3	2	A high-intensity, long-lasting exercise with rapid breathing and excessive sweating	11 to 20 minutes	About once a day
1314	Female	Grade Nine	Village	6	6	6	6	5	7	5	5	6	4	3	3	2	4	3	2	2	2	2	1	3	Slight movement	Less than 10 minutes	About once a day
1315	Male	Grade Seven	Village	4	4	4	4	4	4	4	4	4	3	3	3	3	3	3	3	3	3	3	3	3	Intense but not sustained exercise with rapid breathing and excessive sweating	11 to 20 minutes	Once or twice a week
1316	Female	Grade Eight	Village	5	5	5	5	5	6	6	6	6	5	3	2	1	5	3	2	3	2	3	1	3	A low-intensity, less intense exercise	Less than 10 minutes	Three to five times a week
1317	Female	Grade Eight	Village	4	3	5	5	5	5	5	3	4	4	3	2	2	3	2	1	5	3	3	1	3	A low-intensity, less intense exercise	11 to 20 minutes	Once or twice a week
1318	Female	Grade Nine	Village	6	6	4	5	5	5	5	5	5	4	4	3	4	4	4	4	4	3	4	4	4	Slight movement	Less than 10 minutes	Less than once a month
1319	Female	Grade Seven	Urban	6	6	6	5	6	5	5	5	5	3	3	3	1	5	3	3	3	3	3	1	3	Slight movement	21 to 30 minutes	Two to three times a month
1320	Female	Grade Seven	Urban	7	7	7	7	7	7	7	7	7	5	5	5	5	5	5	5	5	5	5	5	5	Slight movement	11 to 20 minutes	About once a day
1321	Male	Grade Seven	Urban	7	7	7	7	7	7	7	7	7	5	5	5	5	5	5	5	5	5	5	5	5	Intense but not sustained exercise with rapid breathing and excessive sweating	21 to 30 minutes	About once a day
1322	Female	Grade Seven	Village	5	7	5	5	6	6	6	6	6	4	4	4	2	4	4	4	4	4	4	1	4	Intense but not sustained exercise with rapid breathing and excessive sweating	21 to 30 minutes	About once a day
1323	Female	Grade Seven	Village	6	6	6	6	6	6	6	6	6	4	4	4	2	4	4	4	4	4	4	3	4	Intense but not sustained exercise with rapid breathing and excessive sweating	11 to 20 minutes	Once or twice a week
1324	Male	Grade Seven	Village	7	7	7	7	6	7	7	6	6	3	4	4	2	4	4	1	3	1	3	2	3	A more intense, sustained exercise of moderate intensity	11 to 20 minutes	About once a day
1325	Female	Grade Eight	Village	7	7	7	7	7	7	7	7	7	5	4	3	1	5	3	1	3	1	1	1	3	A low-intensity, less intense exercise	21 to 30 minutes	About once a day
1326	Male	Grade Nine	Village	7	7	7	7	7	7	7	7	7	5	5	5	5	5	5	5	5	5	5	5	5	Slight movement	11 to 20 minutes	About once a day
1327	Female	Grade Eight	Village	5	4	5	5	5	5	5	5	5	4	3	3	3	3	3	3	3	3	3	3	3	Slight movement	21 to 30 minutes	Three to five times a week
1328	Female	Grade Seven	Village	7	7	7	7	7	7	7	7	7	5	5	5	4	5	5	5	5	5	5	1	5	Slight movement	21 to 30 minutes	Three to five times a week
1329	Female	Grade Eight	Village	7	7	7	7	7	7	7	7	7	5	5	5	5	5	5	5	4	4	4	3	4	A low-intensity, less intense exercise	11 to 20 minutes	Three to five times a week
1330	Male	Grade Seven	Village	5	5	5	4	4	4	4	4	4	3	3	3	3	3	3	3	3	3	3	3	3	Slight movement	11 to 20 minutes	Two to three times a month
1331	Male	Grade Nine	Urban	7	7	7	7	7	7	7	7	7	1	5	5	1	5	5	5	5	5	5	1	5	Slight movement	21 to 30 minutes	Two to three times a month
1332	Female	Grade Eight	Village	7	7	7	7	7	7	7	7	7	5	1	1	1	3	3	1	1	1	1	1	3	A low-intensity, less intense exercise	21 to 30 minutes	About once a day
1333	Female	Grade Nine	Village	6	5	5	6	5	5	5	5	6	4	4	3	2	4	4	2	3	3	3	3	3	Slight movement	31 to 40 minutes	Once or twice a week
1334	Male	Grade Eight	Urban	7	7	7	7	7	7	7	7	7	5	5	5	5	5	5	4	5	3	4	5	5	A more intense, sustained exercise of moderate intensity	31 to 40 minutes	Three to five times a week
1335	Male	Grade Seven	Urban	7	7	7	7	7	7	7	7	7	1	5	5	5	5	5	5	5	5	5	5	5	Intense but not sustained exercise with rapid breathing and excessive sweating	21 to 30 minutes	Two to three times a month
1336	Male	Grade Nine	Village	5	6	6	7	5	5	5	6	6	5	3	5	1	5	5	5	5	3	4	5	5	A more intense, sustained exercise of moderate intensity	More than 59 minutes	Once or twice a week
1337	Male	Grade Eight	Village	7	7	7	7	7	7	7	7	7	5	5	5	1	5	5	5	5	5	5	1	4	A high-intensity, long-lasting exercise with rapid breathing and excessive sweating	31 to 40 minutes	Once or twice a week
1338	Female	Grade Seven	Village	5	5	6	5	6	5	6	5	6	4	3	4	2	4	4	3	3	4	3	2	4	Slight movement	21 to 30 minutes	About once a day
1339	Female	Grade Seven	Urban	7	7	7	7	7	7	7	7	7	5	5	5	5	5	5	5	5	5	5	5	5	Intense but not sustained exercise with rapid breathing and excessive sweating	31 to 40 minutes	Once or twice a week
1340	Female	Grade Nine	Urban	7	7	7	7	7	7	7	7	7	5	5	5	5	5	5	5	5	5	5	5	5	Slight movement	21 to 30 minutes	Less than once a month
1341	Male	Grade Nine	Urban	7	3	4	4	3	7	7	3	3	3	2	2	4	3	3	3	3	3	3	3	3	A low-intensity, less intense exercise	21 to 30 minutes	Once or twice a week
1342	Female	Grade Nine	Village	5	5	5	5	5	5	5	5	5	3	4	3	3	3	3	3	3	3	3	3	3	Slight movement	11 to 20 minutes	About once a day
1343	Male	Grade Nine	Village	4	5	4	5	4	4	4	4	4	3	3	3	3	3	3	2	3	3	3	3	3	Intense but not sustained exercise with rapid breathing and excessive sweating	11 to 20 minutes	Once or twice a week
1344	Female	Grade Seven	Village	7	7	7	7	7	7	7	7	7	5	5	1	1	5	5	1	5	1	5	1	5	Intense but not sustained exercise with rapid breathing and excessive sweating	More than 59 minutes	Two to three times a month
1345	Male	Grade Seven	Village	7	7	7	7	7	7	7	7	7	5	4	5	1	5	5	4	5	4	4	1	5	A more intense, sustained exercise of moderate intensity	31 to 40 minutes	About once a day
1346	Male	Grade Nine	Village	4	4	4	4	4	4	4	4	4	3	3	3	1	5	5	3	5	2	3	1	5	Slight movement	31 to 40 minutes	Once or twice a week
1347	Female	Grade Nine	Village	4	4	4	4	4	4	4	4	4	4	3	3	3	3	3	3	3	3	3	3	3	A low-intensity, less intense exercise	11 to 20 minutes	About once a day
1348	Female	Grade Nine	Village	7	7	7	7	7	7	7	7	7	1	4	1	5	4	4	4	5	1	4	4	4	Slight movement	Less than 10 minutes	Less than once a month
1349	Male	Grade Nine	Village	7	7	7	5	7	6	7	7	7	5	5	5	1	5	5	5	5	5	5	1	5	Slight movement	21 to 30 minutes	About once a day
1350	Male	Grade Seven	Village	7	7	7	7	7	6	6	7	7	5	5	5	5	5	5	5	5	5	5	5	5	Slight movement	31 to 40 minutes	About once a day
1351	Female	Grade Nine	Village	7	7	5	7	5	6	6	6	6	3	3	3	1	4	4	1	3	3	3	3	3	Intense but not sustained exercise with rapid breathing and excessive sweating	11 to 20 minutes	Two to three times a month
1352	Female	Grade Nine	Village	7	7	7	7	7	7	7	7	7	5	5	5	5	5	5	5	5	5	5	5	5	A low-intensity, less intense exercise	21 to 30 minutes	Three to five times a week
1353	Female	Grade Eight	Village	6	4	7	4	5	5	5	3	4	5	5	5	2	5	4	3	3	2	2	2	2	Slight movement	Less than 10 minutes	Once or twice a week
1354	Male	Grade Nine	Village	4	4	4	4	4	4	4	4	4	2	1	3	1	3	3	3	3	3	3	3	3	A low-intensity, less intense exercise	Less than 10 minutes	Two to three times a month
1355	Female	Grade Seven	Village	5	6	6	6	5	5	6	7	6	4	4	4	1	5	3	2	5	2	3	1	3	A low-intensity, less intense exercise	11 to 20 minutes	About once a day
1356	Male	Grade Nine	Village	5	6	6	6	6	6	6	6	6	4	4	4	1	5	4	4	3	3	3	1	4	A low-intensity, less intense exercise	11 to 20 minutes	About once a day
1357	Female	Grade Seven	Village	6	6	6	6	6	6	6	6	6	2	4	3	1	5	3	1	5	4	3	1	5	Slight movement	Less than 10 minutes	Once or twice a week
1358	Female	Grade Nine	Village	2	3	7	3	3	2	3	4	4	2	2	1	3	3	3	1	1	1	1	2	2	Slight movement	Less than 10 minutes	Three to five times a week
1359	Female	Grade Seven	Village	5	5	5	4	5	5	5	5	5	4	4	4	1	5	4	4	4	4	3	1	4	Slight movement	31 to 40 minutes	Two to three times a month
1360	Female	Grade Nine	Village	7	5	6	7	7	6	6	6	6	4	4	4	1	5	4	4	4	3	4	1	5	A low-intensity, less intense exercise	11 to 20 minutes	Once or twice a week
1361	Male	Grade Nine	Village	6	4	6	5	5	5	5	5	5	4	4	4	4	4	4	4	3	4	4	4	4	Slight movement	Less than 10 minutes	Less than once a month
1362	Male	Grade Seven	Village	1	1	1	1	1	1	1	1	1	1	1	1	1	1	1	1	1	1	1	1	1	Slight movement	Less than 10 minutes	Less than once a month
1363	Female	Grade Eight	Urban	6	6	6	6	6	6	6	6	6	5	4	3	1	4	4	3	3	3	3	1	4	A low-intensity, less intense exercise	11 to 20 minutes	Three to five times a week
1364	Male	Grade Eight	Village	7	7	7	7	7	7	7	7	7	5	5	5	5	5	5	5	5	5	5	5	5	Slight movement	21 to 30 minutes	Once or twice a week
1365	Female	Grade Eight	Village	7	7	7	7	7	7	7	7	7	5	5	5	1	5	5	5	5	5	5	1	5	A more intense, sustained exercise of moderate intensity	31 to 40 minutes	Once or twice a week
1366	Female	Grade Eight	Village	5	5	5	5	5	5	6	6	4	4	3	5	3	3	3	2	3	2	2	3	3	Intense but not sustained exercise with rapid breathing and excessive sweating	21 to 30 minutes	Once or twice a week
1367	Female	Grade Nine	Village	6	6	7	5	6	5	7	6	7	1	5	4	1	5	5	4	5	4	4	1	4	A more intense, sustained exercise of moderate intensity	21 to 30 minutes	Once or twice a week
1368	Male	Grade Seven	Village	7	7	7	7	7	7	7	7	7	5	5	5	5	5	5	5	5	5	5	5	5	Slight movement	Less than 10 minutes	About once a day
1369	Male	Grade Eight	Village	7	7	7	7	7	7	7	7	7	5	5	5	1	5	5	3	5	3	4	1	5	Intense but not sustained exercise with rapid breathing and excessive sweating	21 to 30 minutes	About once a day
1370	Male	Grade Eight	Village	7	7	7	7	7	7	7	7	7	5	5	5	1	5	5	3	5	3	3	3	3	Slight movement	11 to 20 minutes	About once a day
1371	Male	Grade Nine	Village	6	6	6	6	6	6	6	6	6	5	4	4	3	4	4	3	5	4	3	4	4	A more intense, sustained exercise of moderate intensity	21 to 30 minutes	Once or twice a week
1372	Male	Grade Eight	Village	5	5	5	5	5	5	5	5	5	3	4	4	3	3	3	3	3	3	3	3	3	A low-intensity, less intense exercise	21 to 30 minutes	Three to five times a week
1373	Male	Grade Seven	Village	7	7	7	7	7	7	7	7	7	5	5	5	5	5	5	3	3	3	3	3	3	A more intense, sustained exercise of moderate intensity	21 to 30 minutes	Three to five times a week
1374	Male	Grade Nine	Village	5	5	5	5	5	5	5	5	5	4	4	4	4	4	3	4	3	3	3	3	3	Intense but not sustained exercise with rapid breathing and excessive sweating	11 to 20 minutes	Once or twice a week
1375	Female	Grade Seven	Village	7	6	7	7	7	7	7	7	7	5	5	5	1	5	5	3	3	4	3	2	5	A high-intensity, long-lasting exercise with rapid breathing and excessive sweating	Less than 10 minutes	About once a day
1376	Male	Grade Eight	Village	5	5	5	5	5	5	5	5	5	4	3	3	3	3	3	3	3	3	3	3	3	A more intense, sustained exercise of moderate intensity	11 to 20 minutes	Three to five times a week
1377	Male	Grade Seven	Village	7	7	7	7	7	7	7	7	7	5	4	4	5	5	3	3	3	5	5	5	5	Intense but not sustained exercise with rapid breathing and excessive sweating	21 to 30 minutes	Once or twice a week
1378	Male	Grade Eight	Village	7	7	7	7	7	7	7	7	7	5	5	5	5	5	5	5	5	5	5	2	4	Intense but not sustained exercise with rapid breathing and excessive sweating	31 to 40 minutes	Once or twice a week
1379	Male	Grade Seven	Urban	7	7	7	7	7	7	7	7	7	1	5	5	1	5	5	1	5	5	5	1	5	Intense but not sustained exercise with rapid breathing and excessive sweating	11 to 20 minutes	Two to three times a month
1380	Male	Grade Seven	Village	3	6	4	2	6	3	5	4	5	4	3	5	3	5	2	4	3	4	2	5	3	A low-intensity, less intense exercise	Less than 10 minutes	Two to three times a month
1381	Female	Grade Nine	Village	6	5	5	5	5	5	5	5	5	5	5	4	4	4	4	4	4	3	3	2	3	Intense but not sustained exercise with rapid breathing and excessive sweating	21 to 30 minutes	About once a day
1382	Female	Grade Eight	Village	7	7	7	7	7	7	7	7	7	5	5	5	3	5	5	3	5	4	5	3	5	Intense but not sustained exercise with rapid breathing and excessive sweating	31 to 40 minutes	About once a day
1383	Female	Grade Nine	Village	7	7	7	7	7	7	7	7	7	4	4	3	1	4	4	3	4	3	3	1	3	Intense but not sustained exercise with rapid breathing and excessive sweating	11 to 20 minutes	About once a day
1384	Female	Grade Nine	Village	7	7	7	5	5	5	7	6	6	4	3	2	1	4	3	2	4	2	2	2	4	A low-intensity, less intense exercise	31 to 40 minutes	Three to five times a week
1385	Female	Grade Eight	Village	4	4	4	4	4	4	4	4	4	3	2	2	2	3	3	1	2	2	2	2	2	Slight movement	Less than 10 minutes	Two to three times a month
1386	Male	Grade Seven	Village	7	7	7	6	6	6	6	6	6	4	3	3	2	4	4	3	4	3	2	2	3	Intense but not sustained exercise with rapid breathing and excessive sweating	More than 59 minutes	About once a day
1387	Male	Grade Seven	Village	7	7	7	7	7	7	7	7	7	5	5	4	1	5	4	3	5	3	3	1	3	Slight movement	11 to 20 minutes	Once or twice a week
1388	Female	Grade Nine	Village	3	4	4	4	4	4	4	4	4	3	3	3	2	3	3	2	3	2	3	3	3	A low-intensity, less intense exercise	31 to 40 minutes	Once or twice a week
1389	Female	Grade Eight	Urban	7	7	7	7	7	7	7	7	7	5	3	5	3	5	4	3	5	3	4	3	5	Slight movement	21 to 30 minutes	Three to five times a week
1390	Female	Grade Nine	Village	7	7	7	7	7	7	7	7	7	5	5	5	3	5	3	3	3	3	3	2	3	Intense but not sustained exercise with rapid breathing and excessive sweating	11 to 20 minutes	About once a day
1391	Male	Grade Seven	Urban	6	6	6	6	6	6	6	6	6	4	4	5	3	4	4	5	4	4	4	4	4	A low-intensity, less intense exercise	Less than 10 minutes	Less than once a month
1392	Male	Grade Seven	Urban	7	7	7	7	7	7	7	7	7	5	5	5	5	5	5	5	5	5	5	5	5	A high-intensity, long-lasting exercise with rapid breathing and excessive sweating	More than 59 minutes	About once a day
1393	Male	Grade Nine	Urban	7	7	7	7	7	7	7	7	7	5	5	5	5	5	5	1	5	5	5	1	5	A high-intensity, long-lasting exercise with rapid breathing and excessive sweating	11 to 20 minutes	Less than once a month
1394	Female	Grade Seven	Village	7	7	7	7	7	7	7	7	7	5	5	4	2	5	4	2	4	4	2	1	5	Intense but not sustained exercise with rapid breathing and excessive sweating	21 to 30 minutes	About once a day
1395	Female	Grade Eight	Village	6	5	6	5	5	5	6	5	5	5	4	4	1	4	4	4	4	4	4	1	4	Intense but not sustained exercise with rapid breathing and excessive sweating	11 to 20 minutes	About once a day
1396	Female	Grade Seven	Village	7	5	6	4	5	4	5	5	6	3	3	4	1	3	3	2	2	3	4	1	4	A low-intensity, less intense exercise	11 to 20 minutes	Once or twice a week
1397	Male	Grade Eight	Village	7	6	5	5	4	5	5	3	4	2	4	3	2	4	3	3	3	1	1	1	3	Slight movement	11 to 20 minutes	Once or twice a week
1398	Male	Grade Eight	Village	3	5	4	4	4	5	5	5	5	4	4	4	2	4	4	3	3	3	4	4	4	A more intense, sustained exercise of moderate intensity	21 to 30 minutes	Once or twice a week
1399	Female	Grade Eight	Village	5	4	4	5	5	4	5	5	5	3	3	3	3	4	2	2	3	2	2	2	3	A low-intensity, less intense exercise	11 to 20 minutes	About once a day
1400	Male	Grade Seven	Village	4	4	4	4	4	4	4	4	4	3	3	3	3	3	3	3	3	3	3	3	3	A more intense, sustained exercise of moderate intensity	31 to 40 minutes	Once or twice a week
1401	Male	Grade Eight	Village	5	6	6	6	4	7	4	5	5	5	3	2	2	4	3	2	3	2	3	2	4	Intense but not sustained exercise with rapid breathing and excessive sweating	11 to 20 minutes	Three to five times a week
1402	Female	Grade Eight	Village	6	6	6	6	6	6	6	6	6	4	4	4	4	4	4	4	4	4	4	1	4	A high-intensity, long-lasting exercise with rapid breathing and excessive sweating	11 to 20 minutes	Three to five times a week
1403	Male	Grade Nine	Village	4	4	4	4	4	5	4	5	4	4	3	4	3	3	3	3	3	3	3	3	3	A more intense, sustained exercise of moderate intensity	11 to 20 minutes	Once or twice a week
1404	Male	Grade Eight	Village	6	7	7	6	6	6	6	6	6	3	4	3	1	4	4	3	3	3	3	2	4	A low-intensity, less intense exercise	11 to 20 minutes	Three to five times a week
1405	Male	Grade Nine	Village	4	4	4	4	4	4	4	4	4	3	3	3	3	3	3	3	3	3	3	3	3	A more intense, sustained exercise of moderate intensity	11 to 20 minutes	Two to three times a month
1406	Female	Grade Eight	Village	4	4	4	4	4	4	4	5	5	3	3	3	3	3	3	3	3	3	3	3	3	Intense but not sustained exercise with rapid breathing and excessive sweating	21 to 30 minutes	Three to five times a week
1407	Female	Grade Eight	Village	7	4	7	7	7	7	7	7	7	4	4	3	4	5	5	4	4	4	4	4	4	A low-intensity, less intense exercise	11 to 20 minutes	Three to five times a week
1408	Male	Grade Seven	Urban	4	4	4	4	4	4	4	4	4	3	3	3	3	3	3	3	3	3	3	3	3	A more intense, sustained exercise of moderate intensity	11 to 20 minutes	About once a day
1409	Male	Grade Seven	Village	6	6	6	6	6	6	6	6	6	4	4	4	4	4	4	4	4	4	4	4	4	A low-intensity, less intense exercise	11 to 20 minutes	About once a day
1410	Male	Grade Eight	Village	6	7	7	7	4	6	4	4	7	5	5	4	3	5	5	3	5	3	4	4	5	A high-intensity, long-lasting exercise with rapid breathing and excessive sweating	11 to 20 minutes	Less than once a month
1411	Male	Grade Eight	Village	7	7	5	1	4	4	4	4	4	5	5	5	1	2	5	5	5	3	4	1	3	Intense but not sustained exercise with rapid breathing and excessive sweating	11 to 20 minutes	Three to five times a week
1412	Male	Grade Seven	Urban	4	4	4	4	4	4	4	4	4	3	3	3	3	3	3	3	3	3	3	3	3	A more intense, sustained exercise of moderate intensity	11 to 20 minutes	About once a day
1413	Female	Grade Eight	Village	7	7	7	7	7	7	7	7	7	5	5	5	5	5	5	5	5	5	5	5	5	Slight movement	21 to 30 minutes	Once or twice a week
1414	Male	Grade Seven	Village	5	6	6	6	6	6	6	6	6	4	4	4	4	4	3	3	4	3	3	4	4	Intense but not sustained exercise with rapid breathing and excessive sweating	21 to 30 minutes	Once or twice a week
1415	Female	Grade Seven	Village	7	7	7	7	7	7	7	7	7	5	5	5	1	5	5	5	5	5	5	1	5	Intense but not sustained exercise with rapid breathing and excessive sweating	31 to 40 minutes	About once a day
1416	Female	Grade Eight	Village	7	7	7	7	7	7	6	6	6	5	5	5	3	4	5	4	4	4	3	3	3	Slight movement	31 to 40 minutes	About once a day
1417	Female	Grade Eight	Village	6	6	6	6	6	6	6	6	6	4	4	4	2	4	4	3	4	4	3	2	4	Slight movement	11 to 20 minutes	About once a day
1418	Female	Grade Seven	Village	7	7	7	7	7	7	7	7	7	5	5	5	5	5	5	5	5	5	1	1	5	Intense but not sustained exercise with rapid breathing and excessive sweating	11 to 20 minutes	About once a day
1419	Female	Grade Eight	Village	7	6	6	6	6	6	6	6	6	4	4	3	4	4	4	4	3	3	4	3	3	Intense but not sustained exercise with rapid breathing and excessive sweating	11 to 20 minutes	Three to five times a week
1420	Female	Grade Eight	Village	5	7	6	5	6	6	6	6	6	5	4	3	1	5	4	3	4	3	3	1	5	Intense but not sustained exercise with rapid breathing and excessive sweating	11 to 20 minutes	Once or twice a week
1421	Male	Grade Nine	Village	6	6	6	6	6	6	6	6	5	4	4	4	2	4	4	3	4	4	4	2	4	Intense but not sustained exercise with rapid breathing and excessive sweating	11 to 20 minutes	Once or twice a week
1422	Female	Grade Nine	Village	6	4	6	6	6	6	6	6	7	5	4	4	4	5	4	4	4	5	4	3	3	Slight movement	21 to 30 minutes	Once or twice a week
1423	Female	Grade Nine	Village	7	7	7	7	7	7	7	7	7	5	4	4	2	5	4	3	4	3	3	2	4	A high-intensity, long-lasting exercise with rapid breathing and excessive sweating	11 to 20 minutes	About once a day
1424	Male	Grade Eight	Village	6	5	6	5	6	6	6	6	6	3	3	3	4	4	4	4	4	4	4	4	4	Intense but not sustained exercise with rapid breathing and excessive sweating	11 to 20 minutes	Two to three times a month
1425	Female	Grade Eight	Village	3	3	3	3	3	3	3	3	3	4	3	3	3	3	3	3	4	3	3	3	3	Slight movement	21 to 30 minutes	Once or twice a week
1426	Male	Grade Nine	Urban	7	7	7	7	7	7	7	7	7	5	5	5	1	5	5	5	5	4	4	1	4	A more intense, sustained exercise of moderate intensity	31 to 40 minutes	Three to five times a week
1427	Female	Grade Seven	Village	4	4	4	4	4	4	4	4	4	3	3	3	3	3	3	3	3	3	3	3	3	Slight movement	11 to 20 minutes	Two to three times a month
1428	Female	Grade Seven	Village	4	4	5	7	5	5	7	4	4	2	4	3	1	5	5	3	5	4	3	1	3	Slight movement	11 to 20 minutes	About once a day
1429	Male	Grade Eight	Village	7	7	7	4	4	4	4	4	4	4	4	4	1	5	4	4	5	3	3	1	5	Intense but not sustained exercise with rapid breathing and excessive sweating	31 to 40 minutes	Once or twice a week
1430	Female	Grade Seven	Village	7	7	7	7	7	7	7	7	7	3	4	4	3	4	4	2	4	3	4	2	4	Intense but not sustained exercise with rapid breathing and excessive sweating	11 to 20 minutes	Two to three times a month
1431	Female	Grade Seven	Village	7	7	7	7	6	6	6	6	6	4	3	3	3	4	3	3	3	3	3	2	3	Slight movement	11 to 20 minutes	About once a day
1432	Male	Grade Nine	Village	6	6	6	7	4	5	6	4	4	5	3	3	2	3	1	1	3	3	2	2	4	Intense but not sustained exercise with rapid breathing and excessive sweating	11 to 20 minutes	Once or twice a week
1433	Male	Grade Nine	Village	4	4	4	4	4	4	4	4	4	3	3	3	3	3	3	3	3	3	3	3	3	Slight movement	11 to 20 minutes	Once or twice a week
1434	Female	Grade Eight	Village	4	4	4	4	4	4	4	4	4	3	3	3	3	3	3	3	3	3	3	3	3	Slight movement	11 to 20 minutes	Two to three times a month
1435	Male	Grade Seven	Urban	7	6	6	6	6	6	6	6	6	4	4	4	4	4	4	4	4	4	4	4	4	Slight movement	11 to 20 minutes	About once a day
1436	Male	Grade Seven	Village	4	4	4	4	4	4	4	4	4	3	3	3	3	3	3	3	3	3	3	3	3	A more intense, sustained exercise of moderate intensity	21 to 30 minutes	Three to five times a week
1437	Female	Grade Eight	Village	7	6	6	4	4	4	4	5	4	3	3	4	3	4	3	3	3	3	3	3	3	Slight movement	11 to 20 minutes	Once or twice a week
1438	Female	Grade Eight	Village	6	6	6	6	6	6	6	6	6	4	3	3	2	4	4	3	3	3	3	2	3	Intense but not sustained exercise with rapid breathing and excessive sweating	11 to 20 minutes	Two to three times a month
1439	Female	Grade Nine	Village	4	3	3	3	3	3	3	7	6	4	1	1	5	5	1	1	1	1	1	5	2	Slight movement	Less than 10 minutes	About once a day
1440	Male	Grade Seven	Village	3	5	5	5	5	5	5	5	3	3	3	4	3	4	3	3	3	3	2	2	3	Slight movement	21 to 30 minutes	Three to five times a week
1441	Female	Grade Eight	Village	6	6	6	6	5	5	5	6	6	3	3	3	1	5	3	3	3	3	3	1	3	Intense but not sustained exercise with rapid breathing and excessive sweating	11 to 20 minutes	Once or twice a week
1442	Female	Grade Eight	Village	5	5	5	5	5	5	5	5	5	4	3	3	3	3	3	3	3	3	3	3	3	Slight movement	11 to 20 minutes	About once a day
1443	Female	Grade Nine	Village	4	3	4	4	4	4	4	4	4	3	2	1	3	3	3	3	3	1	1	3	3	Intense but not sustained exercise with rapid breathing and excessive sweating	31 to 40 minutes	Once or twice a week
1444	Male	Grade Nine	Village	5	3	6	4	5	5	6	5	5	4	1	1	1	1	1	3	3	3	2	5	3	A low-intensity, less intense exercise	More than 59 minutes	Two to three times a month
1445	Male	Grade Eight	Village	6	6	6	6	6	6	6	6	6	5	5	5	1	5	5	5	5	5	5	3	3	Slight movement	11 to 20 minutes	Three to five times a week
1446	Female	Grade Eight	Village	5	6	4	3	3	3	3	3	3	4	3	2	3	3	3	2	2	2	2	2	2	Intense but not sustained exercise with rapid breathing and excessive sweating	Less than 10 minutes	About once a day
1447	Male	Grade Nine	Village	6	6	6	6	6	6	6	6	6	5	4	3	2	4	3	3	3	2	4	3	3	Intense but not sustained exercise with rapid breathing and excessive sweating	11 to 20 minutes	Once or twice a week
1448	Male	Grade Nine	Urban	7	7	7	7	7	7	7	7	7	5	5	5	1	5	5	3	5	3	3	1	5	Slight movement	11 to 20 minutes	About once a day
1449	Male	Grade Eight	Village	6	6	6	5	5	5	5	5	5	2	3	4	2	4	4	4	3	4	4	3	3	A more intense, sustained exercise of moderate intensity	21 to 30 minutes	Two to three times a month
1450	Male	Grade Nine	Village	4	5	5	4	4	4	4	3	4	5	3	3	3	3	3	3	3	1	2	2	2	A more intense, sustained exercise of moderate intensity	31 to 40 minutes	Two to three times a month
1451	Female	Grade Eight	Village	6	6	6	7	6	6	6	6	6	4	3	3	2	5	4	3	3	3	3	3	3	Intense but not sustained exercise with rapid breathing and excessive sweating	21 to 30 minutes	Three to five times a week
1452	Male	Grade Eight	Village	7	7	7	7	7	7	7	7	5	5	3	3	2	4	2	2	2	1	2	2	2	Slight movement	Less than 10 minutes	Two to three times a month
1453	Female	Grade Nine	Village	5	5	5	5	5	5	5	5	5	4	4	4	4	4	4	4	4	4	4	2	4	Slight movement	11 to 20 minutes	Three to five times a week
1454	Male	Grade Eight	Village	7	7	7	7	7	7	7	7	7	5	5	5	1	5	5	4	5	4	4	1	5	A low-intensity, less intense exercise	11 to 20 minutes	About once a day
1455	Male	Grade Nine	Village	7	7	7	7	7	7	7	7	7	5	5	5	5	5	5	5	5	5	5	5	5	Intense but not sustained exercise with rapid breathing and excessive sweating	21 to 30 minutes	About once a day
1456	Female	Grade Nine	Village	6	5	5	5	5	5	5	5	5	4	4	3	3	4	3	2	4	2	2	2	4	Slight movement	21 to 30 minutes	Once or twice a week
1457	Female	Grade Nine	Village	3	2	2	2	2	2	2	3	3	2	2	2	2	2	2	2	2	2	2	2	2	A low-intensity, less intense exercise	31 to 40 minutes	Two to three times a month
1458	Female	Grade Nine	Village	7	7	7	7	7	7	7	7	7	5	5	5	5	5	5	5	5	5	5	5	5	A low-intensity, less intense exercise	11 to 20 minutes	Two to three times a month
1459	Male	Grade Nine	Village	3	4	5	4	2	3	4	4	7	3	3	2	3	3	3	4	2	3	3	3	3	Slight movement	31 to 40 minutes	Three to five times a week
1460	Male	Grade Eight	Urban	5	5	5	6	5	4	6	7	5	5	4	3	1	4	4	3	3	2	4	1	3	Slight movement	11 to 20 minutes	Three to five times a week
1461	Female	Grade Nine	Village	7	7	7	7	7	7	7	7	7	5	5	5	1	5	5	4	4	4	4	1	4	A more intense, sustained exercise of moderate intensity	11 to 20 minutes	Once or twice a week
1462	Female	Grade Nine	Village	7	6	6	4	5	5	6	6	6	3	3	3	2	3	3	3	3	3	4	2	3	Intense but not sustained exercise with rapid breathing and excessive sweating	11 to 20 minutes	Once or twice a week
1463	Female	Grade Eight	Urban	7	7	7	7	7	7	7	7	7	5	5	5	5	5	5	5	5	5	5	3	5	Intense but not sustained exercise with rapid breathing and excessive sweating	21 to 30 minutes	Two to three times a month
1464	Male	Grade Eight	Urban	7	7	7	5	7	7	7	7	7	3	3	2	5	3	3	3	3	2	3	2	3	A low-intensity, less intense exercise	11 to 20 minutes	About once a day
1465	Female	Grade Nine	Village	6	6	6	5	7	6	7	7	6	2	4	4	1	5	4	3	3	3	3	1	4	Intense but not sustained exercise with rapid breathing and excessive sweating	11 to 20 minutes	Three to five times a week
1466	Female	Grade Nine	Village	5	7	5	5	5	5	5	5	5	5	3	3	2	3	3	3	3	2	2	2	3	A low-intensity, less intense exercise	11 to 20 minutes	About once a day
1467	Male	Grade Eight	Village	5	5	5	5	5	5	5	5	5	4	4	4	4	4	4	4	4	4	3	3	3	A more intense, sustained exercise of moderate intensity	11 to 20 minutes	Two to three times a month
1468	Female	Grade Nine	Village	7	7	7	7	7	7	7	7	7	5	5	3	1	5	5	3	5	4	5	2	5	A more intense, sustained exercise of moderate intensity	11 to 20 minutes	Three to five times a week
1469	Female	Grade Seven	Village	7	7	7	7	7	7	7	7	7	5	5	5	5	5	5	5	5	5	5	5	5	A more intense, sustained exercise of moderate intensity	21 to 30 minutes	Once or twice a week
1470	Male	Grade Nine	Village	7	7	7	4	6	6	5	7	5	4	5	4	5	4	3	5	3	5	4	4	5	Slight movement	21 to 30 minutes	Once or twice a week
1471	Male	Grade Eight	Village	1	3	4	3	4	4	3	4	3	3	3	3	1	5	5	3	3	2	3	2	3	Slight movement	Less than 10 minutes	About once a day
1472	Male	Grade Seven	Urban	7	7	7	7	7	7	7	7	7	5	5	5	1	5	5	3	4	4	4	1	3	Intense but not sustained exercise with rapid breathing and excessive sweating	11 to 20 minutes	Two to three times a month
1473	Female	Grade Seven	Village	4	4	4	4	4	4	4	4	4	3	1	2	2	2	2	2	2	2	2	2	2	Slight movement	Less than 10 minutes	Less than once a month
1474	Female	Grade Nine	Village	7	7	7	7	7	7	1	1	1	1	3	3	5	3	4	4	4	4	4	4	3	Slight movement	Less than 10 minutes	Less than once a month
1475	Female	Grade Eight	Village	5	5	5	5	5	5	5	4	4	4	3	2	3	3	3	3	3	3	3	3	3	Intense but not sustained exercise with rapid breathing and excessive sweating	11 to 20 minutes	About once a day
1476	Female	Grade Seven	Urban	7	7	7	7	7	7	7	7	7	5	3	3	3	3	2	1	3	3	3	1	1	Intense but not sustained exercise with rapid breathing and excessive sweating	11 to 20 minutes	Three to five times a week
1477	Male	Grade Nine	Urban	7	7	6	6	6	6	6	6	6	4	3	3	2	3	3	4	3	3	3	3	3	Intense but not sustained exercise with rapid breathing and excessive sweating	21 to 30 minutes	Two to three times a month
1478	Female	Grade Seven	Urban	4	5	6	4	6	3	6	3	3	4	4	4	3	4	4	3	4	2	4	3	3	Slight movement	Less than 10 minutes	Less than once a month
1479	Female	Grade Seven	Village	7	7	7	7	7	7	7	7	7	5	5	5	1	5	5	5	5	5	5	1	5	Slight movement	11 to 20 minutes	Three to five times a week
1480	Male	Grade Nine	Village	5	5	5	5	1	6	5	5	5	5	3	3	3	4	4	3	2	3	5	1	4	A high-intensity, long-lasting exercise with rapid breathing and excessive sweating	11 to 20 minutes	About once a day
1481	Female	Grade Eight	Village	6	6	6	6	6	6	6	6	6	4	3	3	2	4	3	3	3	3	3	2	3	A low-intensity, less intense exercise	11 to 20 minutes	Two to three times a month
1482	Male	Grade Seven	Urban	7	7	7	7	7	7	7	7	7	5	5	5	5	5	5	5	5	5	5	5	5	Intense but not sustained exercise with rapid breathing and excessive sweating	21 to 30 minutes	Once or twice a week
1483	Male	Grade Nine	Village	1	1	1	4	4	4	4	4	4	3	3	3	4	3	4	3	3	3	3	3	3	Intense but not sustained exercise with rapid breathing and excessive sweating	More than 59 minutes	Once or twice a week
1484	Female	Grade Nine	Village	6	6	6	5	5	5	5	5	5	3	3	1	1	5	1	1	4	1	1	1	4	A low-intensity, less intense exercise	11 to 20 minutes	Two to three times a month
1485	Male	Grade Seven	Urban	7	7	7	7	7	7	7	7	7	4	5	5	1	5	5	5	5	4	5	1	4	A more intense, sustained exercise of moderate intensity	11 to 20 minutes	Once or twice a week
1486	Female	Grade Seven	Village	7	7	7	7	7	7	7	7	7	4	4	5	5	5	5	5	4	5	4	4	4	Intense but not sustained exercise with rapid breathing and excessive sweating	Less than 10 minutes	Less than once a month
1487	Male	Grade Eight	Village	6	6	4	4	4	4	4	4	4	3	4	4	4	4	3	3	3	3	3	3	3	Intense but not sustained exercise with rapid breathing and excessive sweating	21 to 30 minutes	Three to five times a week
1488	Female	Grade Nine	Village	7	7	7	7	2	7	7	7	7	5	4	4	1	4	3	3	4	1	4	1	4	Intense but not sustained exercise with rapid breathing and excessive sweating	31 to 40 minutes	Once or twice a week
1489	Female	Grade Nine	Village	7	7	6	4	4	4	5	5	4	4	4	4	2	3	3	3	3	3	3	2	3	A low-intensity, less intense exercise	31 to 40 minutes	Once or twice a week
1490	Male	Grade Nine	Village	5	5	5	5	5	5	5	5	5	4	4	4	4	4	4	4	4	4	4	4	4	Slight movement	Less than 10 minutes	Less than once a month
1491	Female	Grade Nine	Village	7	7	7	6	6	6	6	6	6	4	4	5	1	5	4	5	4	5	4	4	4	A high-intensity, long-lasting exercise with rapid breathing and excessive sweating	11 to 20 minutes	Once or twice a week
1492	Male	Grade Eight	Village	3	5	5	4	6	5	5	5	5	4	4	4	2	4	4	3	3	3	3	2	3	A more intense, sustained exercise of moderate intensity	21 to 30 minutes	Less than once a month
1493	Female	Grade Seven	Village	6	6	6	6	6	6	6	6	6	4	3	3	2	4	3	3	4	3	3	2	4	A high-intensity, long-lasting exercise with rapid breathing and excessive sweating	31 to 40 minutes	Three to five times a week
1494	Male	Grade Eight	Village	5	7	6	5	5	5	6	6	6	4	4	4	1	5	4	4	4	3	4	2	3	Slight movement	11 to 20 minutes	Once or twice a week
1495	Female	Grade Nine	Village	5	5	5	5	5	5	5	5	5	3	4	4	4	4	3	3	4	4	3	4	4	Intense but not sustained exercise with rapid breathing and excessive sweating	11 to 20 minutes	Three to five times a week
1496	Male	Grade Nine	Village	4	4	4	4	4	4	4	4	4	3	3	3	3	3	3	3	3	3	3	3	3	A more intense, sustained exercise of moderate intensity	21 to 30 minutes	Once or twice a week
1497	Female	Grade Seven	Village	5	5	5	5	5	7	7	7	7	5	3	4	1	4	3	3	3	3	3	2	4	A more intense, sustained exercise of moderate intensity	11 to 20 minutes	About once a day
1498	Female	Grade Eight	Urban	7	7	7	7	7	7	7	7	7	5	5	5	1	5	5	4	5	3	4	1	5	Slight movement	Less than 10 minutes	About once a day
1499	Female	Grade Eight	Urban	6	7	6	5	5	5	6	6	5	4	3	4	2	4	4	3	4	4	4	2	4	A low-intensity, less intense exercise	21 to 30 minutes	About once a day
1500	Female	Grade Eight	Village	5	6	6	6	6	7	6	6	7	5	4	3	2	4	4	2	3	2	2	3	3	Intense but not sustained exercise with rapid breathing and excessive sweating	11 to 20 minutes	Two to three times a month
1501	Male	Grade Eight	Urban	6	7	6	6	7	6	7	6	7	5	4	4	1	3	4	3	4	3	4	1	4	A more intense, sustained exercise of moderate intensity	31 to 40 minutes	Three to five times a week
1502	Female	Grade Seven	Village	7	6	5	6	5	5	6	6	6	3	5	4	1	5	3	1	3	4	4	2	4	Slight movement	21 to 30 minutes	About once a day
1503	Male	Grade Nine	Village	1	1	1	1	1	1	1	1	1	1	3	3	3	1	1	1	3	4	3	3	3	A high-intensity, long-lasting exercise with rapid breathing and excessive sweating	31 to 40 minutes	About once a day
1504	Female	Grade Nine	Urban	5	5	5	6	6	6	5	5	5	4	3	3	1	3	3	2	3	2	2	2	3	A low-intensity, less intense exercise	21 to 30 minutes	Two to three times a month
1505	Female	Grade Seven	Village	6	6	6	6	6	6	5	5	5	4	4	4	2	4	4	4	3	3	3	2	4	Intense but not sustained exercise with rapid breathing and excessive sweating	11 to 20 minutes	Once or twice a week
1506	Female	Grade Seven	Village	5	5	5	5	5	5	5	5	5	3	4	4	3	3	3	3	3	3	3	3	3	Intense but not sustained exercise with rapid breathing and excessive sweating	11 to 20 minutes	Two to three times a month
1507	Male	Grade Eight	Village	7	7	7	7	7	7	7	7	7	5	5	5	5	5	5	5	5	5	4	1	5	Slight movement	Less than 10 minutes	Once or twice a week
1508	Male	Grade Nine	Village	2	4	5	5	5	4	4	4	4	3	3	3	3	3	3	3	3	3	3	3	3	Slight movement	More than 59 minutes	About once a day
1509	Male	Grade Eight	Village	7	7	7	7	7	7	7	7	7	1	5	1	1	5	5	5	5	5	5	1	5	A more intense, sustained exercise of moderate intensity	21 to 30 minutes	Once or twice a week
1510	Male	Grade Eight	Urban	7	5	5	5	5	5	5	5	6	4	5	4	4	4	4	3	4	4	4	4	4	A low-intensity, less intense exercise	31 to 40 minutes	About once a day
1511	Female	Grade Seven	Urban	5	5	5	5	5	5	5	5	5	4	3	2	3	3	3	3	3	1	2	3	3	Slight movement	11 to 20 minutes	Less than once a month
1512	Male	Grade Nine	Village	7	7	7	7	7	7	7	7	7	5	5	5	2	5	5	1	5	5	5	1	4	Intense but not sustained exercise with rapid breathing and excessive sweating	31 to 40 minutes	About once a day
1513	Female	Grade Seven	Urban	4	4	4	4	4	4	4	4	4	3	3	3	3	3	3	3	3	3	3	3	3	Slight movement	Less than 10 minutes	Less than once a month
1514	Female	Grade Seven	Village	4	7	7	6	2	6	6	6	6	1	5	5	1	3	4	1	4	3	4	4	3	A high-intensity, long-lasting exercise with rapid breathing and excessive sweating	31 to 40 minutes	About once a day
1515	Female	Grade Nine	Village	5	5	5	2	2	6	5	5	5	5	1	1	1	5	1	1	1	1	1	1	1	Intense but not sustained exercise with rapid breathing and excessive sweating	11 to 20 minutes	About once a day
1516	Female	Grade Nine	Village	6	7	6	6	6	6	6	6	6	4	3	4	4	4	3	3	4	3	3	2	3	Intense but not sustained exercise with rapid breathing and excessive sweating	11 to 20 minutes	Once or twice a week
1517	Male	Grade Seven	Village	6	5	5	6	6	6	6	6	6	4	4	4	4	4	4	4	4	4	4	4	4	Intense but not sustained exercise with rapid breathing and excessive sweating	11 to 20 minutes	Less than once a month
1518	Male	Grade Eight	Village	6	6	6	6	6	6	6	6	5	5	3	2	1	5	5	2	4	2	3	2	4	Intense but not sustained exercise with rapid breathing and excessive sweating	21 to 30 minutes	Three to five times a week
1519	Female	Grade Eight	Village	5	6	6	5	5	5	5	5	5	4	3	3	2	4	3	3	3	2	3	3	3	Intense but not sustained exercise with rapid breathing and excessive sweating	21 to 30 minutes	Once or twice a week
1520	Female	Grade Eight	Village	5	5	5	5	5	5	5	5	5	3	3	3	4	3	3	3	3	3	3	3	3	Intense but not sustained exercise with rapid breathing and excessive sweating	11 to 20 minutes	Two to three times a month
1521	Female	Grade Seven	Village	7	7	7	6	6	6	6	6	6	4	4	4	2	4	3	2	3	2	2	2	3	Intense but not sustained exercise with rapid breathing and excessive sweating	21 to 30 minutes	About once a day
1522	Male	Grade Eight	Village	7	7	7	7	7	5	5	5	5	4	4	4	4	4	4	3	3	3	3	2	3	A low-intensity, less intense exercise	11 to 20 minutes	About once a day
1523	Male	Grade Seven	Urban	7	7	7	7	7	7	7	7	7	5	5	5	5	5	5	5	5	5	5	5	5	Slight movement	21 to 30 minutes	About once a day
1524	Female	Grade Eight	Village	6	6	6	6	6	6	6	6	6	4	4	4	4	4	4	4	4	4	4	4	4	Intense but not sustained exercise with rapid breathing and excessive sweating	21 to 30 minutes	Once or twice a week
1525	Male	Grade Nine	Village	7	6	4	4	6	6	6	7	5	1	4	4	1	5	4	3	4	4	3	1	4	A more intense, sustained exercise of moderate intensity	31 to 40 minutes	Three to five times a week
1526	Female	Grade Nine	Village	4	4	4	4	4	4	4	4	4	3	3	3	3	3	3	3	3	3	3	3	3	Intense but not sustained exercise with rapid breathing and excessive sweating	11 to 20 minutes	About once a day
1527	Male	Grade Nine	Village	7	7	7	7	7	7	7	7	7	5	5	5	1	2	5	3	5	3	4	1	5	A more intense, sustained exercise of moderate intensity	21 to 30 minutes	About once a day
1528	Female	Grade Nine	Village	6	6	6	6	6	6	6	6	6	4	3	3	2	3	3	2	3	2	2	2	3	A more intense, sustained exercise of moderate intensity	Less than 10 minutes	About once a day
1529	Female	Grade Nine	Village	5	5	5	5	5	6	5	7	7	4	3	4	2	4	4	3	3	3	3	2	3	A more intense, sustained exercise of moderate intensity	More than 59 minutes	Three to five times a week
1530	Male	Grade Nine	Village	5	5	5	5	5	5	5	5	5	3	4	4	3	4	4	3	4	3	3	3	3	Intense but not sustained exercise with rapid breathing and excessive sweating	11 to 20 minutes	Once or twice a week
1531	Male	Grade Eight	Village	7	7	7	7	7	7	7	7	7	5	5	4	3	5	4	3	4	3	4	3	4	A high-intensity, long-lasting exercise with rapid breathing and excessive sweating	31 to 40 minutes	Once or twice a week
1532	Male	Grade Nine	Village	5	5	5	5	5	5	5	5	5	3	3	3	3	3	3	3	3	3	3	3	3	A high-intensity, long-lasting exercise with rapid breathing and excessive sweating	11 to 20 minutes	Once or twice a week
1533	Male	Grade Eight	Village	7	7	7	7	7	7	7	7	7	5	5	5	5	5	5	5	5	5	5	5	5	Intense but not sustained exercise with rapid breathing and excessive sweating	11 to 20 minutes	About once a day
1534	Female	Grade Seven	Village	7	6	6	5	6	5	5	6	5	4	4	3	2	3	3	2	3	3	3	2	3	Intense but not sustained exercise with rapid breathing and excessive sweating	Less than 10 minutes	Two to three times a month
1535	Male	Grade Nine	Village	4	4	5	5	5	2	6	4	6	3	3	3	2	3	4	3	3	4	3	4	5	A more intense, sustained exercise of moderate intensity	11 to 20 minutes	Three to five times a week
1536	Male	Grade Seven	Village	6	7	6	4	5	5	6	7	5	3	5	4	2	4	5	3	4	3	4	3	4	A more intense, sustained exercise of moderate intensity	31 to 40 minutes	Three to five times a week
1537	Male	Grade Eight	Village	5	5	5	6	5	5	5	5	5	3	4	4	2	4	4	3	4	4	4	2	3	Slight movement	11 to 20 minutes	Three to five times a week
1538	Female	Grade Eight	Urban	7	5	5	4	4	5	4	3	4	4	3	3	4	4	3	4	3	3	3	3	3	Intense but not sustained exercise with rapid breathing and excessive sweating	11 to 20 minutes	Three to five times a week
1539	Male	Grade Seven	Village	7	7	7	7	7	7	7	7	7	5	5	5	5	5	5	5	5	5	5	5	5	Intense but not sustained exercise with rapid breathing and excessive sweating	11 to 20 minutes	Once or twice a week
1540	Male	Grade Nine	Village	6	7	6	6	4	4	4	5	4	3	4	4	2	3	3	3	2	3	2	2	3	Intense but not sustained exercise with rapid breathing and excessive sweating	31 to 40 minutes	About once a day
1541	Female	Grade Seven	Village	5	5	5	5	5	5	5	5	5	4	4	4	4	4	4	4	4	4	4	4	4	Intense but not sustained exercise with rapid breathing and excessive sweating	11 to 20 minutes	Two to three times a month
1542	Male	Grade Nine	Village	7	6	6	5	6	6	5	6	6	4	4	4	3	4	4	4	4	4	4	4	4	Slight movement	Less than 10 minutes	Three to five times a week
1543	Male	Grade Seven	Village	6	6	6	6	6	6	6	6	6	3	3	3	2	4	2	1	4	2	4	2	3	Intense but not sustained exercise with rapid breathing and excessive sweating	11 to 20 minutes	About once a day
1544	Female	Grade Nine	Village	7	7	7	7	7	7	7	7	7	5	5	5	1	5	5	5	5	5	5	1	5	Intense but not sustained exercise with rapid breathing and excessive sweating	11 to 20 minutes	Three to five times a week
1545	Female	Grade Seven	Village	3	3	3	2	1	3	3	4	4	4	2	2	3	5	2	2	3	2	2	3	3	Slight movement	11 to 20 minutes	Three to five times a week
1546	Female	Grade Nine	Village	7	7	7	6	6	6	5	5	5	4	5	5	1	5	4	5	4	3	5	3	4	A low-intensity, less intense exercise	21 to 30 minutes	Once or twice a week
1547	Female	Grade Eight	Urban	6	6	6	6	6	6	6	6	6	5	4	4	1	5	4	3	4	3	3	1	3	Intense but not sustained exercise with rapid breathing and excessive sweating	21 to 30 minutes	Two to three times a month
1548	Male	Grade Seven	Village	7	7	7	7	7	7	7	7	7	5	5	5	5	5	5	5	5	5	5	5	5	Intense but not sustained exercise with rapid breathing and excessive sweating	31 to 40 minutes	About once a day
1549	Male	Grade Seven	Village	5	7	7	7	7	7	7	7	7	4	1	4	1	4	4	4	3	1	3	3	3	A more intense, sustained exercise of moderate intensity	11 to 20 minutes	About once a day
1550	Male	Grade Seven	Village	5	5	5	5	5	5	5	5	5	2	4	4	2	4	4	4	4	4	4	2	4	Intense but not sustained exercise with rapid breathing and excessive sweating	11 to 20 minutes	Two to three times a month
1551	Female	Grade Eight	Village	4	4	4	3	5	5	3	4	4	4	3	3	1	3	3	1	2	1	2	1	2	Slight movement	11 to 20 minutes	Once or twice a week
1552	Male	Grade Seven	Village	7	7	7	7	7	7	7	7	7	5	5	5	1	5	5	5	5	5	5	1	5	A more intense, sustained exercise of moderate intensity	21 to 30 minutes	Once or twice a week
1553	Male	Grade Eight	Village	7	4	5	5	5	4	4	4	4	3	3	3	3	3	3	3	3	3	3	3	3	Intense but not sustained exercise with rapid breathing and excessive sweating	21 to 30 minutes	About once a day
1554	Male	Grade Nine	Village	7	6	6	6	6	6	6	6	6	4	4	4	4	4	4	4	4	4	4	4	4	A low-intensity, less intense exercise	21 to 30 minutes	Less than once a month
1555	Female	Grade Eight	Village	7	6	7	7	7	7	5	7	7	4	4	5	1	5	5	3	5	3	5	2	5	Slight movement	11 to 20 minutes	About once a day
1556	Female	Grade Eight	Village	6	6	6	5	5	6	5	5	5	2	3	3	2	4	4	3	3	3	3	3	3	Intense but not sustained exercise with rapid breathing and excessive sweating	11 to 20 minutes	Two to three times a month
1557	Female	Grade Eight	Urban	5	4	5	4	4	4	3	3	3	5	5	4	1	5	5	3	3	2	2	1	3	Intense but not sustained exercise with rapid breathing and excessive sweating	11 to 20 minutes	About once a day
1558	Male	Grade Nine	Urban	6	6	6	5	5	5	5	5	5	5	4	4	1	4	3	3	3	4	3	3	3	Intense but not sustained exercise with rapid breathing and excessive sweating	21 to 30 minutes	Three to five times a week
1559	Female	Grade Eight	Village	5	5	5	5	5	5	5	5	5	3	3	3	2	4	4	2	4	3	3	1	3	Intense but not sustained exercise with rapid breathing and excessive sweating	11 to 20 minutes	About once a day
1560	Female	Grade Nine	Village	7	7	7	7	7	7	7	7	7	5	5	5	5	5	5	5	5	5	5	3	5	Slight movement	21 to 30 minutes	Two to three times a month
1561	Male	Grade Seven	Village	7	7	7	7	7	7	7	7	7	5	5	5	5	5	5	5	5	5	5	5	5	Intense but not sustained exercise with rapid breathing and excessive sweating	31 to 40 minutes	Once or twice a week
1562	Female	Grade Eight	Village	4	3	4	4	4	4	5	4	5	4	3	3	2	5	3	2	4	3	2	3	3	Slight movement	11 to 20 minutes	About once a day
1563	Female	Grade Eight	Village	7	7	7	7	6	7	7	7	7	5	4	5	2	5	5	4	5	4	5	2	5	Intense but not sustained exercise with rapid breathing and excessive sweating	11 to 20 minutes	About once a day
1564	Female	Grade Nine	Village	7	7	7	7	7	7	7	7	7	4	4	4	2	5	4	3	5	4	5	4	5	Intense but not sustained exercise with rapid breathing and excessive sweating	21 to 30 minutes	Three to five times a week
1565	Male	Grade Eight	Village	4	5	5	5	3	5	5	5	5	4	4	3	4	3	4	3	4	3	4	3	3	Intense but not sustained exercise with rapid breathing and excessive sweating	21 to 30 minutes	Three to five times a week
1566	Male	Grade Eight	Village	4	4	4	4	4	4	4	4	4	1	3	4	4	3	3	4	3	4	3	4	3	Intense but not sustained exercise with rapid breathing and excessive sweating	11 to 20 minutes	Less than once a month
1567	Male	Grade Eight	Village	7	7	7	7	7	7	7	7	7	5	5	5	1	5	5	4	4	4	4	1	5	Slight movement	Less than 10 minutes	About once a day
1568	Female	Grade Seven	Village	7	7	7	7	7	7	7	7	7	3	3	5	1	5	3	3	3	3	4	1	3	Intense but not sustained exercise with rapid breathing and excessive sweating	11 to 20 minutes	About once a day
1569	Female	Grade Eight	Village	7	7	7	7	7	7	7	7	7	5	5	5	5	5	5	1	5	5	1	1	5	A low-intensity, less intense exercise	11 to 20 minutes	Once or twice a week
1570	Male	Grade Seven	Urban	7	7	7	7	7	7	7	7	7	5	5	5	1	5	5	5	5	5	5	5	5	A high-intensity, long-lasting exercise with rapid breathing and excessive sweating	21 to 30 minutes	Once or twice a week
1571	Female	Grade Eight	Village	4	4	4	4	4	4	4	4	4	1	4	3	3	3	3	3	2	3	1	3	1	Slight movement	31 to 40 minutes	Once or twice a week
1572	Male	Grade Seven	Urban	7	7	7	7	7	7	7	7	7	1	5	5	5	5	5	5	5	5	5	5	5	Intense but not sustained exercise with rapid breathing and excessive sweating	21 to 30 minutes	Once or twice a week
1573	Male	Grade Seven	Urban	7	7	7	7	7	7	7	7	7	5	5	5	5	5	5	5	5	5	5	5	5	Slight movement	Less than 10 minutes	Less than once a month
